# Supplementary material for: Evaluation of anemia in non-enhanced and contrast-enhanced dual-energy CT using electron density imaging
Source: PLoS One. 2026 Jul 2;21(7):e0352504. doi: 10.1371/journal.pone.0352504 (PMC13327118; doi:10.1371/journal.pone.0352504)
Supplement: S1 File — Individual-level age data were removed from the supplementary dataset on privacy grounds; readers wishing to replicate age-stratified subanalyses should be aware of this constraint. (XLSX) [file pone.0352504.s010.xlsx]

## Sheet: unenhanced
Sex	Hb	Hct	RBC count	HU_AA	ED_AA	HU_PT	ED_PT	HU_DA	ED_DA	HU_RV	ED_RV	HU_IS	ED_IS	HU_LV	ED_LV	mean_HU	mean_ED
1	3.8	16.1	2.67	22.8	103.1	25.5	103.2	25.6	103.3	29.6	103.6	43.6	104.8	24.2	103.6	25.54	103.36
0	4.4	13.6	1.51	28.2	103.4	31.6	103.7	29.8	103.7	26.8	103.5	44.2	104.8	24.9	103.5	28.26	103.56
1	4.7	15.9	1.67	41.7	104.6	46.2	105.1	42.4	104.6	40.8	104.4	37	104.9	44.8	105	43.18	104.74
1	4.7	13.1	1.48	18.8	103	20.5	102.7	35.5	103.7	27.8	103.6	48.4	105.7	24.2	103.3	25.36	103.26
1	4.7	15.9	1.67	28.1	103.6	29.5	103.2	23.3	103.3	35.5	104.2	41.1	105.6	29.2	104	29.12	103.66
0	5.2	14.8	1.44	38.3	104.5	43.2	105.1	38.6	104.8	31.8	104	40.3	105.2	29.1	104.1	36.2	104.5
0	5.2	14.8	1.44	34.4	103.9	38.4	104.6	45.1	105	36.9	104.5	43.6	105	44.7	105.4	39.9	104.68
0	5.8	18.2	1.75	39	104.4	35	104.4	35.5	103.9	42.8	104.6	41	104.8	36.5	104.6	37.76	104.38
1	5.9	18.4	2	19.2	102.7	17.3	103.3	15	102.9	18.7	103.1	44.6	105.2	23.9	102.8	18.82	102.96
0	6	18.1	2.01	41.6	104.8	42.3	104.9	41.6	104.8	37.1	103.8	42.5	104.8	32.8	103.9	39.08	104.44
0	6.2	19.1	2.19	35	104.2	38	104.4	34.5	103.8	32.1	104.1	43.4	105	28.6	103.7	33.64	104.04
0	6.2	19.3	1.85	38.4	104.2	39.2	104.5	38.4	104.5	36.4	104.1	37.6	104.4	35.9	104.3	37.66	104.32
1	6.2	19.1	2.05	37.6	102.8	28.2	102.8	23.9	102.8	22.4	102.4	41.4	104.9	32.4	103	28.9	102.76
0	6.3	21.5	2.64	34.3	103.9	32.6	103.7	33	103.8	29.5	103.7	40.5	104.7	30.9	103.7	32.06	103.76
1	6.3	20.6	2.02	32.1	102.9	31	102.8	33.2	103.1	28.9	103.3	25.5	104.1	29	103.1	30.84	103.04
1	6.5	19.3	1.74	34.4	103.5	41.1	103.7	34.2	103.5	35.4	103.8	36.6	104.4	42.2	105	37.46	103.9
1	6.5	19.7	2.05	47	104.9	36.1	104.1	45.2	105.5	48.2	104.8	46	104.9	38.8	104.7	43.06	104.8
1	6.5	19.7	2.05	36	104.3	41.8	104.5	41.9	104.5	42.3	104.4	39.6	104.4	38.8	104.7	40.16	104.48
1	6.5	19.7	2.05	33.8	103.4	30.5	103.2	18.4	103	18.4	103	59.5	106	16.7	103.5	23.56	103.22
1	6.5	19.7	2.05	31.1	103.3	34.5	103.6	34	103.2	23.1	103.6	45.8	105.4	23.6	103.5	29.26	103.44
1	6.6	19.7	2.13	33.4	104.2	35.4	103.7	35.1	104.3	34	104.2	34.7	105.2	36.5	104.3	34.88	104.14
0	6.6	21.6	2.37	28.2	103.9	38.2	104.1	39.4	103.9	32.2	103.6	39.3	103.4	37.6	104.4	35.12	103.98
0	6.6	19.3	2.12	50.9	103.8	48.8	103.5	57.6	104	54.7	104	50.4	104.6	50.4	103.9	52.48	103.84
0	6.7	23	3.14	34	103.8	37.4	103.9	40	104.1	38.5	104.1	47	104.7	44.2	104.7	38.82	104.12
0	6.7	24	3.51	31	103.7	29.5	103.7	34.1	103.9	35.4	104.3	42.6	105.2	31.5	104.4	32.3	104
1	6.7	24	3.51	34.1	103.8	30.4	103.8	38.8	103.5	21.7	103.6	30	103.9	33.6	103.6	31.72	103.66
1	6.7	21	2.05	24.7	103.2	27	103.5	37.6	103.7	26.4	103.4	40.5	104.4	30	103.8	29.14	103.52
1	6.7	20.9	1.95	21.1	102.2	27.1	102.4	25.6	102.8	32.2	102.9	55.1	104.8	22.6	102.7	25.72	102.6
0	6.7	24	3.51	17.2	103.2	37.2	103.7	25.8	103	18.4	103.1	37.5	105.1	25.9	103.2	24.9	103.24
1	6.7	21.3	2.19	33.5	103.1	33.4	103	34.3	103.5	34.2	103.3	33.9	103.6	28.3	103.7	32.74	103.32
1	6.8	22.1	2.34	34	103.1	33.8	103.4	29.8	103.4	29.8	103.2	35	103.6	32.3	103.5	31.94	103.32
0	6.8	19	2.25	39.3	104.6	42.1	104.7	42.4	104.7	39.4	104.2	35	105.4	33.4	104.8	39.32	104.6
0	6.8	20.9	2.26	30.5	102.6	32.7	102.7	31.4	102.8	29.7	102.7	46.1	104.8	33.3	103.5	31.52	102.86
1	6.8	22.3	2.72	31.9	103.6	36	103.9	42.4	104.6	31.5	103.8	41.3	104.9	32.7	103.7	34.9	103.92
1	6.8	20.8	2.06	33.7	103.6	31.5	103.7	38.7	103.9	27.6	103.6	42.8	104.3	18.6	103.9	30.02	103.74
1	6.8	24.8	3.78	18.2	102.7	14.2	102.5	25.5	102.1	15.3	102.2	71.1	106.9	19.6	103.5	18.56	102.6
1	6.8	22.1	2.34	34.9	102.9	29.5	102.9	28.1	103.2	30.3	103.1	51	105.1	32.9	102.9	31.14	103
0	6.9	20.7	2.07	43.7	104.9	41.4	104.7	45.7	104.9	42.6	105	51.4	105.1	47.1	104.9	44.1	104.88
1	6.9	20.9	2.3	29.3	102.7	32.3	103.4	29.9	103.2	24.3	103.4	51	104.7	25.6	103.4	28.28	103.22
0	6.9	20.7	2.07	38.7	104	35.1	104.1	36	104.1	30	103.8	31.2	103.8	31.7	103.7	34.3	103.94
1	6.9	21.4	2.27	22.2	103.7	33.7	103.9	29.1	104.3	32.6	103.6	42.3	104.7	34	103.7	30.32	103.84
0	7	21.8	2.28	33.9	103.5	37.9	103.6	35.8	103.6	31.6	103	41.9	104.2	28.2	103.5	33.48	103.44
1	7	22.8	2.15	31.8	103.8	38.8	104	21.2	102.7	36.1	103.6	47.3	105.3	41.8	104.6	33.94	103.74
1	7	22.4	2.17	43.2	104.2	44.2	104.6	37.1	103.8	35.9	103.7	51.5	104.4	35.7	103.9	39.22	104.04
1	7.1	23.1	2.58	28.3	103.5	27.3	103.7	36	103.7	25.7	103.8	39.6	104.8	31.6	103.8	29.78	103.7
1	7.1	25.9	3.51	28.5	103.5	31.7	103.7	35.9	103.9	22.5	103	43.4	104.8	19.1	102.9	27.54	103.4
1	7.1	20.4	2.14	30.1	103.9	27.9	103.7	22.7	103.7	28.4	103.8	49.2	105.6	34.9	104.2	28.8	103.86
1	7.2	22.4	2.17	33.5	103.6	39.2	103.8	29.7	103.6	37.4	103.4	30.4	103.9	32.4	103.3	34.44	103.54
0	7.2	21.2	2.26	27.6	103.7	35.1	103.9	35.8	104.3	29.2	103.6	43.9	105.4	29.7	103.8	31.48	103.86
1	7.2	20.9	1.98	30.3	104.1	35.6	104	35.7	104.4	43.2	104.2	52.8	104.5	37.8	104.5	36.52	104.24
1	7.2	20.6	2	35.3	103.7	39.2	103.7	31.1	103.9	42.8	104.6	29	103.7	30.6	103.6	35.8	103.9
1	7.2	21.2	2.47	35.1	103.9	31.2	103.9	35.5	103.9	33.5	104.5	43.9	105.3	38.1	103.9	34.68	104.02
1	7.2	22.5	2.18	34.4	103.8	30.8	103.8	34.7	104.5	31.6	103.9	43	105	37.8	104.1	33.86	104.02
1	7.2	22.1	2.28	28	103.7	19	103.5	15.1	103.6	8.1	103.4	62.4	105.7	13.3	103.4	16.7	103.52
1	7.2	22.3	2.44	33.1	103.9	25.8	103.5	29.1	104	36.1	103.9	33.3	104.3	30.7	103.9	30.96	103.84
1	7.2	20.9	1.98	25.6	103.6	33.8	103.6	20.7	103	34.5	103.4	65.5	105.7	30	103.5	28.92	103.42
0	7.3	22.8	2.28	31.7	103.9	30.6	104	37	104.1	29.1	103.9	51.4	105.6	43.4	104.9	34.36	104.16
0	7.3	21.3	2.1	35.2	103.7	38.2	103.8	37.8	103.8	34.4	103.9	45.3	104.4	37	103.9	36.52	103.82
1	7.3	23.5	2.55	33.8	103.6	33.1	103.6	38.1	104.1	29.7	104	38.1	104.8	35	103.6	33.94	103.78
0	7.3	21.2	2.09	26	103.7	29.2	103.7	41.4	103.7	26	104.3	41.9	105	27	103.8	29.92	103.84
1	7.3	23.1	2.44	32.8	103.7	31.4	103.7	28.8	103.9	36.7	103.7	49.1	105.3	25.7	103.8	31.08	103.76
1	7.3	23	2.39	25.9	103.3	31.6	103.7	40.7	104.6	29.7	103.8	46.5	105.2	19.6	103.4	29.5	103.76
0	7.3	21.2	2.09	31.9	103.6	34.7	103.9	32.2	103.9	30.4	103	47.1	105.1	24.1	103.2	30.66	103.52
1	7.4	26.6	4.04	32.5	103.9	32.8	104	37.5	104.4	33.6	104.1	46.2	105.7	38.6	104.5	35	104.18
1	7.4	23.2	2.39	37.5	104.2	28.3	103.9	38.9	104.4	27.9	103.9	47.6	105.6	27.2	103.3	31.96	103.94
1	7.4	22.4	2.3	23.1	103.3	24.2	103.8	31.8	103.6	40.3	104.6	46.9	105.4	42.4	104.7	32.36	104
1	7.4	23.1	2.57	35	103.9	34.5	104.4	31.7	103.9	35.6	104.6	52.2	105.6	33.3	104.2	34.02	104.2
1	7.4	20.8	2.28	15.5	103.3	16.6	103.4	14.4	103.8	23.4	103.6	58.8	105.9	19	103.6	17.78	103.54
1	7.4	26.6	4.04	24.9	103.8	23.7	103.2	27.8	103.4	30.7	103.8	63.2	105.9	24.7	103.7	26.36	103.58
0	7.4	27.7	3.77	38.8	104.5	27.8	103.7	33.1	104.1	41	104.5	45.7	105.5	33	104.1	34.74	104.18
0	7.5	23.4	2.26	29.6	103.6	36.2	104.2	36.9	104.4	31	103.9	45.3	105.6	37.9	104.4	34.32	104.1
0	7.5	25.3	2.96	32.2	104.1	34	104.1	40.2	104.4	37	105.1	37.4	104.2	48.5	104.8	38.38	104.5
0	7.5	25.1	3.69	25.7	103.4	36.9	103.9	33.2	104.4	34	104.1	48.2	104.9	25.6	103.5	31.08	103.86
0	7.5	25.1	3.69	25.7	103.4	36.9	103.9	33.2	104.4	34	104.1	48.2	104.9	25.6	103.5	31.08	103.86
0	7.5	23.5	2.34	37	103.5	33.7	103.1	32.2	102.9	25.1	102.7	32.6	103	24.8	102.6	30.56	102.96
0	7.5	23	2.56	26.9	103.4	26.5	103.3	35.6	104.1	32.4	103.8	51.4	105.3	31.9	104.2	30.66	103.76
1	7.5	23.1	2.43	31.7	103.8	33.1	103.7	28.1	103.9	31.7	103.7	48.2	104.8	21	103.4	29.12	103.7
1	7.5	22.7	2.26	39.5	104.5	35	103.7	15.2	102.6	34.1	104	45.1	105	36.7	104.6	32.1	103.88
1	7.5	25.6	3.23	27.6	103.8	31.1	103.6	34.2	104.5	27.6	103.9	33.3	104.3	26.1	104.1	29.32	103.98
1	7.5	23.5	2.28	20.1	102.7	21.6	102.7	24.1	102.7	32.8	103	45.6	105.2	34.8	103.1	26.68	102.84
1	7.5	21.3	2.24	21.7	102.9	29.2	102.8	26	103.2	28.3	103.3	63.5	106.4	31.5	103.8	27.34	103.2
1	7.5	25.1	3.69	25.7	103.4	36.9	103.9	33.2	104.4	34	104.1	48.2	104.9	25.6	103.5	31.08	103.86
1	7.5	26.1	3.67	28.2	103.9	31	103.7	36.7	104.6	36.8	104.8	51.7	105.6	35.7	104	33.68	104.2
0	7.5	25.3	2.96	33.8	104	42.8	104.3	37.3	104.3	32.5	103.7	45.4	105	28	103.5	34.88	103.96
1	7.6	24.2	2.22	31.7	103.2	35.3	103.3	35.2	103.5	35.6	103.3	33.2	103.5	37.7	103.3	35.1	103.32
1	7.6	24.1	2.72	24.5	103.8	27.3	103.6	26.9	104	28.9	103.6	27.6	103.8	21.9	103.5	25.9	103.7
1	7.6	22.1	2.59	31.9	103.9	37.7	104.2	13.4	102.2	39.6	104.1	47.3	104.9	33.6	103.7	31.24	103.62
1	7.6	21.5	2.18	34.5	104.2	40.8	104.4	43.3	104.6	33.5	103.7	27.3	103.7	34.5	104.3	37.32	104.24
1	7.6	23.2	2.2	35.5	103.8	31.2	103.9	32.8	103.9	21.8	103.7	37.2	104	29.2	103.7	30.1	103.8
0	7.6	23.6	2.63	33	104.3	39.1	104.6	36.9	104.1	28.5	104.2	52	105.7	41.9	104.7	35.88	104.38
1	7.6	22.6	2.44	35.2	103.9	34.6	104	38.4	104.1	41.1	104.7	52.4	105.8	34	104.1	36.66	104.16
1	7.6	23.2	2.07	33.4	104	31.4	104	38.3	104.7	36.9	104.6	30	104.4	33	104.6	34.6	104.38
1	7.6	24.8	2.05	39.7	103.6	36.3	103.7	38.2	104	33.5	103.4	41.1	104.3	40	104	37.54	103.74
0	7.6	21.6	2.01	26.3	103.6	33.5	103.6	34.3	104.1	36.7	104	40.2	104.6	31.9	104.2	32.54	103.9
1	7.6	23.1	2.41	27.6	103.3	34.3	103.3	24	102.8	37.6	103.6	43.2	104.8	33.6	103.9	31.42	103.38
1	7.6	23.3	2.51	25	103.7	25.8	103.5	28.1	103.9	28	103.5	51.2	105.7	25.5	103.7	26.48	103.66
1	7.6	22.6	2.44	33.2	103.8	35.6	103.9	42.1	104.7	35.2	103.8	38.1	104.7	23.9	103.6	34	103.96
1	7.6	23.2	2.48	32.6	104	29.1	103.8	31.5	103.9	29.5	103.9	46.8	105.2	37.3	104	32	103.92
1	7.6	24.1	2.72	20.1	102.9	22.9	103.2	18.9	103.7	29.9	103.3	43.3	105.4	24.7	103.5	23.3	103.32
1	7.6	22.1	2.59	22.6	103.4	22.6	103.3	2.2	100.8	24.6	102.8	42.8	105.8	30.9	102.6	20.58	102.58
1	7.6	21.5	2.18	27.5	103.4	26.1	103.6	14.1	102.9	2.8	101.2	41.2	104.6	23.5	102.9	18.8	102.8
1	7.6	23.2	2.07	27.9	103.4	20.3	103.1	27.6	103.6	34.1	103.6	58.1	105.9	24.8	103.9	26.94	103.52
1	7.6	24.2	2.22	29.9	102.8	18.9	102.7	24.9	102.8	31.9	102.9	48.8	104.7	40.9	103	29.3	102.84
0	7.7	23.4	2.48	26.8	103.8	34.4	103.9	27.9	103.7	34	104	45.2	105.1	35.1	104.3	31.64	103.94
1	7.7	24.3	2.78	28.4	103.4	40.3	103.6	31.8	103.6	27.9	103.3	28.4	103.6	31.3	103.7	31.94	103.52
1	7.7	25.6	3.26	37	104.4	50.6	105	43.3	104.3	34.4	103.9	34.8	104.5	36.8	104.2	40.42	104.36
1	7.7	26.4	3.64	34.2	104	41	103.8	45.9	104.74	34.2	104.2	29.3	103.9	49.2	104.6	40.9	104.268
1	7.7	23.6	2.4	28.6	103.9	33.5	103.9	28.4	103.6	20	103.9	28.8	104.5	35.3	103.7	29.16	103.8
1	7.7	24.1	2.2	29.4	103.9	30	104.1	36.6	103.5	31.4	104.4	39.1	104.8	30.9	103.9	31.66	103.96
1	7.7	23.2	2.52	31.9	103.7	33.4	103.7	31	103.9	33.4	104.1	44.8	104.9	22.4	103.5	30.42	103.78
1	7.7	26	2.71	23.1	103.4	22.4	103.6	18.5	102.8	25.7	103.1	50.7	105.8	28.8	103.8	23.7	103.34
1	7.7	24.1	2.65	26.7	103.6	23.4	102.8	17.4	103.1	34.2	103.3	47.9	105.3	21.5	103	24.64	103.16
1	7.8	24.2	2.62	35	104	35	103.9	38.3	104.3	31.2	103.7	28.5	103.6	37.4	103.9	35.38	103.96
0	7.8	26	3.47	35	104.2	40.2	104.4	43.7	104.7	36.3	104.4	40.6	105.4	43.3	104.8	39.7	104.5
1	7.8	24.6	2.1	35.2	104.1	45	104.7	39.6	104.6	45.1	104.8	37.3	104.5	38.8	104.7	40.74	104.58
0	7.8	23.8	2.63	35.6	103.8	32.6	103.7	39.9	104.1	31.6	103.6	36.5	103.9	36.7	103.9	35.28	103.82
0	7.8	24.7	2.66	42.2	104.3	34	103.9	37.1	103.9	32.5	103.6	35.2	104	26.1	103.6	34.38	103.86
1	7.8	23.3	2.7	29	103.6	29.9	103.8	28.6	103.9	35.2	103.7	33.5	104.8	28.5	103.9	30.24	103.78
1	7.8	23.2	2.5	25.9	103.6	34.3	103.8	33.7	104.2	31	103.9	46.9	104.6	23.1	103.9	29.6	103.88
1	7.8	23.5	2.66	26.9	103.8	26.3	103.3	30.8	102.9	25.7	103.9	36.8	105.1	34.1	103.9	28.76	103.56
1	7.8	24.8	2.67	35.4	103.8	31.4	103.9	19.2	103.1	36.8	104.4	61.4	105.2	37.2	103.8	32	103.8
1	7.8	25.3	2.83	35.3	104.2	32.7	103.7	48	105	51.7	104.6	55.9	106.2	31.3	104.3	39.8	104.36
1	7.8	24.5	2.44	33.7	102.8	14.5	103	40.5	103.3	22.6	103	76.7	106	33	102.7	28.86	102.96
1	7.8	24	2.39	28.8	103.4	34.9	103.8	17.6	103.6	25.5	103.6	40.4	104.5	28	104.6	26.96	103.8
1	7.8	23.3	2.59	28.8	102.8	24.1	102.3	7.7	102.1	18.3	102.2	45	104.8	27.4	102.8	21.26	102.44
1	7.8	25.2	2.33	34.1	103.5	35.1	103.3	37.37	103.2	32.5	103.4	43	104	38	103.4	35.414	103.36
0	7.8	23.8	2.63	17	103	20	103.2	32.5	103.7	25.5	102.8	45.5	105.1	20.7	102.9	23.14	103.12
0	7.8	24.8	2.67	38.8	104.4	40.7	104.7	29.2	103.7	29.5	104.1	50.2	105	26.2	104	32.88	104.18
0	7.8	24.4	2.57	27.6	102.4	34	103.5	36.4	103.4	35	103.5	47.7	104.7	31.3	103.6	32.86	103.28
0	7.9	21.8	2.6	34	104	34	104.2	39.8	104.5	34.1	104.5	46	105.7	32	103.9	34.78	104.22
1	7.9	24.7	2.94	31.7	103.6	32.9	103.8	25.2	103.6	38.6	104	42.4	104.5	32.6	104.1	32.2	103.82
0	7.9	26.6	3.38	38.8	104.3	36.6	104.3	43.6	104.4	28	103.7	40.7	104.6	34.4	104.1	36.28	104.16
1	7.9	24	2.67	32.5	103.7	39.6	104.3	31.1	103.9	27.8	104	44.8	104.8	27.9	104.2	31.78	104.02
1	7.9	23	2.41	30.9	103.6	38.6	103.9	36.5	103.9	31.5	104	38.3	105.6	22.3	103.8	31.96	103.84
1	7.9	24.3	2.74	26.9	103.6	31.7	103.9	16.9	102.8	33.4	103.8	55.6	105.2	33.9	103.3	28.56	103.48
1	7.9	23.7	2.12	32.9	103.6	29.6	103.3	36.9	104.6	31.5	103.9	38.9	105.3	28.6	103.6	31.9	103.8
1	7.9	25.8	2.63	26.5	103.9	33	103.9	35.9	104.1	30.3	104	43.6	104.8	27.2	103.8	30.58	103.94
1	7.9	25.5	2.77	35.9	103.7	25.9	104.3	37.4	104.1	26.5	103.9	44.4	105.3	30.9	103.8	31.32	103.96
1	7.9	25.2	2.84	32.8	103.9	31.1	103.9	34.7	103.6	25.5	103.6	35.4	104.8	33.2	103.9	31.46	103.78
1	7.9	23.8	2.47	26.2	103	14.2	102.5	39.5	102.9	14.3	101.8	50.9	105.3	21	103.4	23.04	102.72
1	7.9	24.1	2.67	8.1	101	18.9	102.9	22.5	103.5	8.1	101.4	57.3	105.9	15.7	103.5	14.66	102.46
0	7.9	21.8	2.6	21.2	102.9	19.5	102.9	23.8	103.7	29.8	104.1	54.1	105.6	23.1	103.2	23.48	103.36
0	7.9	26.6	3.38	17.7	103.6	28.6	103.3	12.1	103.9	2.1	103	60.6	105.9	15.9	103.5	15.28	103.46
0	7.9	21.8	2.6	36	104.1	36.8	104.6	35.7	104	37.4	104.5	36.3	104.5	30.1	104	35.2	104.24
0	7.9	24.9	2.65	29.7	103.7	32.1	104	31.7	103.8	17.6	103.4	50.2	105.7	33.8	104	28.98	103.78
1	8	23	2.72	29.3	103.5	31.7	103.7	31.2	103.6	31.4	103.9	38.8	104.7	22.4	103.5	29.2	103.64
0	8	25.4	2.77	31.5	103.7	31.4	103.8	34	103.8	35.8	104.4	36.2	104.5	37	104.1	33.94	103.96
0	8	25.6	2.73	31.2	103.2	29.7	102.9	39.5	103.5	31.9	103.1	41.7	104.2	27.7	103.2	32	103.18
0	8	25.2	2.74	34.7	104.2	42.4	104	42.3	104.2	34.8	103.9	52.2	104.7	49.6	104.7	40.76	104.2
0	8	25.5	3.04	34	104.4	35.8	104.3	35.8	104.6	42.5	104.6	37.4	104.4	34.3	104	36.48	104.38
1	8	24.8	2.53	30.8	103.8	33.1	104.2	30	103.5	30.8	103.9	25.9	103.8	34.1	103.8	31.76	103.84
1	8	25.7	2.42	30.4	102.9	33.1	103	28.2	103.2	20.8	102.6	27.2	102.3	28.1	102.4	28.12	102.82
0	8	24	2.44	31.2	104.1	29.47	104.3	45.1	104.7	31.1	104.1	36.6	104.4	37.2	104.4	34.814	104.32
0	8.1	25.7	3	30.6	103.5	31.9	103.3	28.7	103.1	34.3	103.4	46.7	105	35	104.2	32.1	103.5
0	8.1	24.8	2.54	39.5	104.8	36.8	104.5	35.4	103.9	48.1	105.3	45	105.3	40.1	104.9	39.98	104.68
0	8.1	24	2.68	31	103.5	39.8	104	40.4	103.9	35.8	103.8	46.4	104.5	37.9	104.3	36.98	103.9
1	8.1	24.2	2.18	33.4	103.4	32.3	103.6	35.4	103.8	34.8	103.9	47.5	104.5	30.6	103.4	33.3	103.62
1	8.1	27.1	4.04	38.1	104.1	31.3	103.8	28.3	103.9	33.6	104.2	49.1	105.5	39.3	104.6	34.12	104.12
0	8.1	23.2	2.7	35.7	104.1	38.1	104.4	37.7	104.2	31.1	103.9	39.5	104.4	35.4	104.1	35.6	104.14
1	8.1	25.1	2.27	37.6	104.1	40.4	104.9	41.8	104.3	37.6	104.9	38.2	104.4	33.5	104.6	38.18	104.56
0	8.1	24.3	2.39	34.6	104.1	33.8	104.4	39.4	104.2	32.9	103.9	32.1	104.2	32.3	104.3	34.6	104.18
0	8.1	24.5	2.33	37.5	104.4	36.5	104.2	43.7	105	37.1	104.6	38.8	104.7	40.7	104.9	39.1	104.62
0	8.1	26.9	3.03	31.9	103.6	33.8	103.9	36.5	103.7	29.7	103.8	40.6	104.3	39.2	104.3	34.22	103.86
0	8.1	24.2	2.69	35.3	104.1	41.9	104.1	51	103.9	44.4	104.4	36.8	104	43.2	104.8	43.16	104.26
1	8.2	24.9	2.5	42.3	104	34	103.4	31.9	103.4	31.4	103.5	35.9	103.7	40.9	104.2	36.1	103.7
1	8.2	26.8	2.95	32.8	103.4	32.5	103.5	36.2	103.5	39.1	103.6	30.7	104	25.4	103.8	33.2	103.56
1	8.2	24.3	2.69	41.7	104.7	36	104.7	40.7	104.6	39.2	104.6	38.3	104.8	33.1	104.2	38.14	104.56
0	8.2	26.7	3.32	34.3	103.8	35.1	103.9	31.5	103.7	30.7	103.3	23.1	103.4	19.8	103	30.28	103.54
1	8.2	27	3.09	37.3	104	31.6	103.7	51.5	105.2	30.3	104.2	33.8	104.1	32.5	103.7	36.64	104.16
0	8.2	23.5	2.34	33.9	104.4	44.2	105.3	45.2	104.8	38.3	104.5	42.9	105.1	43.7	104.9	41.06	104.78
0	8.2	24.6	2.39	28.3	103.7	31.2	104	33.3	104.1	35.7	104.2	29.7	103.7	27.1	103.7	31.12	103.94
1	8.2	24	2.95	34	103.2	32.8	103.5	30	103.2	29.2	103.2	29.8	103.4	26.7	102.7	30.54	103.16
1	8.3	25.2	2.42	39.2	103.9	38.2	103.4	15.7	102.1	41.2	103.6	39.8	104.5	34.7	103.7	33.8	103.34
1	8.3	25.2	2.73	35.6	104.3	34.7	104	34.6	104.4	33.3	103.9	43.3	105.2	34.7	103.9	34.58	104.1
1	8.3	26.6	2.94	38.9	103.9	39.1	103.7	46.4	104.6	36.5	103.6	47	104.5	41.5	104.2	40.48	104
0	8.3	27.6	3.55	33.8	104.2	30.4	103.9	35.1	104.1	32.4	104.5	39.6	105.2	31.2	104.6	32.58	104.26
0	8.3	27.2	3.22	41.8	103.8	38.8	104.5	39.1	104.2	37.2	104.3	40.7	104.4	37.1	104.2	38.8	104.2
0	8.3	27.1	2.84	37	103.8	32.3	103.6	30.1	103.1	37.5	103.7	44.8	104.4	36.2	103.8	34.62	103.6
0	8.3	28.8	4.07	41.1	104.7	35.4	104.3	41.5	104.5	33.8	104.5	43.7	103.9	39.3	104.1	38.22	104.42
1	8.3	26	2.62	33	104.2	29.2	103.9	32.6	104.2	24.1	103.7	44.7	105.3	30.1	103.5	29.8	103.9
1	8.3	24.2	2.47	35.4	104.3	38.5	104.9	38.6	104.7	38.8	104.5	51.2	105.6	30.8	104.1	36.42	104.5
1	8.3	25.6	2.56	36.1	103.2	38.6	103.6	30.6	103	32.8	103.5	48.9	104.6	34.7	103.4	34.56	103.34
1	8.4	27.4	2.86	33.3	104.5	35.8	104.3	34	104.5	38.4	104.6	42.9	104.8	50.7	105.5	38.44	104.68
1	8.4	26.8	3.06	39.3	104.7	39.9	104.8	44.3	104.7	42.5	104.8	52.6	105.7	46.7	105	42.54	104.8
1	8.4	26.6	3.12	35.9	103.9	38.2	104.4	40.4	104.6	42.8	104.7	47.9	105.3	27.1	104.1	36.88	104.34
0	8.4	26.6	3.13	29.2	103.7	33.5	104.1	42.3	104.3	35.4	104.8	43.2	105.2	39.3	104.5	35.94	104.28
1	8.4	25.9	2.71	34.2	104	37.8	104.1	43.4	104.1	43.5	104.7	41.7	104.1	40.1	104.4	39.8	104.26
1	8.4	23.6	2.31	36.4	104.5	37.9	104.2	36	104.7	44.8	104.7	45.1	104.9	33.6	104.5	37.74	104.52
0	8.4	26.2	2.89	29.6	103.3	26.9	103.2	34.9	103.6	37.7	104.3	46	105.3	39.6	104.7	33.74	103.82
1	8.4	28.5	3.24	39	104.7	43.2	104.8	48.3	105.1	41	105	46.1	104.8	40.5	104.9	42.4	104.9
0	8.4	25.6	2.5	30.9	103.1	30.8	103.3	28.7	103.3	33.6	103.5	33.2	103.3	42.4	103.7	33.28	103.38
0	8.4	25.7	2.53	33.8	104.4	35.4	104.1	42.3	104.7	43	104.6	40	104.7	38.2	104.8	38.54	104.52
1	8.4	25.5	2.89	39.1	103.7	28.6	103	38.9	103.4	26	102.9	40.3	103.9	38.4	103.5	34.2	103.3
0	8.5	25.6	2.88	31.1	103.9	33.5	104	37.3	104.1	31.1	103.8	37.8	104.8	38.9	104.4	34.38	104.04
1	8.5	28.6	3.78	39.7	104.7	43.1	104.5	46.6	104.9	47	104.5	52.8	105.9	38.3	104.4	42.94	104.6
0	8.5	27.8	3.08	34.1	104.7	38.8	104.6	40.5	104.3	23.1	104	28.3	105	27.6	103.8	32.82	104.28
0	8.5	25	2.89	33.4	103.9	33.8	104	43.5	104.9	41.9	104.8	53	105.4	45	105.1	39.52	104.54
1	8.5	27.3	2.54	27.8	103.7	33.2	103.8	29.1	103.4	39.3	104.3	41.9	104.6	37.2	104.6	33.32	103.96
0	8.5	27.9	3.12	43.6	103.3	45.9	103.4	37.3	103.4	43.3	103.6	51.8	104.7	41	104.1	42.22	103.56
0	8.5	26.9	3.01	38.7	103.2	39.2	103.7	31.2	103	40.7	103.3	34.5	103.1	35.9	103	37.14	103.24
1	8.5	25.8	2.25	34.6	103.6	39.8	103.7	41.2	103.6	38.1	103.7	36	104.6	28.1	103.7	36.36	103.66
1	8.5	25.8	2.25	34.6	103.6	39.8	103.7	41.2	103.6	38.1	103.7	36	104.6	28.1	103.7	36.36	103.66
0	8.5	28	3.16	37.4	104.6	35	104.1	37.7	104.5	27.3	103.6	35	103.8	27.4	103.3	32.96	104.02
0	8.5	23.9	2.8	35.7	104.1	38.1	104.4	37.7	104.2	31.1	103.9	39.5	104.4	35.4	104.1	35.6	104.14
1	8.5	28.7	3.28	34.8	104.3	36.4	104	38.6	104	37	104.4	39.5	104.8	43	105.5	37.96	104.44
0	8.5	25.9	2.64	26.7	103.3	32.6	103.8	24.2	103.6	32	104	46.1	104.9	35.4	104.7	30.18	103.88
0	8.5	26	2.71	33	104.1	36.3	104	42.7	104.7	33.6	103.9	44.9	105.4	29.9	103.7	35.1	104.08
0	8.6	25.6	2.65	38.3	104.6	40.7	104.8	52.4	105.5	41.5	105.1	43.2	105.3	45	105.1	43.58	105.02
0	8.6	25.1	2.74	38.6	104.5	40.9	105.1	44.6	104.9	36.5	104.2	50.5	105.3	32.5	104.5	38.62	104.64
1	8.6	27	2.56	40.5	104.7	45.3	105.2	44.5	105.3	39.7	104.6	34.3	104.9	49.9	105.4	43.98	105.04
1	8.6	25.6	2.26	31.5	104	28.8	103.9	35	104.1	39.2	104.1	31	104.2	22.1	103.5	31.32	103.92
1	8.6	27.4	3.34	37.6	104	39.3	104.4	38.5	104.1	38.8	103.9	40.8	104.9	25.8	103.7	36	104.02
0	8.6	29.5	4.08	43.7	104.2	47.8	104.4	51	104.9	49.9	104.7	46.1	105.3	44.9	104.4	47.46	104.52
0	8.6	28.8	3.11	33.3	103.3	34.4	103.4	36.7	103.9	40.7	103.3	40.3	104.7	26.9	103.2	34.4	103.42
1	8.6	27.7	3.41	32.9	103.9	38.9	104.3	36.5	104.1	38.6	104.5	66	105.8	40.7	104.4	37.52	104.24
1	8.6	27.3	2.86	33.2	103	31.6	103.3	35.1	103.4	37.8	103.6	47.8	104.8	21.1	103.3	31.76	103.32
1	8.6	27.4	3.06	36.4	103.6	35.4	103.5	23.1	102.6	33.3	103.4	44.8	104.6	24.9	102.5	30.62	103.12
0	8.7	28.9	3.1	33.4	104	31.8	103.9	35.7	104.1	34.1	104.4	39.4	104.8	40.4	104.7	35.08	104.22
0	8.7	26	2.63	37.4	104.2	34.6	104.4	36.7	104.3	32.4	104.3	48.8	105	31	104	34.42	104.24
1	8.7	26.7	2.88	35.8	103.8	43.3	104.1	43.7	103.4	46.9	104.2	50.6	104.9	48.4	104.3	43.62	103.96
1	8.7	29.4	3.02	37.7	103.5	35.5	103.5	37.2	103.8	35.3	103.6	38.4	104.3	33.8	103.5	35.9	103.58
1	8.7	25.7	2.49	34.3	104.2	39.4	104.3	44.7	104.9	42	104.9	47.8	105.2	34.2	104.8	38.92	104.62
1	8.7	28.8	3.18	35.4	103.8	34.9	103.5	46.4	104.7	30.5	103.7	42	104.2	38.3	104.3	37.1	104
0	8.7	24	2.4	33.6	103.7	36.8	104.4	33.2	103.9	39.6	104.5	44.7	105	48.3	105.5	38.3	104.4
1	8.7	28.4	3.4	38.3	104.4	33	104	29.3	104.1	32.2	103.9	39.5	104.5	33	103.8	33.16	104.04
0	8.7	28	2.71	29.7	103.7	34.3	103.3	31.5	103.1	41.2	103.2	25.8	104.3	29.4	103.4	33.22	103.34
0	8.8	30.4	3.87	32	103.9	38.1	103.8	34	104	43.3	104.6	51.8	105.7	41.6	104.4	37.8	104.14
0	8.8	27.5	2.88	34.6	103.8	40	104.4	25.9	103.4	37.5	104.4	42.8	105.5	31.1	104.1	33.82	104.02
1	8.8	31	4.46	33.6	104.2	47.8	105	39.1	104.1	32.1	104.2	42.5	104.3	23.7	104.1	35.26	104.32
1	8.8	28.2	2.45	42.7	104.7	46.1	104.8	47.9	104.8	42.3	104.9	41.6	105.3	41.3	104.8	44.06	104.8
1	8.8	28.2	2.45	42.7	104.7	46.1	104.8	47.9	104.8	42.3	104.9	41.6	105.3	41.3	104.8	44.06	104.8
0	8.8	27.8	3.02	40.9	104.7	40.1	104.8	38.6	104.9	37.1	104.8	40.8	104.6	49.3	104.6	41.2	104.76
0	8.8	27.1	3.01	40.4	105	50	105.2	34.4	104.7	33.8	104.3	47.1	105.7	38.1	104	39.34	104.64
1	8.9	27.3	2.85	33.2	103.9	31.8	103.6	38.7	104.4	29.8	104	37	104.4	25.7	103.8	31.84	103.94
1	8.9	31.4	4.13	36.6	103.7	33.9	103.5	46.4	104.4	32.3	103.8	33.7	103.8	31	103.4	36.04	103.76
1	8.9	27.6	2.91	33.3	103.9	33.5	103.9	41.1	104.7	29.3	103.9	37.2	104.7	35.2	104.5	34.48	104.18
1	8.9	28.9	3	38.2	103.8	41.8	104.6	45.8	104.9	38.3	104.8	45.8	104.5	37.3	104.2	40.28	104.46
0	8.9	28.5	2.74	29.2	103.6	37.7	104.1	25.4	103.4	28.6	103.5	41.9	104.5	38.4	104.5	31.86	103.82
1	8.9	28.3	2.81	31.9	104	32.2	104	33	104	38.7	104.4	30.9	103.9	34.2	103.9	34	104.06
0	8.9	27.1	3.2	26.3	103.9	33.8	103.6	28.3	102.6	19.9	103.5	33.8	104.2	30.4	103.9	27.74	103.5
0	8.9	25.8	2.93	31	104.6	32.8	104	41.8	104.3	34.9	104.7	44.4	104.5	37.4	104.3	35.58	104.38
0	8.9	27.5	2.99	23.9	104.1	36.3	104.5	32.9	103.9	44.8	104.7	39.7	104.9	36.4	104.5	34.86	104.34
0	8.9	27.8	3.07	35.8	104.4	30.1	103.7	47.8	105.6	40.5	104.6	50.1	105.8	34.2	104.3	37.68	104.52
1	8.9	25.9	2.32	39.5	104.1	34.1	104.4	50.6	105.1	37	103.2	53.5	105	30.1	102.3	38.26	103.82
0	9	29.4	3.59	34.4	103.2	43.7	104.3	38.7	103.9	42.1	104.2	42.6	104	29.1	103.3	37.6	103.78
0	9	27.2	2.98	38.5	104.7	35.7	104.6	39.6	104.3	27.4	103.8	42.3	104.8	47.8	105	37.8	104.48
0	9	26.8	2.98	37.9	104	36.6	104.3	40.1	104.7	34.9	104.4	43.7	105.4	40.2	104.7	37.94	104.42
1	9	28.2	3.03	33	103.8	37.9	104	6.2	102.7	43.7	104.9	56.5	105.7	39.5	105	32.06	104.08
0	9	29.8	4	40	104.6	39.4	104.4	44.7	104.6	34.5	104.4	44.8	105.1	39.8	104.2	39.68	104.44
1	9	28.8	2.77	38.1	103.4	34.3	103.4	43.5	104	49	103.4	42.4	104.2	43.3	103.6	41.64	103.56
1	9	29.5	3.14	46	104.9	49.8	105.3	55.3	105.2	41.1	104.9	41.2	105.2	42.9	105.5	47.02	105.16
0	9	29.4	3.59	36.5	103.2	36.3	103.3	42.1	104	40.6	104.1	46.3	104.4	35.7	103.7	38.24	103.66
1	9	29.6	2.91	39.7	104	39	103.7	36.3	103.9	31.2	103.3	34.7	104.4	30.1	103.5	35.26	103.68
0	9	27.9	2.61	36.4	103.7	39.4	103.9	37.5	103.6	37.1	103.6	45.6	104.6	33.7	103.7	36.82	103.7
0	9	26.9	2.45	42.7	104.5	39.5	103.6	35.7	103.5	51.3	104.2	50.7	105.3	43.7	103.6	42.58	103.88
1	9.1	28.4	2.98	33.3	103.9	35.6	104.3	38.1	104.2	43.2	104.7	53	105.5	39.6	104.7	37.96	104.36
1	9.1	27.5	2.73	43.4	104.7	42	104.7	40.5	104.1	40.4	104.7	36.7	105.1	38.9	104.7	41.04	104.58
1	9.1	29.9	3.12	39.3	103.5	45.7	103.5	37.9	103.4	35.9	103.8	33.9	103.5	42.4	104.3	40.24	103.7
1	9.1	31.2	4.43	47.8	105.1	39.8	104.5	36.5	104.2	32	104.5	47.8	105.2	39.1	104.1	39.04	104.48
1	9.1	31.2	4.43	47.8	105.1	39.8	104.5	36.5	104.2	32	104.5	47.8	105.2	39.1	104.1	39.04	104.48
0	9.1	29.8	3.94	30.6	103.9	34.4	104.4	36.8	103.9	38.8	104.6	44.3	105.2	34.1	104.5	34.94	104.26
0	9.1	27.2	2.76	32.4	103.9	35.3	104.3	35.1	104.4	44	104.9	42.9	105.1	40.9	104.7	37.54	104.44
1	9.1	31	4.78	42.9	104.7	37.2	104.5	35	104.5	28.8	103.5	35	104.2	30.7	103.8	34.92	104.2
1	9.1	30.6	3.87	38.7	103.4	39.2	103.5	38.4	103.7	34.7	103.6	39	104.3	38.2	103.9	37.84	103.62
0	9.1	26.7	2.67	32.5	103.8	30.9	104	43.1	104.6	36.6	104.5	44.9	105.1	29.4	104.3	34.5	104.24
0	9.2	28.3	3.16	35.1	104.3	32.2	104.2	27.8	103.8	35	104.4	44.2	105.3	32.4	104.2	32.5	104.18
0	9.2	29.8	3.1	35.9	103.6	36.5	103.9	37.1	103.8	38.3	103.9	44	104.5	39.3	104.6	37.42	103.96
0	9.2	28.8	3.16	35.2	104.1	29.2	103.5	32.6	104.1	33.1	104	48.5	105.2	45.4	105.3	35.1	104.2
0	9.2	26.5	2.91	34.1	104.1	38.7	104.7	38.5	104.3	33.7	104.1	35.1	104.1	38.7	104.6	36.74	104.36
0	9.2	28.5	2.95	36.6	104.6	33.1	104	37.2	103.9	28.7	104.2	34.9	104.2	32.3	103.9	33.58	104.12
0	9.2	26.3	3.06	51.1	103.6	55.3	104.4	27.2	103.6	53.7	104.1	49.7	104.6	59.9	104.5	49.44	104.04
1	9.2	27.4	2.6	43.8	104.3	29	103.3	47.6	104.4	40.3	104	47.7	104.8	34.4	104.5	39.02	104.1
0	9.2	28.8	3.48	36.3	104.4	36.2	104.1	37.2	104.6	34.3	104.4	56.2	105.4	32.2	104.1	35.24	104.32
0	9.2	27.5	2.97	44.1	104.9	41.9	104.7	41.2	104.9	40.7	104.9	45.7	105.4	41.8	105.2	41.94	104.92
0	9.2	29.3	2.87	40.4	104.3	37.9	104.1	38.2	104.3	40.1	104.6	47.7	105.2	34.2	104.2	38.16	104.3
0	9.2	30.1	3.59	38.2	104.4	45	104.6	43.7	104.8	32.7	104.4	47.1	105.2	37.7	104.5	39.46	104.54
0	9.2	27.9	2.93	29.8	103.6	35	104	35	103.9	36.2	104.2	44.7	105	27.2	103.9	32.64	103.92
1	9.2	23.9	2.27	35.6	104.6	38.3	104.5	45.7	104.8	34.5	103.9	43.5	105.1	42.8	104.8	39.38	104.52
0	9.2	30.6	3.75	49.9	104.7	38.9	104	29.3	103.5	43.7	103.5	45.2	105.2	35.9	104.5	39.54	104.04
0	9.2	28.6	2.86	37.2	104.7	33.8	104.2	41.1	104.4	34.5	104.7	36.3	104.9	44.6	104.6	38.24	104.52
1	9.2	27	2.93	31.1	103.6	37.2	104.5	23.8	103.9	33.6	104.4	28.7	104.7	32.8	104.6	31.7	104.2
1	9.3	32.8	4.1	46.2	105.1	50.1	105.2	49.7	105.4	44.7	104.9	42.3	105.3	39.7	104.8	46.08	105.08
1	9.3	29.8	3.51	41.7	103.6	26.5	102.6	39.5	103.5	40.3	103.6	48.7	104.3	41.5	103.4	37.9	103.34
0	9.3	29.2	3.25	30.6	104	36.9	104.3	40	104.6	37.8	104.6	46.4	105.4	46	105.4	38.26	104.58
1	9.3	28.6	3.3	43.6	104.8	41.2	104.8	36.8	104.4	41.7	104.8	59.6	105.5	35.1	104.3	39.68	104.62
1	9.3	28	2.91	43.5	104.7	35.4	104.4	44	105	35.6	104.6	37.5	104.9	41.9	104.9	40.08	104.72
0	9.3	28	3.21	34.2	104.2	39	104.8	24	103.4	44.4	105	47.4	105.5	40.8	104.5	36.48	104.38
1	9.3	32.8	4.1	41.5	104.6	39.3	104.5	42.2	104.4	38.9	104.3	41.3	104.5	40.2	104.4	40.42	104.44
1	9.3	30.3	3.78	44.7	104.5	39.1	104.9	46.4	104.7	34.9	104.4	42.4	104.7	38.4	104.4	40.7	104.58
0	9.3	28.5	3.1	30.4	104	30.9	103.6	33.6	104	39.4	104.3	43.6	105.2	33	103.9	33.46	103.96
1	9.3	31.3	4.23	42.9	104.7	43.3	104.9	42.5	104.4	38.3	104.3	40.5	104.7	39.8	104.3	41.36	104.52
0	9.3	29.9	3.48	37.1	104.9	47.5	105.5	46.7	104.9	34.6	104.2	45.9	104.9	37.3	104.3	40.64	104.76
0	9.3	28.2	2.86	34.3	104.2	39.4	104.3	44.7	104.9	42	104.9	47.8	105.2	34.2	104.8	38.92	104.62
0	9.3	29.5	2.9	37.4	104.7	39.2	104.7	27.7	103.7	40.1	104.6	33.1	105	38.4	104.6	36.56	104.46
1	9.3	29.3	3.01	34	104.4	42	104.4	36.6	104	36.4	104.1	40.1	104.9	45.2	104.9	38.84	104.36
1	9.3	29.3	3.01	32.9	103.5	37.1	104.3	38.9	104.2	37.1	104	37.9	104.7	31.2	103.5	35.44	103.9
0	9.3	30.2	3.1	38.8	103.2	35.3	103.3	38.7	103.4	37.6	103.5	27.9	103	36.7	103.4	37.42	103.36
1	9.3	29.6	3.34	30.8	103.7	35.5	103.7	42	103.8	36	103.9	39.3	103.3	32.8	103.2	35.42	103.66
0	9.3	29.5	3.01	35.2	104.1	38.7	103.5	43.8	104.6	47.3	104.9	53.4	105.5	52.4	105.2	43.48	104.46
0	9.3	28.2	2.85	39.3	104.8	40	104	37.3	103.7	39.6	104.7	42.8	104.9	40.3	104.2	39.3	104.28
1	9.3	27.9	2.95	37.4	103.8	34	103.2	36.5	102.8	29	102.8	36.6	104.5	32.1	102.9	33.8	103.1
0	9.4	28.6	3.16	38.1	104.2	38.6	104.7	40.7	104.7	36	104.3	45.2	105.3	45.9	105.4	39.86	104.66
1	9.4	28.3	2.91	35	104.3	45.2	104.8	41.7	104.7	37.6	104.3	32.5	104.3	34.2	104.4	38.74	104.5
0	9.4	27.9	2.69	31.2	103.7	38.9	104	34.5	103.6	35.5	103.9	43.3	104.7	29.8	103.3	33.98	103.7
1	9.4	28.3	3.29	33.6	104	38.3	104.3	41.2	104.3	33.5	104.2	50.1	105.3	34.1	104.3	36.14	104.22
1	9.4	29	2.9	37	104.2	40.3	104.4	37.3	104.3	32.8	104.2	46.6	104.7	33.2	104.3	36.12	104.28
0	9.4	29.9	3.1	38	103.7	43.7	104.3	46.7	103.8	35.9	103.6	42.1	104.1	37.7	103.8	40.4	103.84
1	9.4	29.8	3.08	34	104.3	44.8	104.8	44.4	104.5	39.8	104.4	39.7	104.6	34	104.5	39.4	104.5
0	9.4	30.1	3.16	42.1	104.4	40.5	104.1	41.5	104.5	42.8	104.5	40.3	104.7	45.2	104.7	42.42	104.44
1	9.4	28.8	3.23	44.5	103.9	40.8	103.8	50.9	104.8	39.7	104.2	44.4	104.7	37.6	103.8	42.7	104.1
1	9.4	30	3.24	38.2	104.3	38.3	104.1	40.2	104.2	39.9	104.7	39.2	105.2	33	103.8	37.92	104.22
1	9.4	28.3	2.93	39.2	104.7	35.2	104.1	45.8	104.9	31.8	104.7	42.5	104.9	37.6	104.4	37.92	104.56
0	9.4	30.1	3.17	32.1	104	38.9	103.9	40	103.9	35.8	104.5	46.4	104.9	39.8	104.6	37.32	104.18
1	9.4	29.5	3.58	33	104.3	36	104.2	40.2	105.2	41.9	104.6	39.3	105.2	32.1	103.3	36.64	104.32
0	9.4	26.9	3.04	40.5	103.8	34.6	103.6	17.4	102.7	27.5	102.6	51.1	104.9	48.1	103.7	33.62	103.28
1	9.4	27.5	3.28	39.3	103.7	40.5	103.7	37.4	103.5	29.4	103.1	41.7	104.5	33.3	103.3	35.98	103.46
1	9.5	27.7	2.91	36.5	104.7	44.8	105.2	49.8	105.3	33.9	104.4	46.6	104.6	41.7	104.8	41.34	104.88
0	9.5	29.9	3.16	39	104.9	31.6	104	41.7	104.8	41.1	104.8	38.2	104.9	36.9	104.3	38.06	104.56
0	9.5	29.8	3.11	41.9	104.2	35	103.6	39.4	104.5	34.1	104.1	47.7	104.7	38.1	104.1	37.7	104.1
1	9.5	30.9	3.35	38.7	104.6	37.2	104.4	49.4	105	40.6	104.2	40.7	104.5	37.8	104.7	40.74	104.58
0	9.5	30.4	3.52	48.4	105	44.2	104.5	32.5	103.5	37.8	104.9	46.2	105.3	42.5	104.9	41.08	104.56
0	9.5	28.7	2.9	31	104.6	41.2	104.8	43.9	104.9	39	104.7	42.4	104.9	41.9	104.6	39.4	104.72
0	9.5	29.2	3.14	42.5	104.9	39.9	104.7	47	104.5	39.8	104.4	44.8	104.8	31	104.5	40.04	104.6
0	9.5	29.5	3.03	28.5	103.9	31.3	103.7	38.4	104.2	41.8	103.9	34.5	104.7	32.1	103.8	34.42	103.9
0	9.6	32.3	4.38	34.3	104.1	40.6	104.6	40.7	104.5	31.9	104.4	45.7	105	29.9	104	35.48	104.32
1	9.6	34.1	4.08	38.9	103.9	40.6	104	43.3	104.2	38	104.2	45.3	104.2	33.9	103.6	38.94	103.98
1	9.6	26.8	2.39	39.4	104.3	41	104.5	48	104.5	36.4	104.2	35.8	104.1	32.8	104.4	39.52	104.38
1	9.6	32.5	4.39	35.6	103.6	44.7	104.2	49	104.2	45.9	104.2	45.6	104.1	38.9	104.1	42.82	104.06
0	9.6	28	2.92	37.7	104.4	44.4	105	40.3	104.3	41.9	105	39.9	104.6	30.9	104.5	39.04	104.64
1	9.6	29.3	3.15	36.7	104.6	41.2	104.6	43.5	104.9	37.9	104.4	48.7	105	25.7	104.2	37	104.54
0	9.6	28.7	3.02	33.8	104.1	40.5	104.6	38.2	104.1	42.2	104.5	46.3	105.1	52.7	105.2	41.48	104.5
0	9.6	30.3	3.02	38.2	104.4	38.5	104.5	43.8	104.7	35.6	104.4	37.3	104.5	42.6	104.9	39.74	104.58
1	9.6	31.5	3.82	41.5	104.4	37.4	103.7	37.6	104	38.3	103.8	43	104.2	34.9	103.2	37.94	103.82
0	9.6	29.7	3.26	39.7	103.9	42.1	104.3	46.8	104.3	39.3	104	43.3	104.9	46.3	104.6	42.84	104.22
0	9.6	29.7	3.26	30.3	103.9	35.8	103.9	38.6	104.3	23.6	103.1	28.5	103.5	27	103.6	31.06	103.76
0	9.6	30.4	3.51	37.6	104.7	46.5	105.1	29.8	103.9	33.7	104.4	41.7	105.1	38.9	104.6	37.3	104.54
0	9.6	28.7	3.02	38.3	104.2	46.3	104.7	40.6	104.9	40.9	104	43	105	37.6	104.2	40.74	104.4
0	9.6	29.5	3.01	40	104.8	43.1	104.8	36.3	104.6	32.7	104.4	51.5	105.5	30.1	103.8	36.44	104.48
1	9.7	29.1	2.94	40.9	105	38	104.4	37.3	104.7	43.3	104.7	50.5	105.7	36.5	104.6	39.2	104.68
1	9.7	29.1	2.94	40.9	105	38	104.4	37.3	104.7	43.3	104.7	50.5	105.7	36.5	104.6	39.2	104.68
1	9.7	29.9	2.98	37.6	103.8	38.5	103.7	44.1	104.2	32	103.8	48.6	104.6	39.1	104.1	38.26	103.92
1	9.7	30.9	3.38	42.9	104.9	46.4	104.8	44.1	104.9	44.3	104.8	46	105	42.2	104.6	43.98	104.8
0	9.7	30	3.41	37.5	104.2	38	104.4	42.4	104.8	35.7	104.4	47.6	105.5	35.7	104.4	37.86	104.44
1	9.7	30.7	2.75	29.7	103.6	33.2	103.7	28.7	103.7	38.2	103.8	47.6	105.5	36.1	103.9	33.18	103.74
0	9.7	29.6	3.15	42.1	104.7	43.8	105.1	40	104.7	42	104.6	44.5	105.3	41.4	104.8	41.86	104.78
0	9.7	29.1	2.79	36.8	104.3	31.3	103.5	38.2	103.5	34.8	103.5	48	104.8	31.9	103.3	34.6	103.62
0	9.7	29.2	2.73	41.5	105.2	37.2	103.9	32.3	105	36.9	104.7	51.3	105.5	47.6	105.1	39.1	104.78
1	9.7	30.3	3.17	42.3	104.6	36.5	104.7	54.1	105.2	37.7	104.5	50.8	105.6	40	104.6	42.12	104.72
1	9.7	31.5	3.46	33.9	104	36.4	104.2	42.1	104.5	39.4	104.6	43.2	105.3	39.7	104.9	38.3	104.44
1	9.7	32.9	4.13	33.8	104.6	33.6	104.2	47.1	105	34.4	103.9	37.1	104.7	27.3	104	35.24	104.34
0	9.7	28.7	3.2	35.4	104.6	40.1	104.7	28.5	104.7	31	103.9	52.6	105.7	37.3	104.1	34.46	104.4
1	9.7	30.1	3.09	43.8	104.1	43.4	104.4	43	104.3	39.8	104.2	46	104.8	48.4	104.8	43.68	104.36
1	9.7	29.3	2.83	29.2	104.3	37.9	104.6	44.8	104.7	29	104.1	40.9	105.1	28.2	103.7	33.82	104.28
1	9.7	29.3	3.06	34.8	103.8	34.9	104.1	35.9	104.4	36.8	104.1	32.5	104.3	37.6	104.2	36	104.12
0	9.7	32.7	4.59	37.6	103.7	48.3	104.4	41.4	103.9	36.3	103.3	45.8	104.5	48.6	104.8	42.44	104.02
1	9.7	31	3.31	46.6	105	51	105.8	52	105.6	47	105.3	40.2	104.9	47.2	104.8	48.76	105.3
0	9.7	29.2	3.02	35.2	104.4	42.7	104.7	43	104.8	42.7	104.7	42.5	105.4	30.8	104.6	38.88	104.64
1	9.7	30.4	3.09	25.5	102.5	29.9	102.4	46.1	104.1	40.4	103.9	47.2	104.7	36.7	103.9	35.72	103.36
1	9.7	29.8	3.19	39.6	103.6	34.4	103.3	31.8	103.7	36.8	103.5	37	104	32.6	103.4	35.04	103.5
0	9.8	28.8	2.82	41	104.8	38.5	104.8	39.5	104.2	32.5	104.4	36.2	104.7	38.5	104.2	38	104.48
1	9.8	28.8	2.91	34.7	104.2	34.4	104.3	35.3	104.2	46.6	105.3	51.8	105.8	38.1	104.6	37.82	104.52
0	9.8	30.2	2.81	29.9	103.6	36	103.7	29	103.1	33.3	104.2	56.9	104.9	33.1	104	32.26	103.72
1	9.8	30.8	3.26	37.4	104.6	39.5	104.5	44	104.9	43	105	38.7	105.2	42.5	104.6	41.28	104.72
1	9.8	29.5	3.15	32.3	103.8	36	104.3	37.5	104.3	29.3	104	40.1	104.8	33.2	103.6	33.66	104
0	9.8	31.2	3.61	38.6	104.3	41.8	104.1	40.6	104.2	39.8	104.4	32.3	104.3	29.9	104.6	38.14	104.32
1	9.8	29.3	3.29	29.6	103.7	34.6	103.9	46.6	105	43.2	105	53.8	105.5	40.5	104.9	38.9	104.5
1	9.8	29.7	3.2	34.1	103.8	33.3	104	43.3	104.1	36	104.1	44.7	104.9	38.4	104	37.02	104
0	9.8	31.1	3.51	44	104.7	40.7	104.5	46.1	104.4	39.5	104.5	39	104.7	46.9	104.9	43.44	104.6
0	9.8	31.4	3.68	37.4	104.4	36.8	104.4	36.9	104.9	37.6	104.6	56.8	105.7	38.3	104.8	37.4	104.62
0	9.8	31	3.75	45	104.7	40.5	104.4	36.5	104.7	40.7	104.2	38.4	104.5	36.8	104.3	39.9	104.46
1	9.8	33.1	4.47	42	104.5	42.9	104.3	37.8	103.8	34.7	103.6	47.9	104.4	48.7	104.9	41.22	104.22
0	9.8	29.7	3.09	25.1	104	35.7	104.7	38.2	104.8	36.7	104.7	25.4	104.4	38.9	104.5	34.92	104.54
0	9.8	29.9	3.11	31.6	103.5	34.9	103.3	36.7	103	38.1	103.4	44.6	104.6	40.9	103.4	36.44	103.32
0	9.8	29.9	3.28	38.5	103.8	45.5	104.3	38.7	103.7	29.1	103.8	39.2	104.3	39.6	104	38.28	103.92
1	9.9	31.7	3.15	36.6	104.3	36.3	104.2	35.6	104.3	34.5	104.3	45.6	105.4	37.1	104.4	36.02	104.3
0	9.9	30.1	3.29	32.6	103.9	35.4	104.2	37.3	104.2	39.6	104.9	48.7	105.2	37.7	104.8	36.52	104.4
1	9.9	30.5	3.34	49.6	104.7	46.2	104.6	46.1	104.5	46.1	104.7	50.1	105.1	45.4	104.7	46.68	104.64
0	9.9	31.7	4.02	33.6	104	36.9	104.2	34.6	103.6	32.2	104.2	53.1	105.4	43.6	104.5	36.18	104.1
1	9.9	30.1	3.05	34.3	104	39.4	103.6	40.3	104.1	43.2	104	37.9	104.5	31.6	103.5	37.76	103.84
1	9.9	33.4	4.15	37.3	104.7	36.9	104.3	48.4	104.9	30.4	104.2	39	104.4	35.4	104	37.68	104.42
1	9.9	31.8	3.8	42	104.2	41.6	104.5	40.4	104.5	35	104.2	39.5	104.8	38	104.8	39.4	104.44
0	9.9	32	3.73	30.3	104	34.6	104.4	40.4	104.5	39.8	104.7	36	104.8	37.2	104.7	36.46	104.46
1	9.9	33.2	4.43	38.4	104.3	41.5	104.7	47.9	105.2	40.7	104.5	49.5	105.2	48.1	105.4	43.32	104.82
1	9.9	33	4	45.2	103.9	47.1	104.3	45.5	104.1	43.9	104.4	48.9	104.9	41.6	104.1	44.66	104.16
0	10	28.8	2.92	33.5	104.2	39.1	104.3	47.2	105.4	30.4	103.7	37.7	104.4	28.7	103.7	35.78	104.26
1	10	31.3	3.53	25.8	102.5	37.7	103.8	23.7	103.1	35.8	103.4	37.9	103.9	36.5	103.8	31.9	103.32
1	10	29.7	2.63	38.6	104.4	41.9	104.8	35.4	104.8	42.5	104.7	40.5	105	31.9	104.4	38.06	104.62
1	10	33	3.65	36.8	104.3	39.3	104.5	47.8	104.9	46	104.8	47.4	105.1	37.1	104.4	41.4	104.58
1	10	33.6	4.26	29	103.9	37.7	104.3	28.9	103.5	27.1	103.9	27.5	104.1	37.1	104.7	31.96	104.06
1	10	30.4	3.15	40.6	104.4	34.8	103.9	37.6	104.6	36.3	103.9	42.4	105	34.7	103.8	36.8	104.12
0	10	32.9	3.49	45.7	104.3	39.9	104.2	12.5	102.3	41.5	104.3	41.7	104.6	43.4	105	36.6	104.02
1	10	31.5	3.63	38.8	104.4	39.8	104.8	39.6	105	37.1	104.5	44.3	104.8	40.1	104.7	39.08	104.68
0	10	31	3.34	39.9	104.4	42.5	104.4	39.6	104.3	40.1	104.4	42.6	104.7	32.3	103.7	38.88	104.24
1	10	35	4.12	36.4	104.5	43.9	104.9	46.9	104.9	39.9	104.8	44	104.7	36.6	104.7	40.74	104.76
1	10	32.2	2.88	43.9	104.5	41.8	104.5	38.7	104.3	37.1	104.5	62.1	105.6	43.5	104.6	41	104.48
1	10	29.8	3.34	38.9	103.5	40	103.6	28.6	102.8	42.1	103.5	46.4	104.2	41.4	104.2	38.2	103.52
1	10.1	32.1	4.06	40	104.2	40.4	104.8	43.3	104.7	38.6	104.6	38.8	104.5	41.9	104.8	40.84	104.62
0	10.1	31.5	3.06	29.7	103.8	34.1	104.3	41.8	104.6	29.9	104.4	51.3	105.6	43.8	104.9	35.86	104.4
1	10.1	31.9	3.43	44.1	104.6	39.8	104.9	42.3	104.8	38.1	104.6	31.8	104.1	44	104.9	41.66	104.76
0	10.1	32.6	3.36	36.1	104.5	35.1	104.3	37.4	104.6	37.6	104.6	49.7	105.4	37.2	104.8	36.68	104.56
1	10.1	30.2	3.23	37.1	104.3	38.8	104.3	31.8	104.3	49.2	105.3	51.3	105.7	51.6	105.6	41.7	104.76
1	10.1	32.6	3.54	41.8	104.8	40.5	104.8	42.5	104.7	37.6	104.5	46.5	105.4	33.9	104.7	39.26	104.7
0	10.1	32.5	4.39	37.3	104.3	37.7	104.4	38.3	104.6	31.7	104.2	40	104.9	34.2	104.7	35.84	104.44
1	10.1	32.9	5.29	39.5	104.4	48.6	105.1	46.1	104.7	42.2	104.3	42.7	105	29.3	104.8	41.14	104.66
1	10.1	32.4	3.4	32.5	103.8	36.9	104.2	43.6	104.8	38.8	104.7	41.5	104.8	41.9	104.6	38.74	104.42
0	10.1	29.9	3.43	37.1	104.3	37.5	104.7	36.9	104.2	31.5	104.3	58.2	105.6	37.1	104.4	36.02	104.38
1	10.1	33.5	4.9	41.7	104.8	40.7	104.9	41.2	104.9	39.3	104.5	42.1	104.5	41.2	104.5	40.82	104.72
1	10.1	31.5	3.53	37.6	103.9	40.5	103.8	44.9	104.2	30.8	103.5	45.1	104.8	39.5	104	38.66	103.88
0	10.1	31.8	3.33	43	104	42.5	104.1	47.6	104.2	39.8	104.2	40.2	104	37.9	103.8	42.16	104.06
0	10.1	31.9	3.37	40.4	104.4	40.8	104.3	42.9	104.6	37.5	104.3	49.2	104.9	49.1	104.7	42.14	104.46
1	10.1	31.4	3.53	36.6	104.4	42.9	104.8	39.2	104.8	34.6	104.5	37	104.5	37.5	104.4	38.16	104.58
0	10.1	31	3.76	37.1	104.4	35.9	104	38	104.4	30.4	104.4	37.8	105.4	42.4	104.7	36.76	104.38
0	10.1	31.2	3.52	35.6	103.8	40.2	104.2	37.6	103.9	35.4	103.8	33.2	104.8	38.7	103.8	37.5	103.9
1	10.1	31.7	3.33	41.1	103.7	40.3	103.8	44.2	104.8	31.6	103.5	46.4	104.7	36.3	103.5	38.7	103.86
0	10.1	30.9	3.07	34.7	103.8	34.9	103.6	40.5	103.9	32.4	103.4	46.6	104.6	33.8	103.7	35.26	103.68
1	10.1	29.8	3.37	42	104	42.1	103.9	42.3	104	38.1	103.6	47.1	104.7	35.4	103.9	39.98	103.88
0	10.2	31.3	3.61	40.4	104.8	43.6	105.3	40.3	104.5	41.1	105.2	49.5	105.3	39.8	104.6	41.04	104.88
1	10.2	31.9	3.88	36.2	104.4	39.9	104.8	40	105.3	48.5	104.9	51.6	105.8	44.3	104.7	41.78	104.82
0	10.2	32.6	3.4	37.1	102.8	38.2	103.6	51.7	105.4	18	101.6	21.5	102.8	35.3	104.6	36.06	103.6
1	10.2	29.4	2.87	39	104.8	35.2	104.5	41.7	105.2	39.9	104.8	38.4	104.6	32.8	104.7	37.72	104.8
1	10.2	31	2.97	40.8	104.6	39.3	104.8	46.4	104.9	41.8	104.7	43.2	105.1	38.6	104.6	41.38	104.72
0	10.2	33.2	3.9	34	104.2	46.5	105.2	43.7	104.5	48.2	105.6	49.2	105.5	48	105.1	44.08	104.92
1	10.2	31	3.32	35.1	104	43.9	104.4	46.4	104.8	43.3	104.9	41.9	104.9	47.6	105.2	43.26	104.66
1	10.2	30.9	2.92	35	104.3	35.8	104.3	43.4	104.6	38.2	104.1	43.4	104.8	34.2	104.5	37.32	104.36
1	10.2	31.6	3.24	37.5	104.8	38.4	104.6	45.9	105.1	45.5	105	47.5	105.3	37.4	104.3	40.94	104.76
0	10.2	30.3	3.28	43.2	105.2	45.9	105.1	46.9	104.9	37.1	104.9	34.7	105.1	38	104.7	42.22	104.96
0	10.2	34.6	4.84	36.5	104.5	30	104.1	30.8	104.2	36	104.2	39.9	104.9	25	103	31.66	104
1	10.2	30.8	3.13	39.2	103.9	39.8	104.2	40.5	104.3	34.7	103.7	43.1	104.7	40.1	103.9	38.86	104
1	10.3	31.4	3.48	37.1	104.3	38.6	104.4	48.7	105	32.1	104.5	44.5	105	38.9	104.8	39.08	104.6
0	10.3	35.3	4.11	42.8	104	34.9	103.8	32.8	103.6	38.3	103.6	42.5	104.4	37.4	103.9	37.24	103.78
0	10.3	31.4	3.21	47.3	105.1	42.6	104.9	54.4	105.7	38.7	104.7	48.5	106	41	104.3	44.8	104.94
0	10.3	32.4	3.36	35.2	104.2	36.6	104.6	33	104.3	35.9	104.2	43	104.9	29.7	104	34.08	104.26
1	10.3	35.4	4.59	39.2	104.1	42.6	104.3	38.6	103.9	27.3	103.7	40.1	104.4	30.8	103.5	35.7	103.9
1	10.3	32.2	3.49	36.5	104.1	40.8	104.1	42.3	104.3	41.5	104.1	46.5	105	46.3	104.8	41.48	104.28
1	10.3	31.5	3.17	37.9	104.5	35.2	104.4	36.4	104.4	36.5	104.4	36.8	104.6	36.2	105	36.44	104.54
0	10.3	32.2	3.42	45	104.7	52.2	105.7	44.7	104.8	38.2	104.5	46	105	41.8	104.8	44.38	104.9
1	10.3	32.8	3.32	37.3	104.1	35.4	103.9	19.1	103.2	28.7	103.2	41.7	104.5	34.7	103.8	31.04	103.64
0	10.3	31.8	3.72	32.3	104	36.4	104.2	33.9	104.6	30.6	103.6	33.4	104.7	29.4	103.8	32.52	104.04
0	10.3	27.3	2.62	35.3	104.4	31.2	104.3	42.7	104.6	33.3	104.3	33.4	104.6	38.3	104.6	36.16	104.44
0	10.3	29.9	3.22	42.3	104.6	39.2	104.4	43.2	104.8	43.1	104.8	43.4	105.1	40.6	104.7	41.68	104.66
0	10.3	28.7	2.58	39.9	104.4	41.1	104.6	42.8	104.8	41.7	104.4	41.5	105.3	44.3	104.8	41.96	104.6
1	10.3	34.4	3.62	34.7	103.2	39.8	103.5	49.3	104.7	43.9	104.2	38.6	104.1	39.2	104	41.38	103.92
1	10.3	31.6	3.16	40.8	105	36.9	105	45.8	105.1	39.5	104.7	52.4	105.8	31.9	104.3	38.98	104.82
1	10.3	32.3	3.57	42.4	105.1	48.5	105.5	38.7	104.9	45.9	105.1	48	105.5	44.9	104.9	44.08	105.1
1	10.3	32	3.62	40.6	104.8	51.6	105.2	46.6	104.6	36.1	104.5	50.7	105.5	39.3	104.6	42.84	104.74
1	10.3	31.3	3.19	39.5	104.7	37.2	103.9	41.4	104.6	36.4	104.5	39.3	105.4	39.4	104.4	38.78	104.42
1	10.3	32	2.81	37.1	103.9	46.6	104.3	43.5	104.6	32.4	103.7	42.7	104.3	39.3	103.5	39.78	104
0	10.4	31.7	3.19	44.1	104.6	39	104.2	21.6	102.9	42.9	104.9	52.7	105.6	50.7	105	39.66	104.32
1	10.4	32.8	3.51	41.6	104.2	41.9	104.1	41.6	104.2	38.2	103.9	49	104.8	38.9	104.5	40.44	104.18
1	10.4	32.8	3.67	39.1	104.6	36.7	104.2	42.5	105.1	39	105	53.5	105.8	46.8	104.9	40.82	104.76
1	10.4	33.1	3.77	38.4	104.8	43.3	104.7	46.1	105.1	42.4	104.8	52.2	105.4	40.8	105	42.2	104.88
0	10.4	31.3	3.52	34.6	104.5	40.5	104.2	39.6	104.6	39.5	104.5	42.2	104.9	37.5	104.4	38.34	104.44
0	10.4	31.6	3.47	35.7	104	35.1	103.7	36.2	104.3	39.2	104.3	34.6	104.2	43.6	104.1	37.96	104.08
1	10.4	31.3	3.19	35.8	104.5	40.9	104.7	46.8	104.9	41.3	104.6	49.3	106	47.5	104.6	42.46	104.66
1	10.4	31.9	3.5	30.1	103.4	39.7	104.2	35.8	103.5	35.5	103.3	43.1	104.5	36.6	103.7	35.54	103.62
1	10.4	31.8	2.85	43	104.7	39.9	104.6	40.1	104.7	42.3	104.4	45.3	105.3	41.6	104.6	41.38	104.6
1	10.4	31.4	2.75	36	103.9	40.7	104	41.1	104.3	36.4	104	41.7	104.3	40	104.4	38.84	104.12
1	10.4	31.7	3.14	35.4	103.9	40.4	104.3	49.9	104.1	36.6	103.9	42.8	104.9	30.4	104	38.54	104.04
0	10.4	34.2	3.86	38.6	104.8	48.7	105.1	44.6	105	40.8	105.3	47.6	105.7	37.7	104.6	42.08	104.96
1	10.4	34	3.98	35.7	104.2	39.2	104.5	39.3	104.7	42.1	104.7	40.6	105.1	38.9	104.4	39.04	104.5
0	10.4	31.8	3.16	38.6	104.6	45.2	105	42.9	104.6	40.2	104.6	45.2	105.5	41	104.8	41.58	104.72
0	10.4	32.6	3.6	44.4	104.9	45	105.2	43.3	105.1	45.3	105.4	51.6	105.8	40.9	104.8	43.78	105.08
1	10.4	32.4	3.52	39.8	104.6	45.1	104.8	28.8	103.3	43.8	104.8	42.2	104.7	55.8	104.7	42.66	104.44
0	10.4	30.5	3.21	38.2	104.7	38.6	104.5	34.2	104.8	41.1	104.9	43.8	105	35.2	104.7	37.46	104.72
1	10.4	31.4	3.02	36.5	104.5	35.1	104.4	41.1	104.9	36.2	104.7	41.9	105.3	43.4	105	38.46	104.7
0	10.4	30.4	3.31	38.4	103.9	39.1	103.6	44.1	104.2	39.9	103.9	52.2	104.7	32.9	103.4	38.88	103.8
0	10.4	33.5	3.81	35	104.2	40.7	104.7	43.4	104.8	33.1	104.2	52.2	105.3	34.1	104.2	37.26	104.42
0	10.4	34.1	3.96	45.9	104.5	49.7	104.8	43	104.2	32.5	103.6	43.5	104.2	30.6	103	40.34	104.02
1	10.5	33.5	3.82	39.3	104.6	38.9	104.4	43.3	104.7	33.9	104.7	41.3	105.3	43.2	104.7	39.72	104.62
0	10.5	36.1	3.92	27.2	103.5	29.2	103.8	36.5	104.2	41.2	104.4	48.4	105.5	33.5	104.1	33.52	104
1	10.5	34.9	4.81	41.6	104.2	44.9	104.9	42.6	104.8	30	104	34.7	104.1	37.5	104.5	39.32	104.48
0	10.5	32.2	3.4	39.6	104.5	37.8	104.8	30.1	103.1	33.8	103.8	42.1	104.6	32.7	103.9	34.8	104.02
0	10.5	33	3.62	31.6	104	35.4	104.1	41.5	104.7	40.1	105	41.3	104.9	37.4	104.9	37.2	104.54
0	10.5	33.2	4.05	39.2	104.7	40.2	104.9	48.2	104.9	40.4	104.6	41.4	104.8	36.2	104.7	40.84	104.76
1	10.5	32.3	3.48	43.8	104.7	43.1	104.5	43.3	104.5	43.5	104.6	43.4	104.2	43.5	104.5	43.44	104.56
1	10.5	35.1	4.52	39.6	104.8	41.9	104.9	42	104.5	39.1	104.8	48.5	105.6	31.2	104.7	38.76	104.74
1	10.5	31.1	2.87	35.3	104.1	46.1	104.9	45.2	104.7	44.1	105	44.2	105.2	45.9	105	43.32	104.74
0	10.5	31.5	3.24	34.2	104	43.9	104.5	43.4	104.6	37	104.3	46.4	105.6	44.1	104.6	40.52	104.4
0	10.5	33.1	3.79	40.9	104.4	37.9	104.1	47.2	104.5	38.3	104	42.7	105	38	104.4	40.46	104.28
1	10.5	31.4	2.9	35.8	104.4	39.9	104.8	40.3	104.7	44.8	104.4	40.4	104.9	35.8	104.9	39.32	104.64
1	10.5	31.3	3.58	35.8	104.4	36.5	104	51.1	104	45.1	104.4	34	103.9	37.3	103.7	41.16	104.1
0	10.5	33.6	4.43	30.8	103.6	36.9	104	36.9	104.3	35.7	104.5	45.9	105.3	36.1	104.7	35.28	104.22
0	10.5	33.1	3.43	38.1	104.2	47	104.9	42.1	104.8	36.6	104.8	47.4	105.2	41.3	104.6	41.02	104.66
0	10.5	30.6	3.61	37.2	104.6	40.9	104.8	42.7	104.6	33.2	104.8	35	105.1	39.4	104.2	38.68	104.6
0	10.5	31.2	3.33	37.8	104.3	43.3	104.7	33.2	104.6	36.7	104.5	43.3	105	36.2	104.4	37.44	104.5
0	10.5	31.8	3.34	37.6	104.4	37.2	103.9	48.9	104.1	36.3	104.6	39.9	104.5	46.5	104.7	41.3	104.34
1	10.5	31.3	3.58	40.6	104.5	37.4	104.3	46.1	104	30.2	103.9	43.1	103.7	31.4	103.8	37.14	104.1
0	10.5	32.7	3.33	36.3	103.5	38.7	103.5	26.6	103.1	42.1	103.6	35.1	104.2	33.7	103.6	35.48	103.46
1	10.6	32.9	3.58	36.3	104.4	42.3	105	41.9	104.6	37.6	104.8	42.7	104.9	40.5	104.8	39.72	104.72
1	10.6	32.8	3.38	37.9	104.3	34.5	104.4	38.6	104.4	45.6	105.2	44.5	104.8	39.6	104.5	39.24	104.56
1	10.6	32	3.42	37.8	104.4	36.8	105	37.8	105	43.6	104.8	45.1	105.1	46.1	104.9	40.42	104.82
1	10.6	32.4	3.42	43.4	104.9	39.6	104.6	42.1	104.8	38.9	104.6	40.3	104.5	38.8	104.5	40.56	104.68
1	10.6	33.8	3.2	38.8	104.4	41.9	104.6	43.6	104.6	36.2	104.2	48.4	105.5	40.6	104.5	40.22	104.46
1	10.6	35.8	5.04	42.4	103.9	46.3	104.4	46	104.4	39.4	104.3	47	104.7	39.7	104.3	42.76	104.26
0	10.6	32.7	3.54	44.8	104.8	44.4	104.8	35.6	104.4	40	105	41.3	104.9	44.8	105	41.92	104.8
0	10.6	31.8	3.49	35	103.6	39.2	103.7	36.5	103.3	42	104.3	43	104.6	35.3	103.9	37.6	103.76
1	10.6	32.7	3.08	35.8	104.4	39.3	104.5	44.4	104.6	36.3	104.4	40.6	105.1	40.3	104.1	39.22	104.4
1	10.6	34.7	3.64	40.7	104.7	44.6	105	52.1	105.3	39.7	104.7	37.8	104.3	31.5	104	41.72	104.74
1	10.6	31.8	3.2	37.3	104.2	36.1	104.6	40.7	105.1	41.5	104.8	51.1	105.7	41.4	104.6	39.4	104.66
0	10.6	34	3.95	38.3	104.5	37	103.8	32.3	104	45.6	105	54	105.5	38.8	104.8	38.4	104.42
0	10.6	32.3	3.4	37.2	104.6	34.4	104.7	41.6	104.6	38.5	104.6	43.4	105	32.1	104.1	36.76	104.52
0	10.6	32.7	3.31	38.9	104.8	39.8	104.4	37.9	104	32.6	104.3	47.9	105.4	42.4	104.7	38.32	104.44
0	10.6	31.6	2.96	40.1	104.8	39.4	104.9	42.5	104.3	36.8	104.5	43.2	105.3	41.4	104.8	40.04	104.66
0	10.6	32.1	3.58	39.4	104.1	40.1	103.9	42.7	104.4	42	103.9	51.1	104.8	38.3	104.1	40.5	104.08
0	10.7	32.5	3.43	40.1	105	41.5	104.5	46.9	105.1	37.9	105	43.5	105	34.9	104.8	40.26	104.88
0	10.7	33.2	3.64	33.5	104	39	104.5	33.9	104.3	37.1	103.9	38.3	104.3	34.1	104.1	35.52	104.16
1	10.7	32.1	3.36	36.4	104.6	40.1	104.5	43.2	104.8	39.7	104.3	38.34	104.4	40.7	104.5	40.02	104.54
1	10.7	33.6	3.94	34.8	103.9	36.3	104.2	43	104.2	38.6	104.4	40.7	105.4	40.8	104.2	38.7	104.18
1	10.7	35	3.76	40.2	104.6	40.1	104.7	39.3	104.4	40.5	104.7	51.1	105.7	37.2	104.5	39.46	104.58
1	10.7	33.9	3.74	36.4	104.6	42.1	104.4	42.9	104.7	37.9	104.3	42.6	104.8	37.7	104.4	39.4	104.48
1	10.7	32.5	3.37	45.6	104.8	39.8	104.7	45.4	105.2	38.6	104.7	39.9	104.6	32.2	103.7	40.32	104.62
0	10.7	32.8	3.52	35.3	104.2	35.2	104.3	43.6	104.5	45.2	104.7	37.4	104.2	41.6	104.4	40.18	104.42
1	10.7	33.6	3.94	39.6	104.9	43.6	104.8	46.6	105.4	44	104.6	37.2	104.7	40.3	104.8	42.82	104.9
0	10.7	33.7	3.49	37.2	104.4	45.1	104.8	49.9	105.5	43.3	104.8	45.4	105	41.1	104.8	43.32	104.86
1	10.7	33.2	3.05	42.8	104.1	43.8	104.3	49.9	104.3	36.6	103.7	39	103.8	40.6	104.3	42.74	104.14
1	10.7	32.5	3.26	43.6	104.5	38.7	104.2	40.5	104.4	40.1	104.4	44	104.5	41.9	104.4	40.96	104.38
1	10.7	32.3	3.44	45.1	104.8	50.5	105.5	52.6	105.2	43.8	104.8	45.3	105.5	44.5	105.2	47.3	105.1
1	10.7	32.8	3.5	44.3	104.1	44.6	104.3	48.4	104.2	44.2	103.7	44.1	104.3	43.4	104.5	44.98	104.16
0	10.7	33	3.67	41.4	104.6	40.2	104.6	40.7	104.3	32.1	104	34	104.8	41.1	105.3	39.1	104.56
1	10.7	31.2	2.97	39.9	104.5	38.1	104.2	42.5	104.9	40.3	104.4	39.2	104.6	43.4	104.6	40.84	104.52
1	10.7	35.8	3.99	38.8	104.6	47.4	104.9	46	104.9	34.6	104.1	33.4	104.1	43.3	104.8	42.02	104.66
1	10.7	35.1	4.32	45.8	104.8	34.6	104.2	51.9	105.5	43.4	105	42.1	104.6	42.2	104.7	43.58	104.84
0	10.7	30.5	3.25	43.3	105	40.8	105	34.3	104.6	35.7	104.3	27.8	105.2	29.1	104.1	36.64	104.6
0	10.7	30.5	3.25	43.3	105	40.8	105	34.3	104.6	35.7	104.3	27.8	105.2	29.1	104.1	36.64	104.6
0	10.7	33.7	3.58	40.8	104.5	39	104.5	36.7	104.7	36.1	104.6	48.8	105.4	37.3	104.5	37.98	104.56
0	10.7	32.9	3.15	39.4	104.6	46.5	105	46.9	105.3	37.9	104.7	43.8	105.5	36.4	104.7	41.42	104.86
0	10.7	31.8	3.44	37.7	104.5	43.3	104.9	40.4	104.9	33.6	104.4	45.4	105.5	47.1	105.1	40.42	104.76
1	10.7	33.7	3.4	37.2	104.1	40.8	104.8	47.4	105.2	43.5	105.2	40.2	104.7	38.3	104.6	41.44	104.78
0	10.7	32.4	3.25	40.3	104.7	33.6	104.7	52.7	104.8	38.6	104.7	32.2	104.8	46.1	104.8	42.26	104.74
0	10.7	33	3.36	37	104.9	31.3	104.9	50.4	104.3	35.6	104.9	50.4	105	30.3	104.9	36.92	104.78
0	10.7	33	3.79	40.8	104.7	33.3	104.2	44.7	104.8	36	104.8	38.3	104.9	34.5	104.5	37.86	104.6
1	10.7	31.5	3.36	42.8	104.7	41.3	104.9	28.9	104.2	41.3	104.9	35.4	103.9	58.7	105	42.6	104.74
0	10.7	36.2	4.18	42.6	104.9	39.9	104.7	45.3	104.9	34.8	104.6	31.2	105.1	27.8	103.9	38.08	104.6
0	10.8	34.6	3.89	41.6	105	47.9	105.4	43.9	105.1	37	104.8	34.9	104.2	38.4	104.4	41.76	104.94
1	10.8	31.7	3.54	36.1	103.7	40.2	104.7	39	104.5	42.2	104.5	39.4	105	44.6	104.4	40.42	104.36
1	10.8	34.6	3.71	41.2	104.5	37.7	104.5	38.3	104.7	43.9	105	47.1	105.6	44.2	104.7	41.06	104.68
0	10.8	34.2	3.75	38.8	103.9	36.3	103.4	36.8	103.6	35.5	103.8	42.1	104	46	104.7	38.68	103.88
1	10.8	33.6	3.54	49.6	104.8	43.1	104.5	44.9	104.8	40.2	104.9	42.3	104.9	36.7	104.4	42.9	104.68
1	10.8	35	4.28	40.5	104.8	39.4	104.8	42.1	104.8	40.8	104.9	46.7	105.3	43.1	105.1	41.18	104.88
1	10.8	32.8	3.21	38.6	104.7	43.5	104.9	39.9	104.6	48.6	104.9	52.6	105.6	41.4	104.9	42.4	104.8
1	10.8	32.9	3.08	37.4	104.6	43.8	104.7	45.4	105.2	45.7	104.9	43.4	105.2	41.5	104.5	42.76	104.78
1	10.8	31.9	3.68	39.3	104.2	34.8	104.1	42.1	104.4	37.8	104.3	42.5	104.6	44.1	104.6	39.62	104.32
1	10.8	33.3	3.51	38.9	104.4	42.4	104.5	43.7	105	40.4	104.5	37.6	104.9	41	104.6	41.28	104.6
1	10.8	34.9	4.08	37.8	104.7	39	104.8	37.6	104.8	40.7	105	44.3	105.2	35.7	104.6	38.16	104.78
0	10.8	31.9	3.52	39.3	104.1	47.4	104.9	46.6	104.9	50	104.9	44	105.7	50.8	104.5	46.82	104.66
1	10.8	34.9	3.31	41.5	104.5	42.8	105	38.1	104.4	39.5	104.5	45.9	105.3	31.3	104.2	38.64	104.52
0	10.8	30.6	2.73	32.7	103.8	33.2	104.3	44.6	104.5	29.1	103.5	43.7	104.9	31.1	103.9	34.14	104
1	10.8	31.6	3.3	44.4	105	43	104.9	49.9	105.4	41.7	104.7	57.9	105.5	38.1	104.9	43.42	104.98
0	10.9	34.9	3.94	39.6	104.6	40	104.8	38.9	104.7	31.8	103.7	43.5	105.5	38.7	104.4	37.8	104.44
0	10.9	33.9	3.4	39.3	104.6	45.3	104.5	42.7	105	35.8	104.6	38.7	104.8	34.7	103.9	39.56	104.52
1	10.9	36.1	4.17	33.4	104.1	38.1	104	36.2	104.5	44.6	104.3	33.3	104.5	43.3	104.4	39.12	104.26
0	10.9	32.4	3.59	33.2	104.7	33.7	104.5	47.4	105	38.5	104.6	46	105.1	40.8	104.7	38.72	104.7
0	10.9	32.9	3.26	41.7	104.6	45	104.9	47.7	105.4	35.6	104.5	45.6	105.1	34	104.3	40.8	104.74
1	10.9	33	3.65	41.7	104.7	44.5	104.7	34.6	104	41.4	104.7	49.4	105.1	44.5	104.5	41.34	104.52
1	10.9	34.4	3.61	43.8	104.2	39.4	103.9	35.8	104.2	46.3	104.2	49.2	104.6	45.7	104.4	42.2	104.18
1	10.9	34.5	3.91	44.1	105	38.1	104.7	53.1	105.6	41.4	104.9	44.9	105.4	44.7	104.7	44.28	104.98
0	10.9	32.7	3.16	30.7	104	31.8	104	33.1	104.4	34.9	104.5	37	104.7	17.5	102.8	29.6	103.94
1	11	33.4	3.4	37.1	104.4	43.8	104.6	36.5	104.1	46.5	104.7	52.7	105.1	45.2	104.6	41.82	104.48
1	11	33.9	3.36	42.6	104.5	41.4	104.7	48.7	104.9	44.1	105.1	37.2	105	46.5	105.8	44.66	105
0	11	33.3	3.29	35.6	104.3	43	104.7	39.4	104.8	37.6	104.8	52.9	105.5	47.1	105.3	40.54	104.78
1	11	33.8	3.76	43.3	105	42.2	104.9	42.5	104.7	38.3	104.7	42.2	105	43.5	104.9	41.96	104.84
1	11	33.8	3.51	46.3	105.2	49.2	105.3	49.2	105.4	44.5	105	44.6	105.5	36.4	104.8	45.12	105.14
1	11	36.1	4.46	44.6	105	57.4	106.3	43.9	105.2	42.4	105.3	47.6	104.9	47.4	105	47.14	105.36
0	11	33.5	3.6	38.2	104.3	35.5	104.3	44.9	104.8	39	104.8	45.1	105.5	42.2	104.8	39.96	104.6
0	11	32	3.2	33.9	104.2	37	104.6	39.7	104.7	40.9	104.6	50	105.6	43.6	105.1	39.02	104.64
1	11	32.8	3.92	42.2	104.1	32.2	103.7	35.1	103.6	40.5	104.8	30.3	104	36.5	104.2	37.3	104.08
1	11	34.9	3.99	40.1	104.5	36.4	104.4	39.7	104.7	36.9	104.7	49.5	105.5	44.7	104.9	39.56	104.64
1	11	34.2	3.56	35.7	104.2	38.3	104.4	41.9	104.7	43.1	104.5	36.6	105	38.2	104.6	39.44	104.48
0	11	33.6	3.48	39.9	104.4	39.5	104.5	45	104.9	47.7	105.4	43.4	105.7	49.7	105.4	44.36	104.92
0	11	33.8	3.62	43.6	104	44.3	104.2	45.9	104.4	42.2	104.1	44.2	104.3	42.4	104	43.68	104.14
0	11	35.3	3.67	36.1	104.5	30.8	103.9	30.6	103.9	35.9	104.9	48.4	105.6	39.4	104.7	34.56	104.38
1	11	33.1	3.01	36.3	104.4	42	104.8	39.5	105.5	37.5	104.8	37.7	104.5	45.3	105	40.12	104.9
0	11	34.2	3.53	37.1	104.5	42.1	104.6	42.7	104.8	34.6	104.6	48.9	105	33.7	104.8	38.04	104.66
1	11	34	3.62	35.5	104.2	39	104.5	34	104.3	42.8	104.7	50.3	105.3	39.4	104.5	38.14	104.44
0	11	33.8	3.64	40.1	104.8	43.5	105	46.3	105	39.5	104.9	54.5	105.6	52.6	105.4	44.4	105.02
1	11	34.9	3.84	39.3	104.8	39.1	104.6	39.2	104.8	38.7	104.4	42.3	104.6	40.6	104.7	39.38	104.66
1	11	34	3.54	35.3	104.5	34.4	104.2	37.1	104.1	39	104.5	55.8	105.6	45.4	105	38.24	104.46
0	11.1	34.9	3.87	37.3	104.1	36.7	103.8	43.1	104.2	38.9	104.3	42.7	105.2	37.2	104.9	38.64	104.26
0	11.1	33.8	3.34	34.2	104.2	39.7	104.2	41.8	104.6	42.2	104.3	42.3	104.8	44.7	104.8	40.52	104.42
1	11.1	35.7	3.7	38.7	104.6	42.1	104.7	40.7	105	39	105	47.5	105	42.5	104.8	40.6	104.82
1	11.1	33.2	3.45	42.9	104.1	39.8	104	44.3	104.2	34.1	103.5	35.7	103.4	43.7	103.8	40.96	103.92
1	11.1	33.8	3.19	36.8	104.6	35.8	104.5	48.7	105.3	48.4	105.6	44.6	105.2	44.3	105.5	42.8	105.1
0	11.1	34.7	3.68	39.3	104.4	38.8	104.6	41.7	105	48.7	105.2	47.1	105.5	43.7	104.7	42.44	104.78
0	11.1	33.5	3.46	33.3	104.2	37.69	104.5	43.7	105.2	38.9	104.8	47.7	105.5	40.1	104.9	38.738	104.72
1	11.1	34.2	3.3	31.4	103.8	34.6	104.4	40.7	104.8	33.4	104.6	34.2	104.5	32.3	104.5	34.48	104.42
1	11.1	35	3.85	39.3	104.4	42.1	104.9	49.9	105.7	42.9	104.5	41.9	104.9	39.6	104.9	42.76	104.88
0	11.1	34.1	3.52	39.7	104.8	44.3	105.1	43.2	104.8	44.3	104.7	48.2	105.1	38	104.6	41.9	104.8
0	11.1	34.8	4.01	41.4	104.7	46.5	104.7	44.8	105	38.2	104.5	45.8	104.8	44.7	105	43.12	104.78
1	11.1	33.7	3.42	37.8	104.5	42	104.7	44.8	104.9	38.6	104.8	48.1	105.7	39.6	105	40.56	104.78
1	11.1	34	3.43	38.3	104.3	44	104.5	44	104.5	39.5	104.7	45.1	105	47.2	104.8	42.6	104.56
1	11.1	31.6	3.7	41.8	104.9	47	105.4	49.5	105	39.9	104.6	48.9	105.7	35.3	104.4	42.7	104.86
1	11.1	35.7	3.95	38.6	104.5	52.1	105.2	42.3	104.4	41	104.5	40.1	104.7	40.3	104.6	42.86	104.64
1	11.1	34	3.42	37.3	103.9	39.5	104.1	35.7	104.2	39	103.9	33.9	104.3	30.7	103.7	36.44	103.96
1	11.1	36.6	5.03	39.7	104.5	46.8	105.2	43.1	104.9	36.3	104.6	54.1	105.5	42.3	105.1	41.64	104.86
1	11.1	35.6	3.74	38	104.4	38.8	104.5	48.6	104.8	45.6	104.9	44.1	105	40.7	104.8	42.34	104.68
1	11.1	32.7	2.89	43.5	104.3	37.5	104.2	42.2	104.3	30.6	103.5	38.6	104.2	31.6	104	37.08	104.06
1	11.1	35.1	4.01	39.7	104.5	40	104.5	45	104.9	40.9	104.7	49.4	105.3	40.5	105.1	41.22	104.74
1	11.1	34.7	3.64	40.3	104.9	37	104.3	44.8	104.9	44	104.6	46.5	105.4	38.8	104.5	40.98	104.64
0	11.1	33.8	3.82	37	103.9	49.7	105	43.3	104.4	34	104.1	48.9	104.4	34.8	104	39.76	104.28
1	11.1	35.3	3.9	36.9	104.4	41.5	104.4	43.4	104.6	42.4	104.4	46.7	104.9	38.5	104.4	40.54	104.44
1	11.2	34.5	3.69	38	104.4	36	104.5	42.5	104.9	41.6	104.5	42.8	104.6	41	104.6	39.82	104.58
1	11.2	36.1	4.09	37.9	104.5	40.8	104	63.6	105.5	40.7	104.7	44.1	104.1	36.2	104.4	43.84	104.62
1	11.2	34.6	3.85	46	104.7	42.9	104.3	48.8	104.6	41.3	104.4	50.2	104.8	42.6	104.6	44.32	104.52
1	11.2	34.1	3.68	39.2	103.9	26	102.4	43.2	104.1	52	104.2	43.8	104.5	47.4	104.8	41.56	103.88
0	11.2	34.9	3.66	39.3	104.7	41.6	105	41.9	104.9	44.5	105.6	42.7	105.5	47.8	105.1	43.02	105.06
1	11.2	35.6	4	41	104.6	46.8	105.6	44.9	105	45.2	104.8	49.2	105.1	39.8	104.5	43.54	104.9
1	11.2	34.9	3.53	38.6	104.7	36.5	104.2	34.2	104.7	36.8	104.3	45.6	105.3	38.2	104.1	36.86	104.4
0	11.2	33.2	3.36	37.2	104.4	40	104.6	39.8	104.9	39.9	104.7	40.4	104.9	37.8	104.5	38.94	104.62
1	11.2	34.5	3.44	40.4	104.4	43.1	104.6	47.2	104.9	46.9	104.6	50.2	105.3	42.7	104.8	44.06	104.66
1	11.2	34.6	3.91	43.9	104.3	47	104.7	50.6	105.1	37.9	104.7	47	105.1	41.8	104.3	44.24	104.62
1	11.2	34.7	3.6	40.9	104.2	46.9	104.9	38.7	104.6	42.8	104.1	42.8	105	46.2	105.2	43.1	104.6
1	11.2	35.9	4.19	39.8	104.8	40.1	104.4	45.5	105	34.8	104.6	36.1	105.2	44.4	104.6	40.92	104.68
1	11.2	32.9	3.59	44.6	104.6	39.1	104.4	41.9	104.9	36.8	104.9	47.3	105.4	43.5	104.7	41.18	104.7
0	11.2	35.4	4.04	42.1	104.4	38.8	104.1	45	104.8	38.3	104.4	46.2	104.8	39.6	104.5	40.76	104.44
1	11.2	34.8	3.92	39.7	104.6	40.5	105.1	43	105.2	37.5	105	45.2	105.2	35.3	104.5	39.2	104.88
1	11.2	35.2	3.59	35.9	104.5	41.1	104.3	37	104.2	44.3	104.8	51.8	105.6	42	104.8	40.06	104.52
1	11.2	33.5	3.47	36.8	104.5	36.3	104.5	42.7	104.4	40.7	104.6	55.9	105.6	47.2	104.6	40.74	104.52
0	11.2	36.4	3.79	42.7	104.8	42.3	104.1	41.8	104.6	42.7	104.4	40.4	104.8	37.3	103.2	41.36	104.22
0	11.2	35	3.45	40.8	104	36.9	103.8	44.1	104.3	35	104.1	55.9	104.4	35.3	103.8	38.42	104
1	11.3	35	3.92	40.2	104.5	50.3	105	53.1	105.2	44.5	104.7	49.4	105	47.5	104.8	47.12	104.84
1	11.3	33.9	3.81	39.8	104.6	40	104.7	46.8	104.8	37.9	104.6	40.3	105.1	45	105.5	41.9	104.84
0	11.3	36.4	4.06	47.3	104.6	50	104.9	44.5	104.8	42.3	104.3	48.6	104.7	46.2	104.5	46.06	104.62
0	11.3	35.5	3.75	43.6	104.8	45.2	104.7	45.3	104.9	36.2	104.8	49.1	105.3	45.5	105.3	43.16	104.9
1	11.3	33.8	3.26	34.2	104.4	42.5	104.8	45.2	104.7	39.2	104.4	40.5	104.8	38.1	104.5	39.84	104.56
1	11.3	36.2	4.01	38.5	104.7	39.1	104.7	44.3	104.7	41.3	105	38.2	105.3	40	105.1	40.64	104.84
1	11.3	36.4	3.93	42	104.9	47	105.2	46.7	105.2	46.4	104.9	44.8	105.1	39.7	104.6	44.36	104.96
1	11.3	35.4	3.97	44.5	104.8	42.2	105.1	44.7	104.7	36.3	104.5	44.1	105.1	34.4	104.5	40.42	104.72
1	11.3	37.8	3.84	35.6	104.5	44.3	104.6	45.2	104.8	42.6	104.7	40.5	104.3	37.6	104.5	41.06	104.62
0	11.3	35.5	3.57	38.7	104.3	42	104.2	44.3	104.9	49.4	105.1	49.6	105.5	49.2	105.3	44.72	104.76
0	11.3	33.9	3.53	39.9	104.6	42	104.7	45.6	104.8	36.8	104	35.6	104.6	39.5	104.6	40.76	104.54
1	11.3	34.4	3.77	32.8	104	35.6	104.5	44.4	104.8	38.2	104.5	47.4	105.4	43.5	104.9	38.9	104.54
0	11.3	32.4	3.21	44	105	49.7	105.5	51	104.9	39.1	105	45.3	105.3	37.5	104.7	44.26	105.02
1	11.3	35.9	3.96	44.1	104.7	49.7	105.3	42.3	104.8	32.8	104.6	43.2	105.1	37.5	104.2	41.28	104.72
1	11.3	34	3.93	48.4	105.6	54.3	105.9	42.2	105	43.6	104.7	41.5	104.8	41.6	105.1	46.02	105.26
1	11.3	34.2	3.75	43.5	105.1	42.6	105	50.9	105.1	40.4	104.3	44.4	104.9	32.8	104.5	42.04	104.8
1	11.3	37.4	4.3	44.7	104.2	47.2	104.2	40.7	103.7	43.6	104.1	45	104.5	44.6	104.3	44.16	104.1
1	11.3	36.9	4.38	34	104.4	46.9	105.4	38.5	104.6	42.3	104.5	39	105.1	37.9	104.5	39.92	104.68
1	11.3	34.8	3.72	44.6	105	44.8	105	43.3	105	44	105	44.7	105	42.1	105.2	43.76	105.04
0	11.3	35	3.74	38.3	103.8	37.6	103.9	42.4	103.9	35.1	103.6	44.5	104.5	37.8	104	38.24	103.84
1	11.3	34.1	3.26	41.6	105.1	40.3	104.8	45.5	105.2	39.4	104.8	42.8	105.1	47.3	104.9	42.82	104.96
1	11.3	33.2	3.55	42.1	104.6	39.7	104.7	45.5	104.9	40.6	104.7	39.1	105.9	46.6	105	42.9	104.78
1	11.3	35.4	3.59	41.5	104.7	43.2	105.2	48.3	105.3	51.1	105.4	58.5	105.9	41.1	105.1	45.04	105.14
0	11.3	35.4	3.84	45	103.5	40.8	104.2	42.6	103.9	36.1	103.8	68.5	105.6	52	103.8	43.3	103.84
0	11.4	36.1	3.84	36.8	104.2	37.2	104.1	38.3	104.3	33.2	104	41.7	104.8	47.1	105.2	38.52	104.36
0	11.4	36.6	3.58	43.3	104.1	45.7	104.2	53.4	104.5	50.1	104.6	45.5	104.3	49.1	104.6	48.32	104.4
0	11.4	34.2	3.51	42.7	104.4	47	104.6	46	104.6	50.6	105.4	53	105.8	41.7	104.8	45.6	104.76
1	11.4	34.3	3.88	40.4	104.8	39.1	104.5	38.3	104.7	41.3	104.8	40.2	105.1	45.8	104.8	40.98	104.72
1	11.4	37.2	4.46	38.7	104.6	40.1	104.7	48.2	105.4	41.6	104.5	39	104.7	36.2	104.9	40.96	104.82
1	11.4	34.5	3.77	46	105.1	42	104.8	42.3	104.6	45	104.7	47	105.3	39.8	104.6	43.02	104.76
0	11.4	35.3	3.76	33.1	104.7	31.4	104.4	38.4	104.7	47.7	105.2	41.6	104.7	45.2	105.3	39.16	104.86
0	11.4	34.8	3.83	44.5	104.8	44.4	105	44.2	104.8	36.8	104.7	40.8	105.2	36.2	104.7	41.22	104.8
1	11.4	36.7	3.96	44.5	104.9	41.7	104.5	48.3	104.8	46.6	104.9	43	104.9	40.9	104.8	44.4	104.78
1	11.4	33.7	3.53	42.1	104.8	45.7	104.7	43.2	104.6	44.4	104.8	41.4	105.3	50.8	104.7	45.24	104.72
1	11.4	33.4	3.07	43.9	104.6	49.1	105.5	51.5	105	40.9	104.8	37.2	105	43.1	104.7	45.7	104.92
1	11.4	34.8	3.66	34	103.9	43	104.5	42.4	104.5	38	104.6	42.4	104.4	38.2	104.3	39.12	104.36
1	11.4	36.8	4	40.9	104.6	46.5	104.7	44.5	104.5	42.9	104.8	46.3	105	39.6	104.5	42.88	104.62
0	11.4	35.1	3.67	43.1	105.2	41.8	105.1	43	104.9	50.4	105.4	46.9	105.4	39.9	104.6	43.64	105.04
1	11.4	35.5	4.19	40.9	104.5	39.1	104.4	52.7	105.3	37.4	104.4	40.9	104.7	46.4	104.6	43.3	104.64
0	11.4	36	3.59	37.3	103.8	36.3	103.8	43.6	103.9	39.6	104.2	55.2	105.3	44	104.6	40.16	104.06
0	11.4	35.3	3.65	38.8	104.5	41.4	105.1	40.4	105.3	39.7	104.7	39.8	105	48.8	105.2	41.82	104.96
1	11.4	34.4	3.64	32.2	104.2	35.4	104	51.8	104.9	36.5	104.4	33.7	104.5	40.8	104.8	39.34	104.46
1	11.4	36.1	3.48	43.2	104.7	39.2	104.3	42.8	104.9	40.6	104.7	26	105.1	39.1	104.6	40.98	104.64
1	11.4	36.1	3.48	38.4	104.5	37.2	104.1	36.1	104.7	47.4	104.5	42.6	105.2	45	104.6	40.82	104.48
1	11.4	34.3	3.1	42.2	103.9	48.6	104.1	46.5	105.3	46.8	104.4	48.1	104.5	45.1	104.2	45.84	104.38
0	11.4	34.5	3.51	41.9	104.8	44.2	104.7	4.8	103	38.5	104.4	32.5	104.5	37.7	104.6	33.42	104.3
1	11.4	34.6	3.59	42.7	105	43.6	104.6	48	105.3	46	105	39.7	104.4	38.5	104.6	43.76	104.9
0	11.4	34.8	3.74	46	104.9	49.1	104.5	39.9	104.4	44.8	105.1	54.9	105.7	53.7	106	46.7	104.98
0	11.4	34.2	3.51	40.1	104.9	47.1	105.1	38.6	104.7	43.3	105.1	49.5	105.8	42.3	104.6	42.28	104.88
0	11.4	34.4	3.49	44.8	104.9	48.8	104.8	32.6	104.2	40.9	104.8	41.2	104.9	41	104.3	41.62	104.6
0	11.4	35.6	3.63	40.9	104.5	41.9	104.8	44.5	104.8	43.9	104.5	41.8	104.9	30.6	104.7	40.36	104.66
0	11.4	33.5	3.41	38.3	104.9	37.9	104.9	47.4	104.9	40.4	104.7	33.4	104.7	32.7	104.6	39.34	104.8
1	11.4	34.4	3.34	39.2	104.2	44.6	104.4	36.3	103.9	33.4	103.4	47.8	104.6	30.3	103.2	36.76	103.82
0	11.5	36.4	4.12	39.6	104.6	40.5	104.7	41.3	105.1	38.9	104.7	41.7	105.6	36.1	104.5	39.28	104.72
1	11.5	36	3.75	47.1	104.8	44.4	104.6	43.5	104.9	39.5	104.2	46.1	104.9	34.2	103.9	41.74	104.48
1	11.5	36.1	4.1	42.6	104.7	44	104.8	38.3	104	47.3	104.9	49	104.9	52.4	105.8	44.92	104.84
1	11.5	35.8	3.95	44	104.9	40.1	104.7	49.8	105.1	40.5	104.4	39.8	104.9	45.3	104.7	43.94	104.76
1	11.5	35.2	3.81	45.5	105.1	40	105.2	50.8	105.1	46.2	104.7	48.9	105.7	41.5	104.9	44.8	105
1	11.5	34.8	3.8	38.5	104.1	36.4	104.5	55.9	105.4	40.7	104.7	50	105.3	39.8	105.3	42.26	104.8
1	11.5	35.2	3.87	37.2	103.6	42.8	104.2	43.4	103.6	37.2	103.6	41.5	103.8	45.2	104.2	41.16	103.84
0	11.5	36	4.11	31.5	104.4	34.7	104.3	40.8	104.7	29.9	104.7	45.9	105	48.9	105.6	37.16	104.74
1	11.5	34.5	3.97	36.1	103.8	34.2	103.9	45.2	104.2	43	104.1	46.8	104.4	47.6	104.2	41.22	104.04
0	11.5	34.9	3.58	39.3	104.7	43.6	104.8	38.2	104.6	41.8	104.9	45.2	105.3	37	104.8	39.98	104.76
0	11.5	36.8	3.89	33.9	104.1	39.5	104.2	36.8	103.7	43.2	104.5	38.3	104.2	38.7	104.5	38.42	104.2
0	11.5	35.6	3.74	38.5	104.9	40	105	47.4	105.1	45.3	104.8	43.9	105.7	46.9	105.1	43.62	104.98
1	11.5	34.6	3.66	40.2	104.6	44.9	105	54.9	105.6	44.7	104.9	46.5	104.9	40.5	105.1	45.04	105.04
1	11.5	38.7	4.37	44.3	104.7	45.8	104.8	42	104.8	37.9	104.7	36	104.5	34.8	104	40.96	104.6
1	11.5	35.9	3.77	40.7	103.9	38	104.5	37.6	104.8	35.5	104	35	104.2	39.7	104.4	38.3	104.32
0	11.5	35.7	3.9	48	104.9	43.9	105.2	42.6	105.3	43.3	104.9	50.9	105.5	43.2	105	44.2	105.06
0	11.5	35.8	3.79	47.3	104.9	38.7	104.2	40.3	104.8	37.9	105.3	45.9	105.7	34.3	105	39.7	104.84
0	11.5	36	3.47	39.6	104.6	36.3	104.7	40.5	104.7	35	104.2	38.2	104.8	43.4	104.9	38.96	104.62
0	11.5	35.3	3.73	37	104.8	45.5	104.8	37.9	104.8	33.7	104.5	41.1	104.9	38.3	104.7	38.48	104.72
0	11.5	34.5	3.85	39.4	104.6	40.3	104.8	36.2	104.8	38.4	104.9	39.9	104.8	40.2	104.6	38.9	104.74
1	11.5	34.4	3.52	41.9	104.1	39.5	103.8	45.9	104.7	38.6	104	44.3	104.3	40.6	103.9	41.3	104.1
1	11.5	36.9	4.49	39.4	104	41.3	104	37	104.5	35.5	103.4	39.6	104.2	25.4	102.9	35.72	103.76
1	11.6	37.5	4.11	41.9	105.1	38.2	104.3	38	104.8	35.9	104.7	32.6	105.3	35.2	104.2	37.84	104.62
1	11.6	36.5	4.04	40.8	104.4	49	104.6	42.8	104.5	39.5	104.2	37.4	104.6	38.5	104.4	42.12	104.42
0	11.6	38.3	4.27	43.2	105	43.5	105.2	41.7	104.4	40.9	105.3	54.3	105.7	43.8	104.6	42.62	104.9
0	11.6	37.5	3.98	40.2	104.6	42.2	104.5	44.7	104.5	38.3	104.5	36.1	104.3	39.2	104.2	40.92	104.46
1	11.6	38.5	4.63	37.1	104.9	42.7	104.7	50.3	104.7	43.7	104.7	46.7	105.3	47.3	105.5	44.22	104.9
1	11.6	33.7	3.64	36.3	103.4	39.1	103.9	43.6	104.1	44.1	103.9	43.9	104.1	46.2	104.5	41.86	103.96
0	11.6	36.2	3.81	38.1	104.4	40.7	104.8	43.1	104.7	40.3	104.6	55.5	105.8	42.6	105.5	40.96	104.8
1	11.6	34.5	3.74	39.1	104.6	34.9	104.4	44.2	104.9	46.9	105.4	46	105.3	50.4	105.5	43.1	104.96
1	11.6	34	3.39	37.2	104.2	38.2	104.5	11.5	102.1	31.7	103.7	24.5	103.8	39.6	104.5	31.64	103.8
0	11.6	33	3.28	41	104.6	43	104.8	48.3	105.1	51.5	105.3	54.7	106.1	45.1	105.2	45.78	105
0	11.6	34	3.86	39.2	104.4	37.9	104.4	51.4	105.4	39.5	105.2	51.2	105.6	39	104.9	41.4	104.86
0	11.6	34	3.86	39.2	104.4	37.9	104.4	51.4	105.4	39.5	105.2	51.2	105.6	39	104.9	41.4	104.86
1	11.6	36.9	4.13	42.3	104.2	42.5	104.2	48.5	104.8	40	103.8	36.1	103.8	34.7	103.8	41.6	104.16
1	11.6	36	4.1	38.5	104.8	44.7	104.7	45.2	105.1	45.9	105.5	47.4	105.2	43.2	105.3	43.5	105.08
1	11.6	34.8	3.12	45.4	104.8	42.7	104.6	50.6	104.8	44.6	104.7	48	104.7	45.5	104.5	45.76	104.68
0	11.6	36.1	3.78	43.6	104.8	43.8	104.6	42.1	104.5	43.2	104.9	55	105.3	40.2	104.5	42.58	104.66
0	11.6	35.1	3.64	43.2	105	42.9	105.1	47.5	105.3	39.5	104.8	50.4	105.5	37.5	104.6	42.12	104.96
1	11.6	35.8	3.82	40.9	104.9	46	105.1	45.6	104.9	41.4	104.9	45.7	104.9	43.9	105.3	43.56	105.02
0	11.6	37.4	4.21	36.9	104.5	41.4	104.3	39.5	104.7	47.5	105.1	43.7	105.1	42.4	104.7	41.54	104.66
1	11.6	36.4	3.77	45.2	104.9	40.8	104.8	48	105.2	44.1	104.8	39.9	105.1	41.4	104.9	43.9	104.92
1	11.6	35.4	3.91	35.8	104.6	44.1	104.8	44.2	105.1	38.8	104.5	42.7	105	46.4	104.8	41.86	104.76
0	11.6	34.4	3.67	45.9	104.9	43.1	104.9	48.5	104.9	36.6	104.8	49.8	105.2	46.6	104.9	44.14	104.88
0	11.6	35.8	3.86	38.5	104.2	38.8	104.3	38.1	103.3	37.1	104.3	47.9	104.9	32.7	104.4	37.04	104.1
1	11.6	35.4	3.75	42.7	104	44.1	103.9	34.4	103.7	37.5	103.9	45.36	104.7	42.5	103.8	40.24	103.86
1	11.7	35.9	4.11	42.2	104.7	46.9	104.9	48.1	104.7	42.5	105	43.1	104.8	36.6	104.7	43.26	104.8
1	11.7	37.7	4.13	43.6	104.5	48.2	104.5	39.2	104.3	41.2	104.8	51.2	104.7	37.7	103.8	41.98	104.38
1	11.7	34.4	3.82	41.5	104.5	48.1	104.6	56.3	105	46.9	105.2	47.6	105.2	42.6	104.7	47.08	104.8
1	11.7	35.8	3.74	42.4	104.5	43.6	104.5	35.1	103.8	51.8	104.7	50.3	105	54.3	105	45.44	104.5
1	11.7	36.1	3.68	43.3	104.4	38.9	104.7	45.4	104.3	44.4	104.8	41.5	104.6	46.1	104.6	43.62	104.56
1	11.7	38	4.66	41.8	105	43	104.8	48.7	105.5	45.2	104.7	41.5	104.9	36.4	104.4	43.02	104.88
1	11.7	36.5	3.89	38.8	104.7	37.2	104.8	49.2	105.3	42.4	105	44.3	104.7	37.9	105.1	41.1	104.98
0	11.7	35.8	4.12	40.6	104.7	41	104.8	48.4	105	44.1	104.7	47	105.4	34.5	104.8	41.72	104.8
0	11.7	38.5	4.5	44.4	104.3	48.3	104.5	48.9	104.7	45.4	104.5	44	104.6	44.7	104.5	46.34	104.5
0	11.7	36.5	4.11	46.1	105.1	44.4	104.2	38.9	104.3	46.1	105.1	44.4	104.2	38.9	104.3	42.88	104.6
1	11.7	35.9	3.75	40.1	104.7	39.9	105.3	42.8	105.2	35.5	104.7	41.5	104.9	40.5	104.7	39.76	104.92
1	11.7	36.2	4.12	43.1	104.7	46.1	104.9	35.2	104.6	37.4	104.6	44.4	105.2	39.4	104.8	40.24	104.72
1	11.7	36	3.87	37	104.5	38.8	104.7	44	105	44.9	104.8	48.1	105.6	41.5	104.8	41.24	104.76
0	11.7	35.6	3.61	41.1	104.8	41.8	104.4	42.1	104.9	40	105	45.5	105.3	44.3	105	41.86	104.82
1	11.7	36.6	3.78	36.3	104	41.5	104.8	39.7	104.5	40.7	104.8	39.5	104.7	43	104.7	40.24	104.56
0	11.7	36.4	3.63	43.3	104.8	44.5	105.1	44.6	104.9	41.5	104.7	36.8	104.4	30.4	104.4	40.86	104.78
1	11.7	36.8	4.02	40.7	104.4	36.2	103.8	44.4	104.4	40.4	104.2	42.2	104.3	45.9	104.4	41.52	104.24
1	11.7	36.7	4.18	36	104.2	36.9	105	50.5	105.2	45.9	104.9	45.5	105.3	45.5	104.9	42.96	104.84
1	11.7	37.9	4.3	45	104.3	46.3	104.6	47.6	105	39.1	103.7	40.2	104.3	44	104.1	44.4	104.34
1	11.7	36.4	3.87	46.4	105.2	39.2	104.2	45.3	104.7	41.8	104.9	39.1	105	46.3	105.7	43.8	104.94
1	11.7	34.4	3.63	38.7	104.8	39.3	104.8	48.9	104.9	42.9	104.6	48.5	106	46.3	104.5	43.22	104.72
1	11.7	36.2	3.74	41.1	105	39.2	104.4	43.6	104.4	45.4	104.4	42.9	104.6	35.7	104.1	41	104.46
1	11.7	35.5	3.72	40.7	104.1	44.1	104.1	48.2	104.9	34.6	104.5	40.3	104.3	35.2	104.2	40.56	104.36
0	11.7	34.8	3.59	39.2	105	42.7	104.9	32.8	104.5	45.4	104.9	45.4	105.4	40.4	104.7	40.1	104.8
1	11.7	35.8	3.73	44.6	105.1	40.6	104.5	46.4	105.5	43.3	104.7	36.4	105.5	46.4	105.1	44.26	104.98
0	11.7	36.7	4.04	45.9	105.3	45.8	105.4	50.8	105.4	49	105.6	55	105.6	48.3	105.6	47.96	105.46
0	11.7	35.3	3.78	38.4	104.6	38.9	104.6	42.7	104.7	44.5	105.2	51.5	105.8	44.4	104.7	41.78	104.76
0	11.7	33.9	3.44	35.7	104.5	43.8	105	40.7	105.2	43.5	104.8	40.5	105.1	41.2	105.1	40.98	104.92
1	11.7	37.7	4.25	37.1	104.2	45.2	104.2	46.5	104.1	43.5	104.2	45.1	104.4	45.1	104.8	43.48	104.3
1	11.7	35.2	3.92	44	104.5	41.7	104.4	41.7	104.4	40.4	104.3	33	104.4	42.5	104.3	42.06	104.38
1	11.7	37.6	4.05	43.9	104.8	45.7	104.9	40.7	104.5	48.4	104.9	46.6	105	39.9	104.8	43.72	104.78
1	11.7	39	3.95	42.6	105.1	47.3	105.3	42.8	104.8	39.4	104.9	42.9	104.8	39.2	104.8	42.26	104.98
1	11.7	35.3	3.48	39.8	104.8	44.8	104.8	46.8	105.4	41.1	104.8	37.8	105.4	36.2	104.6	41.74	104.88
0	11.8	35.8	3.48	47.5	104.8	40.2	104.7	52.3	105.1	41.9	104.9	48.9	105.3	35.7	105.1	43.52	104.92
1	11.8	37.4	4.11	40.9	105	39.2	104.5	41.4	104.5	42.1	105	45.4	105.2	44.7	104.7	41.66	104.74
1	11.8	35.4	3.89	45.7	105.2	48.4	105.1	50.1	105.3	44.6	104.4	38.1	105.2	35.2	104.5	44.8	104.9
1	11.8	36.5	3.88	36.6	104.9	45.6	105.2	42.3	104.9	38.6	104.6	39.9	105.2	34.8	104.5	39.58	104.82
1	11.8	35.8	4.17	54.4	105	49.7	105.1	44.5	104.7	42	104.5	46.9	104.8	34.1	104.4	44.94	104.74
1	11.8	36.5	4.08	41.5	104.9	39.8	104.6	43.3	104.7	43.2	105	45.9	104.8	33.5	104.6	40.26	104.76
1	11.8	35.1	3.82	43.2	104.7	35.8	104.4	41.8	104.6	38.1	104.9	34	104.8	45.7	104.8	40.92	104.68
1	11.8	37.6	4.34	35.8	104.5	41.7	104.6	49.3	104.8	46.8	105.3	50.1	105.5	50.5	105.2	44.82	104.88
1	11.8	36.9	3.77	40.6	104.6	42.4	104.7	55.2	105.1	40.8	104.5	46	104.7	41	104.7	44	104.72
0	11.8	37.2	3.69	41.2	104.2	43	104	43.9	104.7	37.4	104	42.2	104	39.9	104	41.08	104.18
0	11.8	36.2	3.59	45.1	105	45.1	105.5	49.1	105.9	48.4	105.2	47.2	106	37.9	104.9	45.12	105.3
0	11.8	37.3	3.83	40.1	103.9	41	103.9	39.9	103.5	44.6	104.4	45.4	104.7	38.2	104.4	40.76	104.02
1	11.8	36.9	4.13	37.4	104.6	42.2	105.3	49.5	105.3	43.2	104.9	52.7	105.6	38.3	104.6	42.12	104.94
1	11.8	38.8	4.29	42.5	104.4	43.8	104.1	47.1	104.3	44.4	104.5	44.3	104.5	40.3	104.3	43.62	104.32
1	11.8	37	3.68	42.4	104.6	44	104.6	47.1	104.9	47.5	104.9	49.8	105.6	46	105.1	45.4	104.82
1	11.8	38.3	4.69	39.9	104.5	37.3	104.3	39.8	104.8	40.5	104.9	51.2	105.3	39.5	104.9	39.4	104.68
1	11.8	36.5	3.84	44.2	104.8	40.8	104.4	50.5	105.3	45.5	104.9	48.5	105.4	34.4	105.1	43.08	104.9
1	11.8	34.2	3.8	41.6	104.5	43.9	105.2	51.1	105.1	47.3	105.3	47	105.2	46	105	45.98	105.02
1	11.8	35.4	3.63	43.8	104.7	37.6	104.2	42.8	105.1	36.5	104.1	38.3	104.7	40.6	104.8	40.26	104.58
1	11.8	36	4.04	40.9	105	43.4	104.6	42.6	104.3	42.2	104.8	40.5	105	45.4	104.8	42.9	104.7
0	11.8	36.9	4.16	35.6	104.4	41.8	104.6	45.2	104.8	41.9	104.9	49.3	105.4	39.5	104.9	40.8	104.72
1	11.8	36.8	3.85	41.7	104.8	46.2	104.9	48.9	105.4	42.7	104.8	43.9	105.2	40.9	105	44.08	104.98
1	11.8	39.1	4.8	38.2	104.3	42.1	104.9	41	104.6	39.8	104.7	38.8	104.6	43.9	104.5	41	104.6
0	11.8	34.8	3.63	38.9	104.9	42.1	104.9	38.4	105.1	42.2	104.6	48.6	105.7	42.1	105.1	40.74	104.92
1	11.8	36	3.58	41	104.5	40.9	104.7	43.4	104.7	44.3	105.1	50.8	105.3	47.7	105.1	43.46	104.82
1	11.8	36.4	3.88	47.1	104.4	47.5	104.4	49.6	104.6	47.3	104.5	48.5	104.9	37.6	104.3	45.82	104.44
1	11.8	37.3	4.08	46.7	104.5	43.7	104.5	46.9	104.3	38.8	103.8	43.8	104.7	40.3	104.5	43.28	104.32
1	11.8	38.3	4.35	47.2	104.5	50.5	105	46.2	104.4	40.2	104.3	47.5	104.8	40.8	104.3	44.98	104.5
1	11.8	37.1	4.17	42.1	104.4	39.3	104.7	42.3	104.6	36.9	104.4	38.9	104.8	42.5	104.8	40.62	104.58
1	11.8	39.9	4.44	43.7	104.7	47.3	105.1	48.6	105.4	43.4	104.9	44.1	105.3	42.4	105	45.08	105.02
0	11.8	36.2	4.08	37.3	104.7	40.8	104.4	43.7	104.9	27.1	104	36	104.4	40.1	104.7	37.8	104.54
0	11.8	35.3	3.58	38.9	103.6	48	104.2	37.5	104.5	29.8	103.5	39.4	104.5	47.1	103.8	40.26	103.92
1	11.9	36.9	4.02	48.3	104.9	41.4	104.5	51.1	104.8	45.2	104.7	50.4	105.5	41.2	104.8	45.44	104.74
1	11.9	35.2	3.91	38.9	104.4	37.5	104.6	47.9	105	35.3	104.2	35.3	104.4	41.9	104.5	40.3	104.54
0	11.9	35.9	3.68	44.6	104.8	43.9	104.8	48.7	105.4	39.7	104.9	50.7	105.8	52.8	105.5	45.94	105.08
0	11.9	37.7	3.9	41.7	104.7	39.6	104.7	44.8	104.9	47.2	104.8	50.4	105.7	48.5	105.6	44.36	104.94
1	11.9	37.6	3.93	44.6	105.1	49	105.3	52.9	105.9	38	104.9	42.3	105.2	36.7	104.5	44.24	105.14
1	11.9	36.7	3.92	38.1	104.3	40.9	104.7	42.7	104.6	39.3	104.4	42.9	104.7	39	104.8	40	104.56
1	11.9	37	3.69	43.6	104.8	42.3	105	45.5	105.2	39.5	104.8	45.5	105.3	52.1	105.7	44.6	105.1
1	11.9	38.4	4.15	44.1	104.2	39.3	103.4	48.3	104.6	40.5	104.3	44.3	105.3	42.3	104.4	42.9	104.18
0	11.9	37.7	4.16	37.5	104	44	104.5	51.5	104.7	40.6	104.5	41.3	104.8	42.2	104.7	43.16	104.48
0	11.9	38.7	4.4	42.8	104.8	43.3	105	44.4	104.9	46.6	104.7	42.5	104.9	38.2	104.5	43.06	104.78
0	11.9	34.4	3.88	40.1	104.4	36.9	104.7	47.8	104.9	42.7	104.8	49.5	105.7	40.3	104.9	41.56	104.74
0	11.9	37.4	4.59	44.6	105	41.2	104.6	40.1	105	37.1	104.7	48.4	105.6	44.2	105.5	41.44	104.96
0	11.9	37.2	3.92	37.1	104.6	39.5	104.7	46.1	105	42.7	105.4	48.7	105.5	41.8	105.2	41.44	104.98
0	11.9	36.9	3.78	40.9	104.6	44.3	104.5	44.1	105	36.7	105	41.5	105.2	37.2	104.5	40.64	104.72
1	11.9	35.2	3.78	41.6	104.6	42.4	104.6	40.6	104.9	36.8	104.3	45.2	105.2	44.5	104.8	41.18	104.64
0	11.9	37.2	3.87	44.4	105	40.2	104.9	48.9	105.7	39.6	104.6	43.5	105.4	39.9	104.7	42.6	104.98
1	11.9	40.5	4.56	39.1	104.3	44.7	104.6	42.4	105.2	42.7	104.4	44.3	105.2	38	104.5	41.38	104.6
0	11.9	35.7	3.81	37.1	104.2	39.2	104.8	36.9	104.4	37.9	104.1	44.2	104.7	36.1	104.5	37.44	104.4
0	11.9	35.5	4.11	37.7	104.4	38.4	104.3	43.2	104.7	40.2	104.6	52.8	105.4	48.6	105	41.62	104.6
1	11.9	35.2	3.35	42.1	105.1	44.8	104.9	48.1	105.2	41.6	104.6	52.4	105.6	39.3	104.6	43.18	104.88
1	11.9	37.8	4.24	43.9	104.8	48	105.1	46.9	105.3	37.9	104.5	42.9	105	47.2	104.9	44.78	104.92
1	11.9	37.9	4.62	34.7	104.2	43.9	104.3	50.4	105.1	40.1	104.4	35.5	104.9	43.7	104.6	42.56	104.52
1	11.9	35.9	3.76	47.6	104.6	42.6	105	43.9	105	41.5	104.4	48.5	105.2	47.3	105.2	44.58	104.84
1	11.9	36.7	3.86	41.6	104.1	37.2	104	38.6	104.2	33	104.1	38	104.4	35.8	104.5	37.24	104.18
0	11.9	37.3	3.82	38.6	104.5	44	104.9	39.6	104.5	39.5	104.5	35.7	104.5	37.6	103.9	39.86	104.46
1	11.9	35.9	3.9	46	105.2	42.2	104.7	37.8	104.8	41.5	104.8	45.6	105	39	104.6	41.3	104.82
1	11.9	36.5	3.9	44.9	104.7	43.8	104.9	50.3	105.5	37.9	104.4	40.1	104.5	38.4	104.7	43.06	104.84
1	11.9	35.1	3.71	40.4	104.2	47.4	104.8	47.8	104.3	49.5	104.8	44	104.8	51.6	104.4	47.34	104.5
1	11.9	37.2	4.22	40.1	105.1	50.1	105.4	53.3	105.5	43.7	104.8	54.7	105.8	43.9	105	46.22	105.16
1	11.9	36.8	4.2	48.1	105.3	46.9	105.2	48.1	105.3	40.2	104.6	45	104.9	44.7	104.6	45.6	105
1	11.9	35	3.54	45.7	104.9	39	104.6	51.6	105.5	43.3	104.9	47.4	104.9	42.1	104.7	44.34	104.92
0	11.9	36.8	4.08	43.5	104.4	47.2	104.8	50.7	104.5	48.8	104.6	51.9	105.1	41	104.5	46.24	104.56
1	11.9	36.3	3.72	43.8	105	42.3	105.2	50.5	105	37.7	104.7	46.5	104.9	39.8	104.6	42.82	104.9
1	11.9	36.8	4.03	39.2	104.6	40.3	104.6	45.9	105.1	42.2	105.2	41	105.1	46.6	105	42.84	104.9
0	11.9	37.8	4.26	41.1	104.6	42.7	104.8	42.8	104.7	33	104.7	41.9	104.9	37.8	104.8	39.48	104.72
1	11.9	35.3	4.07	44	104.3	44.2	104.4	46.4	104.4	39.2	103.8	37.8	103.9	38	103.8	42.36	104.14
0	11.9	36.4	3.97	36.5	104.5	41.6	104.9	38.4	104.8	40.4	104.8	45.5	105	37.8	104.6	38.94	104.72
1	11.9	37.4	3.94	35.5	103.9	30.3	104.2	43.3	104.9	45.6	105	47.5	105.2	41.4	105.4	39.22	104.68
1	11.9	37.1	4.22	39.9	104.7	37.6	104.7	45.2	105.1	39.2	104.5	34.8	104.8	43.5	104.7	41.08	104.74
0	11.9	37.2	3.92	46.6	105.1	48.3	105.5	48.2	105.3	33.7	104.6	44.9	105.1	44.4	105.2	44.24	105.14
0	11.9	34.7	3.37	34.7	104.5	36.9	104.7	41.2	104.8	37.2	104.7	49.7	105.1	39.8	104.8	37.96	104.7
1	11.9	35.5	3.77	38.6	104.8	38.6	104.4	37.9	105	40.6	104.7	50.9	105.5	38.2	104.9	38.78	104.76
1	11.9	38.3	4.1	40	104	41.9	104.6	31.1	104.8	39.8	104.5	49.4	106	42.7	105.2	39.1	104.62
1	11.9	37.6	3.98	38.3	104.4	37.1	103.7	44.6	104.2	39.3	103.8	41.2	104.8	36.7	103.3	39.2	103.88
1	12	36.3	3.59	37.1	104.6	40	104.8	44	104.8	46.5	105.3	43.8	105.4	42.4	104.9	42	104.88
1	12	37.1	3.95	45.4	105.3	45.6	104.9	48.6	105.9	47.2	105	49.4	105.3	42.7	104.7	45.9	105.16
1	12	36.1	3.99	44.8	104.7	46	104.9	44.3	104.4	44.7	104.6	37.9	104.5	40.6	104.6	44.08	104.64
1	12	36.4	3.91	45.6	104.9	44.1	104.8	43.5	104.8	33.6	104.8	45.6	105.5	36.8	104.8	40.72	104.82
0	12	38.8	4.06	45.5	104.8	44.9	104.6	46.8	105.2	44.5	104.7	37	105.5	35.1	104.9	43.36	104.84
1	12	37.4	3.81	37.8	105.2	43.7	104.9	46.6	105	40.6	105	38.3	104.6	41.1	105	41.96	105.02
1	12	36.4	3.85	39.7	104.4	42.4	104.5	42.2	104.8	45.1	104.9	36	104.3	37.8	104.8	41.44	104.68
1	12	37.6	4.24	43	104.5	44	104.6	45.8	104.8	42.5	104.4	47.2	104.9	42.2	104.3	43.5	104.52
0	12	36.1	3.9	38.4	104.5	36.2	104.1	40.7	104.6	37.6	104.2	40.5	104.3	40.1	104.7	38.6	104.42
1	12	36.4	3.86	41.8	104.5	50.9	105.1	52.6	105.3	46.9	105.1	50.4	105.3	47.7	104.7	47.98	104.94
1	12	37.9	3.9	42	104.7	39.3	104.4	49.5	105.1	41.2	104.6	45.6	104.8	41.7	105	42.74	104.76
1	12	37.1	3.54	40.9	104.7	44.6	104.4	46.7	104.7	41.8	104.4	37.1	104.3	39.2	104.9	42.64	104.62
1	12	36.4	3.86	42	104.4	42.8	104.3	43.6	104.3	43.6	104.7	42.6	105.2	33	104.1	41	104.36
1	12	37.2	3.75	41.4	104.5	41.2	104.5	42.3	104.9	42.8	104.5	41.5	104.6	39.2	104.9	41.38	104.66
0	12	37.1	3.9	37.2	104.3	41.4	104.5	48.6	105	42	104.8	48.7	105.1	38.5	104.2	41.54	104.56
1	12	38	4.26	43.5	104.9	46.1	105.2	42.4	105.2	37.2	104.7	49.7	105.4	37	104.6	41.24	104.92
0	12	36.8	3.97	46.2	104.8	44.4	104.7	40.8	104.6	40.2	104.7	42.9	104.3	45.4	104.7	43.4	104.7
1	12	36.5	3.91	42.2	105	42.4	105.1	51.8	105.6	41.4	104.6	34.7	104.8	36.1	104.6	42.78	104.98
1	12	37.2	3.9	44.9	104.7	46.4	105	45.9	105.2	34.4	104.6	40.5	105.1	44	104.9	43.12	104.88
1	12	35.1	3.94	42.3	104.9	40.8	104.7	42.8	104.9	38.6	104.5	51.2	105.2	34.9	104.6	39.88	104.72
1	12	36.5	3.95	43.2	104.7	42.8	104.7	29.7	104.5	40.8	104.9	55.4	105.6	39.7	104.7	39.24	104.7
1	12	37.2	3.96	41.1	104.1	51.4	104.5	48.3	104.5	42	104.4	53.9	104.9	47.6	104.6	46.08	104.42
1	12	37.5	4.04	42.4	104.3	47.4	104.6	44.7	104.3	41.7	104.1	39.4	104.4	37.9	104.1	42.82	104.28
0	12	34.7	3.69	49.9	105.6	49.6	105.4	48.2	105.4	43.9	104.9	42.8	105.6	45.5	105.2	47.42	105.3
1	12	37.3	4.03	38.6	104.7	40.8	104.4	47	105	38.4	104.6	40.3	105.2	46	105.3	42.16	104.8
1	12	36.5	3.97	43.7	104.7	43.2	105.2	48.6	105.2	42.4	104.9	46.2	105.2	45.4	105.2	44.66	105.04
0	12	35.7	3.86	37.5	104.7	38.2	104.7	40.1	104.8	35.3	104.6	39.7	104.6	40.6	104.5	38.34	104.66
0	12	35.5	3.83	39.1	104.7	41	104.9	49.1	105.6	45.7	104.9	46.8	105.4	41.5	105.2	43.28	105.06
1	12	38.1	3.93	35.1	103.5	38.9	104	40.5	104	39.9	104.3	37.1	103.9	41.9	104.2	39.26	104
0	12	36.1	3.77	33.3	104.3	39.9	104.5	35.1	104.4	43.7	104.8	52.4	105.5	40.8	105	38.56	104.6
1	12	36.2	3.54	35.2	104.4	46.8	104.8	40.8	104.4	40	104.5	41.2	105	41.7	104.2	40.9	104.46
1	12	37.2	3.8	41.1	104.5	37.5	104.5	44.5	104.6	37.2	104.2	44.9	105.4	45.3	104.7	41.12	104.5
1	12	36.8	4.21	41.7	103.8	44.5	104.1	45	104.3	48	104.1	48.7	104.9	39.7	104	43.78	104.06
1	12	41.4	4.71	42.5	104.9	42.6	104.9	49.1	105.4	48.8	105.3	51.1	105.4	40.2	104.9	44.64	105.08
1	12	37.3	4.4	44.9	104.2	45.7	104.7	44.2	104.7	43.8	104.6	43.3	105	41.1	104.2	43.94	104.48
1	12	39.8	4.78	47.2	104.7	48.6	104.8	49	104.6	41.2	104.7	48.3	104.7	46.4	104.8	46.48	104.72
0	12	37.2	4.35	50.4	105.4	40.7	104.2	44.1	104.8	38.9	104.7	46	105.1	46.5	105.1	44.12	104.84
0	12	36.7	4.15	39.3	104.9	36.8	104.6	46	105.1	33.9	104.4	41.1	104.7	35.2	104.5	38.24	104.7
1	12	37.4	3.72	40.5	104.9	38.3	104.5	38.5	104.7	40.5	105.3	48.9	105.5	38.2	104.7	39.2	104.82
1	12	37.6	3.9	43	104.9	49.7	105	66.6	106.3	46.6	105.6	50.5	105.9	40.1	104.8	49.2	105.32
1	12	37.1	4.1	39.9	104.7	42.9	104.4	43.6	105	40.3	104.2	42.2	104.9	36	104.4	40.54	104.54
1	12	36.3	3.69	45.1	104.8	44	104.9	40.8	104.9	44	105.3	44.2	105.2	55.1	105.6	45.8	105.1
1	12	35.6	3.68	44.7	105.2	47.8	105.6	42.3	105	33.8	104.4	41.6	105.3	41.6	104.5	42.04	104.94
0	12	36.6	4.22	38.4	104.7	37.5	104.9	43.9	104.9	40.9	104.7	40	104.5	32	104.6	38.54	104.76
0	12	35.9	4.02	39.7	104.4	27.6	104.7	39.7	104.7	36.6	104.7	38.1	104.8	42.4	104.7	37.2	104.64
0	12	37.2	3.63	42.3	104.9	42.2	105.3	39.5	105	45.4	105.2	44.4	105.7	42.2	105	42.32	105.08
1	12	35.9	4.07	44.6	104.7	47.9	104.9	43.6	105.2	45.2	105.1	49.4	105.4	52.9	104.8	46.84	104.94
1	12.1	37.1	3.89	43.9	104.6	44.5	104.8	41.6	104.6	41.6	104.8	42.7	104.6	41.2	104.9	42.56	104.74
1	12.1	36.5	4.18	47.1	104.2	42.5	104.4	47.9	104.5	43.1	104.3	46.6	105	44.9	104.7	45.1	104.42
1	12.1	34.9	3.66	45.4	104.7	45	104.7	50.1	105.4	39.5	104.7	40.1	104.9	42.6	104.7	44.52	104.84
0	12.1	35.4	3.94	44.8	104.8	41.4	104.8	47	105	43.7	105.2	49.9	105.9	48.5	105.6	45.08	105.08
0	12.1	35.4	3.94	44.8	104.8	41.4	104.8	47	105	43.7	105.2	49.9	105.9	48.5	105.6	45.08	105.08
1	12.1	35.7	3.63	42.4	105.1	36.5	104.7	35.5	104.4	40	104.9	40.5	105.6	39.3	104.8	38.74	104.78
1	12.1	36.3	4.1	41.4	104.6	42	104.8	51.9	105.4	44.1	104.8	39.4	104.8	37.4	105	43.36	104.92
1	12.1	37.6	4.29	49.7	105	45.4	104.6	50.7	104.5	45.1	104.8	40.8	104.6	47.6	105.1	47.7	104.8
1	12.1	37.2	3.86	40.9	103.9	39.4	104	46.8	104.5	36	104	39.1	104.3	34.9	103.9	39.6	104.06
1	12.1	37.9	4.1	41.7	104.6	41.5	104.7	50.2	105.5	47.5	104.8	40	104.7	41.5	104.6	44.48	104.84
1	12.1	37	4.14	40.9	104.3	43.3	104.1	47.9	104.6	38.5	103.8	39.7	104.1	45.2	104.4	43.16	104.24
1	12.1	37.7	3.94	47.4	104.5	43.9	104.7	47.7	104.3	34.9	103.7	36.8	104	31.6	103.5	41.1	104.14
1	12.1	37.2	3.89	41.8	104.8	41.8	104.9	49.1	105.1	39.1	104.6	42.7	104.9	32.7	104.5	40.9	104.78
1	12.1	37	3.8	41.1	104.7	39.6	104.5	38.5	104.2	43.3	104.6	42.6	105.2	37.6	104.5	40.02	104.5
1	12.1	36.6	4.15	40.4	105	45.1	105.1	43.6	105.3	38.6	104.9	50.3	105.6	40	104.9	41.54	105.04
1	12.1	37.3	3.92	34.9	103.9	41.6	104.1	45.5	104.9	36	103.7	40.7	103.8	33.2	103.8	38.24	104.08
0	12.1	38	3.93	39.9	104.5	43.2	104.5	52.3	105.4	41.7	104.8	48.4	105.4	50.4	105.2	45.5	104.88
0	12.1	38	4.34	41	104.5	38.7	104.2	49.3	104.8	47.4	104.7	49.7	105.3	46.9	105.1	44.66	104.66
1	12.1	37.8	4.02	44.7	105	46	104.7	43.4	104.4	42.3	104.5	39.1	104.3	44	104.6	44.08	104.64
1	12.1	37.2	3.87	45.5	105.2	46.4	104.9	44.8	105.1	45.1	105.7	55.7	105.7	43.7	105.3	45.1	105.24
1	12.1	37	4.03	42.1	105	53.7	105.7	50.6	105.7	48.4	106	45.8	106	45.6	105.5	48.08	105.58
1	12.1	38.8	4.56	34.7	104.6	44.6	104.9	55	105.4	43.5	105.2	42.7	104.9	45.2	105	44.6	105.02
1	12.1	37.6	4.08	42.1	104.7	43.9	104.3	50.6	105.7	44.8	104.8	37.9	104.7	44.3	104.9	45.14	104.88
1	12.1	35.8	3.94	38.9	104.3	46.1	104.9	46.2	104.8	38.9	104.7	46.4	105.2	38.1	104.5	41.64	104.64
1	12.1	36.1	3.73	47.3	104.4	41.1	104.4	45.7	105.1	40.2	104.8	46.5	105.4	44.6	105	43.78	104.74
1	12.1	37.9	4.18	43.3	104.9	47.7	105.1	54.4	104.8	40.6	104.8	38.6	104.4	47	104.5	46.6	104.82
1	12.1	38	3.87	45.9	105.4	43.7	105.2	41.5	105.3	39.8	104.8	43.2	105.2	37.9	104.9	41.76	105.12
0	12.1	37.1	4.01	41.1	104.6	30.9	103.7	33.3	104.5	39	104.3	40.9	104.3	34.2	104.1	35.7	104.24
1	12.1	37.2	3.91	40.8	104.1	38.7	104.2	41.4	104	39.1	104.4	40.9	104.3	40.1	104.1	40.02	104.16
1	12.1	36.8	3.91	44.8	105.2	44.4	104.6	44	105.3	48.6	105.4	40.1	105.6	42.6	104.9	44.88	105.08
1	12.1	39.9	4.14	44.7	105.2	45.8	105.1	39.3	104.8	48.9	105	46.7	105	46	105.1	44.94	105.04
0	12.1	37.1	3.85	42.9	105	38	104.8	44.8	104.9	34.9	104.7	44.2	105.3	39.9	104.6	40.1	104.8
1	12.1	37.8	3.99	43.4	104.7	40.7	104.7	55	105.7	45.7	104.9	48.5	105	38.8	104.4	44.72	104.88
1	12.1	36.7	3.78	44	105.2	44	105	42.7	104.9	44.9	104.6	37.7	104.9	43.3	104.5	43.78	104.84
1	12.1	37.8	3.55	39.6	104.7	41.4	104.6	40.5	104.8	41.8	105	41.5	105	46.4	104.9	41.94	104.8
1	12.1	34.7	3.17	43.6	104.2	38.5	104	50.6	104.6	43.2	104.1	49.6	104.8	40.8	104.4	43.34	104.26
1	12.1	37.6	4.24	44.1	104.7	40.9	104.2	48.4	104.8	49	104.7	53.5	104.9	49.9	105	46.46	104.68
1	12.1	37.1	3.94	41.2	104.7	44.6	104.8	47.8	105	42.2	104.7	42.1	104.9	43	104.4	43.76	104.72
1	12.1	36.8	4.1	47.4	105.6	48.1	105.2	58.5	105.9	42.6	105	44.5	105.2	44.7	104.7	48.26	105.28
1	12.1	36.8	4.1	47.4	105.6	48.1	105.2	58.5	105.9	42.6	105	44.5	105.2	44.7	104.7	48.26	105.28
1	12.1	37.5	3.98	43.4	104.4	43.4	103.9	50.7	104.4	46.5	104.3	52.2	105	48.2	104.6	46.44	104.32
1	12.1	36.9	4.15	40.1	104.3	43.3	104.4	41.5	104.4	40.7	104.4	41.5	104.6	37.7	104.5	40.66	104.4
1	12.1	35	4.04	42.2	104.2	37.1	103.9	46.3	104.3	38.8	104	47.3	104.7	45.8	104.9	42.04	104.26
1	12.1	36.8	3.93	37.5	104.3	42	104.8	44.7	104.9	38.5	104.6	43.7	105.5	49.6	105.5	42.46	104.82
0	12.1	36.4	3.89	35.5	104.3	40.6	104.5	39.8	104.6	44.9	105	70.5	105.5	39.6	104.9	40.08	104.66
1	12.1	38.7	4.37	40.6	104.2	43.5	104.4	47.6	104.6	51.3	104.8	49.7	105.3	43.9	104.6	45.38	104.52
1	12.1	37	4.21	36.4	104	39.3	103.8	45.4	104.3	50.8	104.5	49.9	105.1	45.5	104.5	43.48	104.22
0	12.1	37.5	3.95	40	104.9	37.8	104.5	43.6	105	43.5	104.9	53.1	105.8	43.7	104.7	41.72	104.8
1	12.1	38.1	4.02	42	104.2	46.3	104.1	42.9	104.4	41.4	104.5	46.1	104.5	38.3	104.3	42.18	104.3
1	12.1	37.1	3.81	43.5	104.7	51.1	105.5	51.3	105.6	39.3	105.1	42.8	105	34.2	104.5	43.88	105.08
1	12.1	37.9	4.22	42.7	105.2	42.7	104.9	49.4	105.4	39.6	104.7	45.5	105.4	38.8	104.8	42.64	105
0	12.1	36.4	4.06	39.8	104.8	44.6	104.8	38.7	104.9	41.6	104.7	33.9	104.9	43.4	104.9	41.62	104.82
0	12.1	37	3.92	36	104.8	37.7	104.9	28.7	104.9	30.1	104.2	39.9	105.2	32.2	104.6	32.94	104.68
0	12.1	35.7	3.9	39.2	104.7	44.8	105	51.8	105	43.3	104.7	48.3	105.5	43.1	105.1	44.44	104.9
1	12.2	38.6	4.16	49.2	104.6	44.7	104.3	46.6	104.4	43.2	104.4	45.1	104.8	48.3	104.8	46.4	104.5
1	12.2	37.5	4.07	42.4	104.4	45.2	104.2	40	103.9	37.7	104.2	45.8	104.6	32.5	103.2	39.56	103.98
0	12.2	38.3	4.02	36.4	104.5	36.7	104.5	43.4	104.7	40.3	104.7	37.7	104.6	33.8	104.1	38.12	104.5
0	12.2	38.9	4.98	41.3	104.8	44.1	105	53.2	105.6	40.3	104.7	41.9	105.1	36.6	104.4	43.1	104.9
1	12.2	37.8	4	38.9	104.5	44.8	105.1	50.2	105.3	41.9	104.8	45.4	105.2	44.6	105.3	44.08	105
0	12.2	35.2	2.93	41	104.8	43.4	104.8	47	105.3	39.8	104.7	43	104.7	35.1	105.3	41.26	104.98
1	12.2	37.8	4.16	45.4	104.4	41	104	50.2	104.3	39.7	104.1	50	104.7	49.7	104.7	45.2	104.3
1	12.2	37.7	4.06	45.9	105.1	47.5	104.8	46.7	105.1	45.3	105.3	41.2	105.3	41.3	105.1	45.34	105.08
0	12.2	35.7	3.86	41.4	104.7	36	104.4	46.7	105.2	38.7	104.5	42	104.9	39.1	104.9	40.38	104.74
1	12.2	36.6	3.99	45.9	104.9	49.5	105.3	42.8	104.7	47.9	104.8	46.5	105.1	46	104.7	46.42	104.88
1	12.2	37.1	3.92	40.2	104.5	45.1	105.1	39.9	104.9	36	104.7	42.8	105	43.8	104.5	41	104.74
1	12.2	37.1	3.92	44.2	104.8	46.5	105.2	42	105	41.7	104.9	41.2	105	44.6	105.4	43.8	105.06
0	12.2	38.4	4.22	41.9	105	46.4	105.1	57.3	105.8	37.5	104.6	42.5	104.8	41.9	104.8	45	105.06
1	12.2	39.3	4.29	37.6	104.5	41.1	105.1	50.8	105.5	40.8	104.7	38.1	104.6	40	104.7	42.06	104.9
1	12.2	38.1	3.99	45.9	104.8	49.6	105.6	54.3	105.7	47.7	105.4	52.6	106.1	47.7	105.6	49.04	105.42
0	12.2	39.5	4.49	40.6	104.5	42.3	104.4	43.2	104.2	48.2	104.5	45.4	104.7	43.8	105	43.62	104.52
1	12.2	38.5	4.32	50.9	105.1	46.1	105	43.3	105	43.1	105	46.3	105.1	48.3	104.9	46.34	105
0	12.2	38.1	4.11	42.7	104.7	49	104.6	49.4	104.9	41.7	104.7	43.8	104.7	39.2	104.4	44.4	104.66
1	12.2	36.2	3.98	45.8	105	46.8	104.7	45.3	105.5	40.9	105	44.9	105.1	35.1	104.5	42.78	104.94
1	12.2	38.5	4.23	40.4	104.8	47.9	104.9	49.8	104.9	46	104.4	41.9	104.9	37.9	104.3	44.4	104.66
1	12.2	37.9	4	42	104.1	38.1	104.6	38.3	104.7	45.8	104.5	45.4	105.4	31.9	105	39.22	104.58
1	12.2	36.7	4.2	43.8	104.9	44.6	104.9	44	105	42.1	105	46.6	104.9	34.9	104.3	41.88	104.82
0	12.2	38.2	4.06	44.4	105.1	41.1	104.7	46.1	105.4	43.7	105.2	48.2	105.3	39.5	104.6	42.96	105
1	12.2	37.2	4.16	40.6	104.8	40.7	105	50	104.9	39.3	104.7	42.8	105	41.7	104.8	42.46	104.84
1	12.2	39	4.29	41.8	104.7	44.3	105.3	53.2	105.3	48.7	104.6	45.1	105.7	43.4	104.8	46.28	104.94
1	12.2	38.4	4.1	44.3	104.3	44.3	104.3	42.3	103.7	42.6	104.4	49.1	104.6	47.3	104.4	44.16	104.22
1	12.2	39.6	4.52	42.6	104.2	38.7	103.7	41.4	103.9	38.5	103.9	46	104.4	45.2	103.9	41.28	103.92
1	12.2	38.1	4.07	45.5	104.9	40.1	104.7	44.4	104.9	38.8	104.6	42.9	105.3	43.5	104.7	42.46	104.76
1	12.2	39.8	4.68	33.6	103.6	35.1	103.6	45.3	104.1	44.1	104.1	43.8	104.8	44.6	104.5	40.54	103.98
0	12.2	38.2	4	40.6	104.8	36.6	104.7	47.4	104.7	42.2	104.9	51.5	105.6	36.8	104.9	40.72	104.8
1	12.2	40.7	4.57	43.4	104.3	43.6	104.4	51.6	104.9	46.6	104.8	48.9	104.8	46.9	104.8	46.42	104.64
1	12.2	36.8	4.2	45.3	105.2	43	104.9	46.5	105.5	51.9	105.4	44.9	106.3	44.5	105.1	46.24	105.22
1	12.2	36.8	4.2	45.3	105.2	43	104.9	46.5	105.5	51.9	105.4	44.9	106.3	44.5	105.1	46.24	105.22
0	12.2	35.6	3.91	44	105.2	40.9	105	56.1	105.7	48.6	105.1	53.9	105.5	41.3	104.8	46.18	105.16
0	12.2	38.2	4.2	45.6	104.9	50	105.9	53.3	106	39.7	104.7	49.2	105.7	43.3	105.4	46.38	105.38
0	12.2	35.7	4.2	46.3	104.6	42.7	104.3	52.8	104.9	41	103.9	47.1	104.8	46.3	104.7	45.82	104.48
1	12.2	37.8	4.29	37.8	104	47.4	104.6	44	104.3	33.3	103.7	34.9	104.5	40.4	105	40.58	104.32
0	12.2	37.2	3.87	41.5	104.4	41.8	104.9	50.8	105.3	42.5	104.8	49	105.2	39.8	104.8	43.28	104.84
1	12.2	37.6	4.24	37	104.7	44.2	104.9	43.2	105.4	42.7	104.8	53.6	105.2	38.5	104.7	41.12	104.9
1	12.2	38.5	4.1	40.2	104.3	43	104.6	41.7	104.6	47.8	105.1	42.8	105.2	42.7	104.8	43.08	104.68
0	12.2	37.6	4.1	41.4	104.7	43.2	104.6	39.9	104.8	36.2	104.7	39.9	104.9	44.4	104.9	41.02	104.74
0	12.2	36.5	3.78	35	104.8	41.3	104.8	41.5	104.8	38.2	104.5	58	104.8	37.7	104.5	38.74	104.68
0	12.2	38	4.03	42.4	104.4	41.6	104.3	45	104.7	45.5	104.3	43.8	104.4	37.7	104	42.44	104.34
0	12.2	39.9	4.28	38.5	104.2	38.5	103.7	35.8	103.9	34.8	102.7	44.8	104	30.2	102.9	35.56	103.48
0	12.3	36.7	3.63	39.9	104.6	37.9	104.7	42.7	104.7	40	104.6	36	104.6	45.2	104.9	41.14	104.7
1	12.3	36.3	4.05	41.1	104.2	40.9	104.3	44.2	104.7	39.8	104.1	41.4	104.8	42.1	104.5	41.62	104.36
1	12.3	38.8	4.47	43.2	104.9	41.9	104.7	38.7	104.6	41.4	104.6	47	104.6	39.1	104.4	40.86	104.64
1	12.3	38.3	4.27	43.5	105	45.8	104.8	51.9	105.6	45.1	105.2	44.3	105	42.4	105.2	45.74	105.16
1	12.3	39.4	4.27	42.3	105	37.2	104.9	51.6	105.7	47.2	105.3	47.2	105.3	39.7	104.4	43.6	105.06
1	12.3	37	3.9	45.5	105.2	50.6	105.5	44.5	105.2	46.7	105.4	45.3	105.5	41.4	105	45.74	105.26
1	12.3	38	4.03	43.9	104.4	45.6	104.9	42.7	105	51.3	104.9	49.4	105.2	46.5	104.9	46	104.82
0	12.3	37.5	3.72	39.2	104.6	42.1	105	45	104.8	37.1	104.5	44.5	105	34.2	104.3	39.52	104.64
1	12.3	39.1	4.49	34.5	104.6	40.5	104.7	44.5	105	37.3	104.4	37.3	104.6	31.7	104.6	37.7	104.66
1	12.3	37.4	4.15	44.8	105.1	47.5	105.3	45.8	105.1	39.3	105.1	40.4	105.1	42.6	104.8	44	105.08
1	12.3	38.5	4.28	49	104.9	44.4	104.6	51.9	104.7	37.2	104.7	35.5	104.6	31.6	104.1	42.82	104.6
0	12.3	38.1	4.25	41.2	104.8	42	104.7	41.9	104.7	42.3	104.8	46.2	105.1	36.2	104.6	40.72	104.72
0	12.3	35	3.82	41.2	104.9	45.6	105.1	47.7	105	42.6	105	39.3	105	47.8	105.6	44.98	105.12
0	12.3	35	3.82	41.2	104.9	45.6	105.1	47.7	105	42.6	105	39.3	105	47.8	105.6	44.98	105.12
0	12.3	35.5	3.91	41.7	104.7	41.2	104.9	43.3	104.8	44.6	105	43.2	105.2	41.8	105.2	42.52	104.92
1	12.3	36.5	4	48.9	105.4	48.8	105.7	53.6	105.8	50.3	106	48.2	105.7	51.5	105.7	50.62	105.72
1	12.3	38.2	4.01	45.7	104.8	46.1	105.3	47.7	105.1	43.9	104.9	48.2	105.5	47.8	105.2	46.24	105.06
1	12.3	37.4	3.91	42.8	104.8	45.8	105.3	46.2	105.2	38.1	104.9	41.8	105	39.3	104.7	42.44	104.98
0	12.3	39	4.57	41.7	104.7	42.5	105	51.5	105.3	44.4	105.2	47	105.3	48.7	105.5	45.76	105.14
1	12.3	36.2	3.64	39.2	104.5	43.7	104.7	42.2	105.1	41.2	104.3	43.9	105.3	35.8	104.4	40.42	104.6
1	12.3	39.1	4.56	37.7	104.4	43.6	104.9	46.5	105	39.9	104.7	38.7	104.9	39.2	104.6	41.38	104.72
0	12.3	38.5	4.17	39.3	104.2	41.8	104.6	40.5	104.4	39	104.4	4.2	104.5	32.3	104.2	38.58	104.36
1	12.3	36.6	3.95	41.5	104.8	42.6	104.9	45.7	104.9	45.5	104.8	49.9	106	38.3	104.7	42.72	104.82
1	12.3	38.4	4.23	37.9	104.6	40.6	104.7	34.2	104.8	45.1	105	47.6	105.5	43.2	104.7	40.2	104.76
1	12.3	37.9	3.92	50.1	105.8	41.7	104.9	52.7	105.8	39.2	105.3	48	105.5	56.4	105.9	48.02	105.54
1	12.3	37.3	4.14	41.2	104.5	54.6	106.4	54.3	104.9	46.3	104.9	43.7	105	44.8	104.6	48.24	105.06
1	12.3	37.6	4.02	48.3	104.4	48.4	104.5	48.3	104.4	44.4	104.3	48.1	104.8	50.5	104.8	47.98	104.48
1	12.3	37.3	4.09	45.5	105	48.9	105.4	42.8	104.7	40.2	104.6	44.4	104.9	43.6	104.6	44.2	104.86
1	12.3	37	3.72	43.7	104.7	46	104.9	50.6	105.1	44.6	104.9	51	105.3	39.3	104.6	44.84	104.84
1	12.3	36.6	4.19	44.7	105.3	45.2	105.9	53.4	105.7	37.8	104.9	47.3	105.8	40	104.9	44.22	105.34
0	12.3	37.7	3.93	45.7	104.7	47.5	104.9	42.3	104.9	41.1	104.7	45.3	104.8	38.7	104.7	43.06	104.78
1	12.3	40.6	5.05	48.3	105.3	43	104.5	54.3	105.8	48.7	104.9	42	104.3	38.3	104.1	46.52	104.92
1	12.3	37	4.11	38.6	104.6	46.2	105.2	51.4	105.7	39.1	104.6	42.3	104.7	42.5	104.6	43.56	104.94
1	12.3	38.3	4.13	43.1	104.9	38.9	104.8	50.6	105.1	41.1	104.6	39.6	104.9	42.3	104.9	43.2	104.86
1	12.3	39	4.2	46.2	104.9	39.1	104.4	53.4	105.5	44.3	104.9	42.3	105.2	43.6	104.5	45.32	104.84
1	12.3	36.6	3.9	42.7	104.9	44.2	105.1	43.4	104.9	49.7	105.3	49.5	105.4	43.3	104.9	44.66	105.02
1	12.3	38.7	4.13	41.1	104.4	47.6	104.8	53.6	105	41.6	104.8	43.4	105	44.1	104.7	45.6	104.74
0	12.3	38.8	4.38	37.1	104.6	41.5	104.5	41.8	104.9	40.5	104.9	43.4	105.5	45.3	104.9	41.24	104.76
1	12.3	38.7	4.42	42.1	105	45.6	105.2	48.9	105.2	40.3	104.8	49.9	105.3	37.6	104.4	42.9	104.92
1	12.3	37	4	40.8	104.8	42	104.7	50.3	105	50.8	105.6	54.4	105.7	43.1	105.2	45.4	105.06
1	12.3	37.6	3.98	46.9	104.7	49.5	104.8	52.7	104.9	37.4	104.3	42.5	104.4	43.3	104.7	45.96	104.68
1	12.3	42.4	4.69	47.4	104.5	47.5	104.4	43	103.9	39.3	104.3	47	104.6	50.3	104.8	45.5	104.38
0	12.3	37.5	4.14	43.5	105.2	46	104.8	50.1	105.2	42	104.6	41	105.2	50.1	105	46.34	104.96
0	12.3	40.1	4.64	39.7	104.7	38.8	104.2	53.6	105.9	37.5	104.4	43.1	104.9	37.2	104.8	41.36	104.8
0	12.3	37.7	4.12	41.9	104.6	44.4	104.8	42.7	104.6	48.3	105.2	37.2	104.6	49.8	105.9	45.42	105.02
1	12.3	39.1	4.26	39.3	104.7	36.5	104.8	41.5	104.6	44.3	104.9	47.6	104.8	36.6	104.4	39.64	104.68
0	12.3	37	4	43.5	105.1	42.3	104.9	42.9	105	40.1	104.8	49.2	105	44.1	104.7	42.58	104.9
0	12.3	38.8	4.2	40.2	104.9	39.8	104	45.8	104.9	39.3	104.6	43.6	104.9	39.47	104.9	40.914	104.66
1	12.3	39.1	4.12	44.7	104.9	56.2	105.2	46.9	104.9	41.9	104.8	47.2	105	43.2	104.8	46.58	104.92
1	12.3	37.6	3.77	37.8	103.8	40.4	104	33	103.7	41.8	104.5	27.2	103.2	42.1	104.3	39.02	104.06
1	12.3	37.6	3.77	29.4	102.8	30.5	102.9	28.1	102.6	16.4	101.9	43.6	104.2	32.6	102.6	27.4	102.56
1	12.3	37.6	3.77	26.9	102.8	32.4	103.2	26.3	102.6	20.2	102.3	45	104.2	32.5	102.6	27.66	102.7
1	12.4	37.9	4.09	37	103.8	37	103.6	44.5	104.3	44.3	104	47.1	104.4	41.1	103.9	40.78	103.92
1	12.4	37.3	3.92	40.7	104.3	40.3	104.5	48.9	105	36.4	104.1	34.9	104.4	35	104.4	40.26	104.46
1	12.4	38.3	4.25	41.2	104.7	44.9	105.3	48.3	105.1	37.9	104.5	46.7	105.5	48.7	105.2	44.2	104.96
1	12.4	38.2	4.26	34.7	104	35.9	104.3	47.7	104.8	47.6	105.2	51.8	105.4	40.4	104.6	41.26	104.58
1	12.4	39.7	4.38	41	104.6	43.4	104.8	42.5	104.8	44.2	104.6	50.3	105.6	44.5	104.6	43.12	104.68
1	12.4	38.5	4.32	46.2	105.3	48.2	105.5	50.7	105.4	45.1	105	52.2	105.5	47.8	105.6	47.6	105.36
1	12.4	37.3	4.05	44.2	105	43.4	104.6	47.2	105.7	45.2	105	46.9	105.4	47.9	105.3	45.58	105.12
1	12.4	38.3	3.91	46	104.8	42.9	105.1	43.5	105.1	41.8	104.6	39.5	104.8	49.7	105.5	44.78	105.02
1	12.4	38	3.86	42.1	104.8	41.8	104.8	49.3	105.2	40.1	104.9	46.8	105.6	42.4	104.7	43.14	104.88
1	12.4	36.5	4	45.8	105.2	52.1	105.3	44.5	105.2	39.3	104.6	48.1	104.8	37.9	104.7	43.92	105
1	12.4	37.8	4.01	38.9	104.6	32.8	104.6	49.5	105.5	41.8	104.2	50.2	105.1	31	104.8	38.8	104.74
0	12.4	36.8	4.03	46.3	105.2	49.5	105.4	45.1	105.3	44.7	105.5	53.5	106.1	47.4	105.5	46.6	105.38
0	12.4	39.8	4.71	43.2	104.4	42.2	104.4	40.4	105.1	42.1	104.8	43	105	42	104.9	41.98	104.72
1	12.4	36.8	3.81	40.2	104.9	47.3	105.4	43.8	105.3	47.9	105.3	45.5	105.3	50.8	105.7	46	105.32
0	12.4	39.1	4.13	40.9	104.4	41.6	104.5	38.4	104.6	40.7	104.5	44	104.8	47.8	105.1	41.88	104.62
1	12.4	38.8	4.09	47.9	105.4	41.8	105.2	40.1	104.6	41.3	105	44	104.8	43.6	104.9	42.94	105.02
1	12.4	39.2	3.97	40.8	104.3	44	104.5	43.8	104.5	43.1	104.5	43.3	104.6	48.7	104.4	44.08	104.44
1	12.4	36.6	4.04	44.5	104.8	40.6	104.8	47.7	105.1	45.5	105.2	54.7	105.5	38.2	104.6	43.3	104.9
0	12.4	38.4	4.37	43.9	104.9	46.7	105	57.3	105.1	42.5	105.2	42.5	105	37.8	104.8	45.64	105
1	12.4	38.1	4.12	44.1	104.6	49.3	104.9	41.7	104.4	41	104.3	48.2	104.7	38.6	104.3	42.94	104.5
1	12.4	39.2	4.19	44.3	105.1	59.4	105.6	50.8	105.4	39.7	105.2	47.4	104.7	46.3	105.3	48.1	105.32
1	12.4	38.7	4.08	42.5	105.1	37.4	104.5	46.7	104.9	42.9	104.7	42.8	106	43.8	105.1	42.66	104.86
1	12.4	37.5	4.09	40.1	104.5	42.4	104.7	45.4	104.5	39.8	104.5	38.8	104.5	42.2	104.8	41.98	104.6
1	12.4	37.1	3.85	47.4	105.4	54.5	105.6	42.1	105.2	51.6	105.7	57.9	106	54.1	105.8	49.94	105.54
1	12.4	37.1	3.85	44.4	105	46.7	104.9	50.3	105.1	42.1	104.9	44.5	105.3	40.8	105.2	44.86	105.02
1	12.4	38	4.4	47.2	104.7	43.7	104.8	48.2	105.3	44.8	104.4	36.5	104.2	41.1	104.7	45	104.78
1	12.4	38.5	4.21	43.1	105.2	44.6	104.7	49.7	105.4	36.7	104.6	34.3	104.4	45.4	105.4	43.9	105.06
1	12.4	37.9	4.28	44.4	104.8	46.2	105	46.3	105.6	37.2	104.5	46.8	105.1	50.1	105.1	44.84	105
1	12.4	37.5	4.03	42.4	105.1	43.2	104.7	40.4	104.6	34	104.9	45.9	105.4	37.2	104.3	39.44	104.72
1	12.4	36.9	4	40.5	104.7	46.9	105.2	40.5	104.8	46.2	105	40.5	105.1	42.4	105	43.3	104.94
0	12.4	38.6	4.1	37.8	104	39.7	104.4	43.9	104.5	45.8	104.8	51.2	105.3	44.2	105.2	42.28	104.58
1	12.4	38	3.96	46.7	105.1	49.7	105.2	40.9	105	37.7	104.7	43.6	105	35.5	104.7	42.1	104.94
1	12.4	38.7	4.14	45.4	105.3	41.8	105	40.3	105	46.6	104.9	36.5	105.3	43.3	104.9	43.48	105.02
1	12.4	37.4	4.13	44.4	105.3	43.6	105	52.1	105.9	46.3	104.7	49.2	105.8	43.3	105.3	45.94	105.24
1	12.4	36.9	3.97	40.1	104.7	39.7	104.7	46.3	104.9	46.9	105.1	38.5	104.7	38.7	105	42.34	104.88
0	12.4	38.1	3.96	46.2	104.8	45	104.9	45.8	105.1	35.6	104.7	41.2	105.2	39.9	104.6	42.5	104.82
1	12.4	39.2	4.4	39.9	104.4	41.6	104.6	46.2	104.7	39.5	104.6	42.9	106	42.3	104.8	41.9	104.62
1	12.4	36.5	4.01	47.9	104.6	47.1	104.4	55.6	105.3	46.3	104.8	47.9	105	44.2	104.7	48.22	104.76
1	12.4	38.6	4.03	42.5	104.4	40.7	104.6	41.4	104.8	44.9	104.8	45	105	39.7	104.5	41.84	104.62
0	12.4	37.8	4.23	40	104.8	45.2	105	47.6	105.1	47.8	105	39.1	104.9	44.3	105.3	44.98	105.04
1	12.4	37.3	4.06	43.3	105	43.7	104.8	48.3	105.3	44.5	104.8	46.4	105.2	40.6	104.8	44.08	104.94
1	12.4	37.7	4.1	41.4	104.5	42.6	105.1	47.3	105.2	40.7	104.7	47.1	105.4	44.7	105	43.34	104.9
1	12.4	39.4	4.31	47.4	104.3	47.2	104.3	63.1	104.9	45.9	104.1	49.1	104.7	43.8	104.4	49.48	104.4
1	12.4	38.4	3.85	39.2	104.6	44	104.3	49.3	104.9	42.2	104.9	35.8	104.7	43.8	104.6	43.7	104.66
1	12.4	37.4	3.89	42.3	104.8	42.2	104.8	48.7	105.3	45.7	104.6	51.7	105.2	45	104.6	44.78	104.82
1	12.4	37.7	4.2	34.5	104.7	40.3	104.8	41.3	105	35	104.5	40.3	104.3	27	104.4	35.62	104.68
1	12.4	37.5	3.93	44.6	105.2	48.5	105.2	49.6	105.4	45.1	104.6	43.2	104.9	40.2	104.7	45.6	105.02
1	12.4	37.8	4.27	38.8	104	41.7	104.6	41.8	104.2	42.7	104.5	39.8	104.6	41	104.5	41.2	104.36
0	12.4	38.3	3.79	48.9	105.4	43.5	104.8	51.2	105.3	40	105.3	48.7	105.6	47.6	105.4	46.24	105.24
0	12.4	37.4	3.97	42.9	105.1	42.2	104.8	44.6	104.8	36.8	104.9	51.3	105.8	59.1	106.4	45.12	105.2
0	12.4	37.3	4.05	46.2	105.3	48.2	105.1	36.8	105.8	45.9	105	37	105.5	43	105	44.02	105.24
0	12.4	36.5	3.95	40	104.6	45.6	105.2	32.7	104.6	38.6	104.8	46.2	105.4	37.8	104.7	38.94	104.78
0	12.4	37.8	4.08	42.2	104.5	36	104.3	46	105	37.7	104.5	36.6	104.5	35.3	104.1	39.44	104.48
0	12.4	38.2	4.57	44.2	105.4	42.4	105.1	44.6	105.4	37.5	104.8	44.9	104.9	41.6	105.4	42.06	105.22
1	12.4	38.9	4.24	41.3	104.9	40.1	105.1	49	105.1	41.2	105.1	40.9	105.4	41.6	104.7	42.64	104.98
0	12.4	35.9	3.54	40.2	105.1	44.7	105.1	48.8	105.3	28	103.9	38.5	104.7	38.7	104.7	40.08	104.82
0	12.4	37.3	3.96	27.6	104	25.5	104.1	34.7	104.8	39.6	104.8	36.7	105.4	46.2	104.9	34.72	104.52
0	12.4	39.8	4.88	42.4	104.8	41.9	104.8	41.9	104.8	37.2	105.1	42.7	105.1	42.8	104.8	41.24	104.86
1	12.5	39	4.24	42.3	104.8	39.8	104.8	45.2	104.8	43.5	105	44.9	105.3	44.6	105	43.08	104.88
1	12.5	38	4.05	44	105.2	42	104.8	48.2	105.1	46.2	105.1	48.9	105.4	34.8	104.8	43.04	105
1	12.5	37.4	3.97	38.6	104.4	43.6	104.3	39.9	104.6	43.1	104.1	44.4	104.6	39.2	104	40.88	104.28
1	12.5	38.4	4	38.8	104.3	45	104.8	42.8	104.6	50.5	105	45	104.7	41.8	104.7	43.78	104.68
0	12.5	38.9	3.92	40.2	104.5	36.6	104.3	41.1	105	44.5	104.5	43.9	105.2	35.2	104.5	39.52	104.56
1	12.5	38.6	4.06	46.4	104.7	47.1	105	51.7	105.3	39.4	104.8	41.36	104.9	43.4	104.7	45.6	104.9
1	12.5	38.6	3.96	45.9	104.9	50.5	105.1	46.1	104.8	45.8	105	44.3	104.9	37.4	104.3	45.14	104.82
1	12.5	39.2	4.42	46.7	105	45.4	104.9	48.5	105.1	38.9	104.8	52.8	105.6	37.2	105	43.34	104.96
1	12.5	40	4.31	42.6	104.8	38.3	104.7	44.2	104.7	44.5	105.1	39.8	104.7	43.9	105.1	42.7	104.88
1	12.5	37.7	3.84	39.2	104.3	45	104.3	49.2	105.2	40.3	104.4	50.4	104.7	47.9	104.9	44.32	104.62
1	12.5	38.2	3.92	42.1	104.6	46.2	105.1	50.8	105.3	47.8	105.6	47.8	105.2	45.4	105	46.46	105.12
1	12.5	38.7	4.14	42	105	29.4	103.9	41.8	105	44.9	104.7	44.3	105	47.4	105.4	41.1	104.8
1	12.5	38.2	4.72	49.1	105.3	49.9	105.5	40.9	105	46.7	105.1	49.1	105.2	40.8	105.4	45.48	105.26
0	12.5	37.4	4.12	38.1	104.5	41.8	104.8	41.9	104.9	41.9	105	50	105.4	44.1	104.7	41.56	104.78
0	12.5	38.6	4.17	39.9	104.6	39.5	104.3	40	104.3	47	104.4	57.1	105.5	43.2	104.8	41.92	104.48
1	12.5	37.9	4.06	43.9	104.7	44.1	104.6	44.4	105.1	43	104.4	51.4	105.3	48.5	105.3	44.78	104.82
1	12.5	38.6	4.53	42.3	104.8	47.5	104.8	49	104.7	50.5	104.9	39.1	105	44.9	104.9	46.84	104.82
0	12.5	37.8	3.96	48.4	105.4	50.4	105.6	47.2	105.7	44.7	105.3	51.5	105.6	40.6	105.1	46.26	105.42
1	12.5	37.3	3.81	46.5	104.5	41.6	104.4	43.2	105.1	37.2	104.3	42	104.9	41.9	104.7	42.08	104.6
0	12.5	37.3	4.06	37.3	104.5	46.8	104.6	48	104.8	38.5	104.6	39.5	104.6	42.3	104.7	42.58	104.64
1	12.5	38.7	4.18	49	105.1	47.3	105.3	46	105	43.3	104.9	48.6	104.8	41.4	104.7	45.4	105
1	12.5	39.3	4.3	37	103.9	40.9	104	42.8	104.3	35.9	104.2	47.9	104.5	36	103.8	38.52	104.04
1	12.5	39.4	4.24	40.1	104.7	43.7	104.8	46.4	105.1	39.5	104.5	44.3	104.9	46.5	104.8	43.24	104.78
1	12.5	37	4.2	38.8	104.6	40.8	104.4	56.7	105.9	40.4	105.1	43.9	105.1	41.8	104.7	43.7	104.94
1	12.5	36.9	3.86	39.6	104.7	42.8	104.7	41.7	104.5	41.2	104.7	39.4	104.8	44.3	104.5	41.92	104.62
1	12.5	39.7	4.04	44.3	104.9	43.7	104.8	52.3	105.3	48.3	104.9	46.2	105.4	44.3	104.9	46.58	104.96
0	12.5	37.8	3.96	41.3	105	42.1	105	40.1	104.9	45.6	104.8	45.2	105.8	39.1	104.7	41.64	104.88
1	12.5	40.3	4.9	47.7	104.5	50.4	104.6	42.6	104.3	44.5	104.4	46	104.5	44.4	104.6	45.92	104.48
1	12.5	38.8	4.22	48.8	105.5	44.3	104.7	46.7	105.2	47.9	105.2	41.2	105.4	48.2	105.5	47.18	105.22
0	12.5	37.9	3.98	42.6	105.1	40	105	43.8	105	49.8	105.1	38.6	105.3	25.5	104.5	40.34	104.94
1	12.5	39	4.22	39.9	104.7	39.6	104.5	48.7	105.4	45.4	105	43.1	105.1	49.1	105.3	44.54	104.98
1	12.5	39.3	4.19	43.9	105.4	47.8	105.2	42.7	105	46.3	104.9	58.3	105.6	42.5	104.6	44.64	105.02
1	12.5	36.8	3.92	37.4	104.5	34.1	104.3	43.5	105.4	46.5	104.9	47.6	105.2	48.4	105.3	41.98	104.88
1	12.5	39.4	4.13	42	104.8	41.2	105	41.2	104.8	35.5	104.6	56	105.9	41.4	104.6	40.26	104.76
1	12.5	38.1	4.42	42.4	104.2	40.9	104	48.4	104.7	43.4	104.4	43.5	104.8	39.8	104.2	42.98	104.3
0	12.5	37.8	4.15	48.6	105	45.9	105.3	40.1	104.7	38.3	104.6	47.5	105.4	42.3	105.2	43.04	104.96
0	12.5	38.2	4.09	38.7	105	38.3	104.8	47.4	105.6	40.6	104.9	41.2	104.9	47.7	105.3	42.54	105.12
1	12.5	37.2	3.87	42.4	104.8	48.7	105.3	41.8	104.5	41.3	104.6	37.9	104.3	42.5	105	43.34	104.84
0	12.5	36.5	3.88	44.8	105.1	42.1	104.7	38.2	104.8	40.3	104.9	38.1	105.6	40.2	104.6	41.12	104.82
1	12.5	38.3	4.24	37.6	104.5	47.2	104.9	35.5	104.4	36.9	104.6	45.3	104.9	34.5	104.5	38.34	104.58
1	12.5	39.2	4.44	44.6	105.1	45.6	105.2	51.7	105.6	44.4	105	42.5	105.2	41.7	104.9	45.6	105.16
1	12.5	37.9	3.87	35.9	104.3	44.3	104.8	48.5	105	40.2	104.4	45.3	104.7	46.2	104.6	43.02	104.62
0	12.5	38.7	4.13	38	103.8	42.6	104.7	41.3	104.7	31.8	104.1	46.4	105.1	43.6	104.8	39.46	104.42
1	12.5	38.5	4.36	40.1	104.5	39.2	104.7	42	104.6	47	105.1	56.2	105.4	55.1	105.7	44.68	104.92
0	12.5	40.1	5.39	38.6	104.7	33.5	104	49.1	105.2	42.6	104.8	35.6	104.8	40.2	104.5	40.8	104.64
1	12.5	37.7	3.64	47.1	105.4	45.2	105.1	55.4	105.5	54.7	105.4	42.9	105.4	47.6	105.3	50	105.34
1	12.5	37.5	3.86	43.9	104.9	47	105.3	46.3	105.1	42.6	105	45.8	106	46.5	105.2	45.26	105.1
1	12.5	37.5	3.86	35.1	104.7	37.6	104.8	42.4	104.8	37.1	104.8	43.2	105	43.6	104.7	39.16	104.76
0	12.5	39	4.22	40.5	104.5	36.8	104.8	55	105	31.2	104.3	36.2	104.4	36.8	104.8	40.06	104.68
1	12.5	38.6	4.1	46.2	105.2	39.8	104.5	54.8	106	35.7	104.8	39	104.8	40.2	104.7	43.34	105.04
1	12.5	38	4.3	40.3	105	42.2	105.1	47.4	105.3	45	105.1	44.7	104.6	38.6	105.1	42.7	105.12
0	12.5	36.2	4.49	50.8	105.9	46.8	105.1	56.6	105.4	44.9	105.2	50.7	105.6	46.2	105.4	49.06	105.4
0	12.5	37.2	4.13	40.7	104.7	42.4	104.9	43.3	105.5	36.6	104.5	31.2	104.8	40.7	104.8	40.74	104.88
0	12.5	38.1	3.83	36.9	104.7	43	104.8	41.8	104.8	35.6	104.7	44.8	105.2	39.1	104.5	39.28	104.7
0	12.5	37.4	4.16	38.7	104.3	38.2	104.8	47.8	105.1	35.2	104.8	58.4	105.5	42.4	104.7	40.46	104.74
0	12.5	37.8	3.71	38.8	104.8	41.2	104.9	41.4	104.6	44.1	104.8	39	104.7	37.9	104.7	40.68	104.76
0	12.5	38.8	3.73	41.9	105.3	44.2	105.2	50.7	106.1	41.4	105	30.7	105.7	40.5	104.9	43.74	105.3
1	12.5	37.3	4.48	44.6	103.8	45.4	104.5	35.8	103.6	48.1	104.2	56.6	104.7	50.9	104.4	44.96	104.1
0	12.58	39	4.33	35.6	104.9	36.8	104.6	41	104.6	41	104.9	47.6	105.6	42.3	105.1	39.34	104.82
1	12.6	36.9	3.95	38.1	104.5	38.3	104.5	46.6	105.3	44.1	104.6	41.2	104.5	40.4	104.5	41.5	104.68
0	12.6	38.2	4.3	43.8	104.2	46.8	104.7	48.6	104.3	40.1	103.9	50.7	105	46.5	104.6	45.16	104.34
1	12.6	38	3.91	47.5	105.2	42.6	104.8	46.4	105.2	44.7	104.5	40.5	104.9	42.8	104.9	44.8	104.92
1	12.6	39	4.14	45	104.7	40.1	103.8	47.2	104.3	42.1	104.4	40.6	104.6	37.5	104.3	42.38	104.3
1	12.6	38.7	3.96	40.2	104.8	44.1	104.8	42.1	105.2	44.4	105	50.8	105.8	41	105.1	42.36	104.98
1	12.6	39.5	4.14	42.6	105.1	48.7	104.8	52.9	105.8	44.2	105.1	39.4	105.7	45.5	105	46.78	105.16
1	12.6	38.7	3.96	40.2	104.8	44.1	104.8	42.1	105.2	44.4	105	50.8	105.8	41	105.1	42.36	104.98
1	12.6	39.3	4.23	41.7	104.6	44.9	104.9	46.5	105.4	38	104.7	46	104.9	47.7	104.9	43.76	104.9
0	12.6	37.8	4.12	44.1	104.1	46.5	104.7	41.4	104	40.6	103.8	50.4	104.6	39.9	104.2	42.5	104.16
0	12.6	40.9	3.57	50.3	105.7	52.1	106	56.2	106.4	45	105.4	44.3	105.4	45.1	105.2	49.74	105.74
0	12.6	38.9	4.38	41.4	104.2	44	104.5	45.5	104.5	46.5	104.7	49.2	105.4	42.1	104.9	43.9	104.56
1	12.6	39.4	4.13	42	104.9	39.5	105	51.3	105.8	45.7	105.5	48.9	105.5	43.9	105.2	44.48	105.28
0	12.6	38.8	4.16	43.2	104	38.9	103.7	46	104.5	38.3	103.9	45.3	104.3	34.4	103.9	40.16	104
0	12.6	39.9	4.14	44.8	105.2	43.7	105.3	54.4	105.7	32.3	104.4	40	105.4	57.3	105.8	46.5	105.28
1	12.6	40.3	4.37	43.9	104.7	40.9	104.5	37.7	104.7	44.2	105.3	42.7	105	40.6	105.1	41.46	104.86
1	12.6	37.8	4.1	48	105.3	46.9	105.2	47.8	105.4	39.4	104.9	46.2	105.3	41.6	104.9	44.74	105.14
1	12.6	39.5	4.19	53.2	105	56.6	105.5	52.4	105.2	37.8	104.7	46.1	104.9	48.4	104.9	49.68	105.06
1	12.6	38.3	4.21	41.7	104.6	42.7	105.3	47.4	105.2	46.9	105.3	47.3	106	48.9	105.3	45.52	105.14
1	12.6	40.4	4.71	43.3	104.8	39.5	104.7	44	104.4	42.5	104.9	36.6	104.5	46.2	104.7	43.1	104.7
0	12.6	41.6	5.3	44.9	105.4	51.4	105.5	42.7	104.7	39.4	104.3	43.4	104.6	44.2	104.7	44.52	104.92
1	12.6	37.2	4.11	41.1	104.9	46.1	105	48.2	105.5	42	104.9	44.2	104.9	37	104.5	42.88	104.96
1	12.6	37.2	4.19	40.4	104.8	45.4	104.8	44.2	105	41	105.1	47.3	105.7	40.2	104.8	42.24	104.9
0	12.6	38.1	3.95	38.5	104.9	46.1	105.3	42.6	104.9	47.4	104.9	52.2	105.5	45.6	104.9	44.04	104.98
1	12.6	38.9	4.57	48.2	105.2	47.3	105.4	49.3	104.9	39.4	104.7	48.1	105	35.2	105	43.88	105.04
0	12.6	37	4.21	44.6	104.4	44.6	104.5	50.3	104.9	47	105	49.4	105.4	41.1	104.6	45.52	104.68
1	12.6	39.3	4.19	44.9	103.8	46.3	104.3	44.1	104.2	47.2	104.1	47.3	104.4	40.4	104.2	44.58	104.12
1	12.6	37	3.67	43	104.7	44.1	104.3	44.9	105.1	47.4	104.8	49.1	105.5	41.8	104.8	44.24	104.74
1	12.6	39	4.49	40	104.8	44.9	104.9	45.9	104.9	40.5	104.4	36.1	104.7	42.5	104.8	42.76	104.76
1	12.6	38.9	4.31	41.2	104.4	45	104.7	44.2	105.2	46.3	105.4	55.2	105.8	50.8	105.5	45.5	105.04
1	12.6	37.6	3.79	44.4	104.6	41.5	104.4	49.3	105	46.5	104.5	55.2	105.3	41.4	104.6	44.62	104.62
1	12.6	39.8	4.06	40.1	104.1	41.9	104.4	53.1	104.4	42	104.8	40.9	104.3	37.6	104.6	42.94	104.46
1	12.6	39	3.96	43.9	104.9	49.5	105.2	53.5	105.5	43	104.6	41.7	105.1	40.5	104.8	46.08	105
1	12.6	38.5	3.84	46.2	104.2	46.4	104.3	40.5	104	42.9	104.3	45.5	104.4	41.6	104.5	43.52	104.26
1	12.6	39.8	4.3	41.2	104.7	40.2	104.5	44.9	104.5	39	105	42.6	104.8	32.3	104.1	39.52	104.56
1	12.6	38	4.25	47.5	105	43.1	104.8	54.3	105.2	45.9	105.2	46.1	105.3	40.8	104.4	46.32	104.92
1	12.6	39.9	4.45	46	104.6	50.5	105.2	49	105	41.1	104.5	43.8	104.6	32.6	104.7	43.84	104.8
1	12.6	39.6	4.33	46.2	104.7	49	105.1	46.8	104.7	41.9	104.5	38.5	104.5	35.1	104	43.8	104.6
0	12.6	37	3.85	43.7	105.2	48.3	105.2	48.7	105.5	39.7	104.7	44.1	104.5	38.8	104.9	43.84	105.1
1	12.6	38.2	4.31	37.4	104.1	34.2	104.2	46.2	105.1	40.5	104.5	49.6	105.5	52.1	105.5	42.08	104.68
1	12.6	40.4	4.77	43.4	104.1	46.4	104.2	42.4	103.9	38.9	103.7	42.4	104.1	40.9	103.5	42.4	103.88
1	12.6	38.1	4.45	41.2	105.1	50.8	105.6	52.5	105.9	48.2	105	48.8	105.3	43.9	105.2	47.32	105.36
1	12.6	38.5	4.08	37.2	104.4	45.6	105	46.6	105.2	43.2	104.8	44.5	104.7	47.2	104.6	43.96	104.8
0	12.6	38.4	3.81	39.4	104.3	43	104.4	44.5	104.2	45.8	104.6	48.6	105	42.9	104.8	43.12	104.46
1	12.6	37.8	4.02	36.8	104.7	43.9	105	53.7	105.6	37.6	104.5	44.7	105.2	34.4	104.5	41.28	104.86
1	12.6	38.6	4.24	45.9	104.8	45.4	105.1	45.1	105	49.9	104.7	41.3	104.9	38.7	104.6	45	104.84
1	12.6	40	4.21	40.8	104.7	45.5	105	44.8	104.9	37.7	104.6	44.6	105.2	42.5	105.1	42.26	104.86
0	12.6	38.9	4.24	38.1	104.9	42.8	104.9	44	104.9	38.3	104.9	47.2	104.9	42.9	104.8	41.22	104.88
1	12.6	40	4.47	47.7	104.5	44.6	104.9	45	104.9	31.6	104.4	65.9	105.4	42.8	104.4	42.34	104.62
1	12.7	38.5	4.14	37.8	104.3	41.7	104.6	43.4	105	36.8	104.5	37.9	104.4	45.7	104.5	41.08	104.58
1	12.7	37.8	4.17	45.3	104.9	43.3	105	42.8	105	44.7	104.7	42.1	105.2	45.5	105	44.32	104.92
0	12.7	38.1	4.35	51.9	105.6	48.2	105.4	39.9	104.6	47.8	105.1	46.2	105.2	40.8	105	45.72	105.14
1	12.7	38.1	4.08	37.8	104.6	45.7	104.8	44.2	104.8	52	105.3	44.1	105	48	105.3	45.54	104.96
1	12.7	38.1	4.2	42.4	104.3	45	104.3	42.7	104.2	45.8	105.1	47.7	104.7	48.8	104.8	44.94	104.54
0	12.7	39.2	4.48	42.5	105	46.8	105.2	43.9	105.5	41.6	104.9	40.6	104.8	34	104.4	41.76	105
0	12.7	39.9	4.05	43.1	104.8	44.1	105.1	46.4	105.1	42.6	105.4	51.9	105.6	43.3	105.7	43.9	105.22
1	12.7	39.6	4.15	40.2	104.9	49.2	105.3	49.7	105	39.9	104.9	41.1	104.5	36.9	104.7	43.18	104.96
1	12.7	40	4.01	43.7	104	42.8	104	46.7	104.1	42.8	104.5	45.9	104.8	47.2	105	44.64	104.32
0	12.7	39.5	3.94	42	104.8	38.1	104.1	33.9	103.6	37.4	104.5	41.6	104.8	29.5	103.9	36.18	104.18
1	12.7	38.7	3.89	44.3	105.1	48.8	105.5	54.3	105.3	46.4	105	46.5	105.5	44.7	104.9	47.7	105.16
1	12.7	39.6	4.42	49.6	105	51.6	105	56.1	105.5	48.9	104.9	45.5	104.8	46.5	104.9	50.54	105.06
1	12.7	38.9	4.05	41.6	104.8	45	104.9	53.5	105	48.4	105.3	42.1	105.2	45.1	105.3	46.72	105.06
0	12.7	37	4.04	44.3	105.1	58.8	106.5	43.9	105	43.3	105.1	48.4	105.7	41	105.2	46.26	105.38
1	12.7	39.1	4.26	40.6	105	47.1	105.1	42	104.3	38.5	104.7	44.4	105	40.4	104.6	41.72	104.74
1	12.7	37.8	3.92	46.4	104.8	49.7	105.3	44.4	105.1	43.7	106	47	105.2	38.4	104.8	44.52	105.2
1	12.7	39.3	4.44	39.2	104.4	48	104.9	42.3	104.5	44.4	104.6	40.5	104.5	39.5	104.1	42.68	104.5
0	12.7	37.6	4.15	41.9	105.2	42.4	104.9	41.8	104.9	40.5	105.3	47.3	105.2	44.1	105.3	42.14	105.12
1	12.7	40.2	4.47	42.5	104.9	42.3	105.1	50.3	105.2	41.7	105.4	55.1	105.5	53	105	45.96	105.12
1	12.7	39.8	4.49	44.3	104.4	49.5	104.7	50.2	104.5	46.7	104.4	42.1	104.7	35.3	104.8	45.2	104.56
0	12.7	39.7	4.22	43.1	105	47.1	105.3	41.9	105	48.9	105.2	46.9	105.2	40.7	105	44.34	105.1
1	12.7	39.3	4.29	43.3	104.9	41.5	104.7	42.2	104.6	42.6	104.6	42.2	104.9	42.7	104.5	42.46	104.66
1	12.7	39.2	4.51	43.2	104.5	45	104.5	44.1	104.3	40.2	104.3	41.7	104.6	46.4	104.5	43.78	104.42
0	12.7	39.4	4.2	41.7	104.9	39.5	104.7	49.7	105.4	41.2	104.9	50.7	105.3	40.6	105	42.54	104.98
1	12.7	38.1	4.26	40.9	104.9	46.1	104.9	60.7	106.1	43.6	105	44.7	105.1	44.8	105.1	47.22	105.2
1	12.7	39.5	4.76	46.3	104.8	42.9	104.4	43.1	104.9	46.9	105.1	52.4	105.4	43.6	104.9	44.56	104.82
1	12.7	39	4.16	41	105.1	44.8	104.9	44.3	104.9	39.3	104.4	44.2	105.2	36.1	104.4	41.1	104.74
1	12.7	37.6	3.95	43.5	104.7	45.7	104.8	40.6	104.7	45.1	104.9	48.8	104.7	42.9	105.1	43.56	104.84
1	12.7	38.3	4.32	43.8	104.6	45.9	104.2	50.9	104.5	44.4	104.3	46.9	104.9	42.6	104.6	45.52	104.44
1	12.7	39.8	4.24	37.5	104.6	44.4	104.9	52.8	105.7	35.1	104.8	46.1	105.2	44.8	104.7	42.92	104.94
1	12.7	39.1	4.35	35.3	104.3	48.1	104.9	52.6	104.8	49.2	104.9	47.1	105.4	45.4	104.7	46.12	104.72
1	12.7	40.3	4.41	39.9	104	42.4	104	45.3	104.1	44	104.3	45.8	104.8	50.1	104.7	44.34	104.22
1	12.7	38.6	4.11	42.6	105	45.8	105	47.5	105.2	44.2	105.1	42.1	105.2	47	105.5	45.42	105.16
1	12.7	38.8	4.16	41.6	104.6	47.8	105.1	43.9	104.9	41.5	104.4	38	104.7	38.8	104.8	42.72	104.76
1	12.7	38.2	4.06	49.9	105.2	49.2	105.5	51.1	105.7	40.8	105.4	46.6	105.3	46.7	104.9	47.54	105.34
0	12.7	39.3	4.33	45.2	105.1	40.7	104.8	45.9	105.5	43	105	47.2	105.2	47.2	105.3	44.4	105.14
1	12.7	38.9	4.41	43	104.9	40.7	104.9	49.2	105.4	44.2	104.8	41.4	105.5	44.4	105.1	44.3	105.02
0	12.7	38.9	4.25	44	104.7	43.9	104.7	47.5	104.9	38.5	104.9	43.8	105.2	38.5	104.6	42.48	104.76
0	12.7	38.6	4.13	44.3	105.5	46.7	105.3	44.6	104.9	35	104.6	58.4	105.3	44	104.9	42.92	105.04
1	12.7	37.5	3.93	41.5	104.6	38.2	104.2	44.7	104.8	42.2	104.7	44.5	105.3	39.8	104.3	41.28	104.52
1	12.7	39.8	4.5	44.6	105	46.8	105.1	48.1	105.2	38.4	104.6	44.2	105.2	40.5	104.7	43.68	104.92
1	12.7	41.5	4.59	43.2	104.6	48.2	104.9	46.3	104.8	54.5	105.2	48.1	104.8	43.4	104.4	47.12	104.78
1	12.7	40.4	4.5	41.5	104.4	45.9	104.8	46.4	104.6	37.9	103.8	47.8	104.6	39.1	103.8	42.16	104.28
0	12.7	40	4.35	45.1	104.6	44.2	104.7	33.5	104.3	38.1	104.6	47.9	105	39.6	104.7	40.1	104.58
1	12.7	37.8	3.87	47.8	105.3	53.2	105.1	47.5	105.3	44.7	104.5	40	104.7	36.5	104.3	45.94	104.9
1	12.7	39.6	4.55	44.2	105	41.2	104.9	46.1	105.3	47.7	105.4	45.4	105.5	51.8	105.6	46.2	105.24
1	12.7	40.2	4.27	46	104.6	47.3	105.2	43.8	104.5	39.2	104.7	42.2	104.7	38.7	104.6	43	104.72
0	12.7	38.8	4.08	37.5	104.9	44	105.2	48.8	105.1	40.2	104.8	42.7	105.1	34.7	104.9	41.04	104.98
1	12.7	38.7	4.35	44.2	105.6	55.4	105.8	53.2	105.9	34.7	104.8	42.4	104.7	43.4	104.9	46.18	105.4
1	12.7	38.4	4.03	41.9	104.6	42	104.8	42.5	105	40.8	104.8	43.7	105.1	39.2	104.8	41.28	104.8
1	12.7	39.1	4.26	39.5	105.1	38.8	104.7	48	105.6	38.4	104.7	44.8	105.5	35.9	104.7	40.12	104.96
0	12.7	38.4	4.18	43	104.8	43.8	104.9	35.9	104.8	28.6	104.8	48.5	105	35.8	104.2	37.42	104.7
0	12.7	36.4	3.78	41.5	104.9	47.9	104.9	45.3	105.4	42.3	104.9	38.4	104.8	38.7	104.5	43.14	104.92
0	12.7	39.4	4.58	48	104.9	38	104.8	50.9	104.9	47.3	104.7	43.6	104.6	42.8	104.4	45.4	104.74
1	12.7	38.2	4.35	41.8	104.4	40.6	104.1	45.6	104.7	32	103.8	49	104.7	41.8	103.7	40.36	104.14
1	12.8	39.2	4.04	45.1	105.5	45.6	104.6	47.8	105.2	42.3	105.2	50	105.9	48.4	104.8	45.84	105.06
0	12.8	39.5	4.39	39.6	104.7	44.8	104.8	50.8	105.2	48.7	104.9	52.7	105.3	43.5	104.5	45.48	104.82
1	12.8	39.2	4.41	40.1	104.1	42.3	103.9	42.1	104.3	50	104.2	47.3	104.8	50.7	104.7	45.04	104.24
1	12.8	39.8	4.07	40.4	104.9	47.8	104.9	51	105	43.2	105	45.5	105.4	49.9	105	46.46	104.96
1	12.8	38.9	3.96	46	104.8	48	105	47.3	105.1	44.7	104.9	47.8	105.2	40.8	104.6	45.36	104.88
0	12.8	40.2	4.33	38.1	104.3	42.1	104.7	43.8	104.8	36	104.4	36.6	105.9	40.3	105	40.06	104.64
1	12.8	40	4.55	43.4	105	48	105.2	52.3	105.2	51.5	105	53.5	105.6	47.9	105	48.62	105.08
0	12.8	38.9	4.04	46.4	105.6	44	104.8	55.1	105.7	37.5	104.8	47.3	104.7	37.6	104.6	44.12	105.1
1	12.8	40.5	4.42	42.6	104.5	37.8	104.3	64.7	105.6	47.8	105.3	51.3	105.5	49.6	105.6	48.5	105.06
0	12.8	38.9	3.95	43	104.5	41.1	104.6	42.9	104.7	46.4	105.3	45.1	105.8	49.8	105.2	44.64	104.86
1	12.8	38.4	4.29	56.8	105.8	51	105.3	58.2	106.9	50.4	106.1	44.7	105.8	51	105.4	53.48	105.9
1	12.8	38.9	4.45	42.5	104.3	52	105.1	49.6	104.8	43.7	104.6	42.8	104.8	48.5	104.9	47.26	104.74
1	12.8	38.7	4.33	48.5	105.2	32.4	104.3	47.6	105.4	35.7	104.9	35.5	104.7	46.1	105.5	42.06	105.06
0	12.8	37.9	3.91	41.5	104.6	40.6	104.9	46.3	104.8	36.1	104.4	40.2	104.9	35.8	104.1	40.06	104.56
0	12.8	40.9	4.78	39.7	104.7	35.2	104	40.2	104.8	41.3	104.6	45.6	105.3	46.6	105.5	40.6	104.72
1	12.8	38.4	4.09	38.8	104.7	45.9	104.8	55.6	105.6	44.6	105.3	47.2	105.7	45.8	105.7	46.14	105.22
1	12.8	39.1	4.3	44.5	104.3	50.6	104.9	44.9	104.5	42.6	104.4	41.3	104.5	44.4	104.9	45.4	104.6
1	12.8	39.4	3.97	45.8	104.9	40.4	104.8	50.9	105.3	39.9	104.9	49.2	105.8	49.1	105.6	45.22	105.1
1	12.8	41.3	4.28	44.2	104.4	43	104.4	44.6	104.3	42.3	104.7	49.6	105.3	56.2	105.2	46.06	104.6
1	12.8	39.2	4.45	48	105.3	48	105.3	49.3	105.3	43.4	104.4	50.4	105.3	47.6	105.1	47.26	105.08
1	12.8	38.2	4.04	40.5	104.6	41.4	104.7	48.3	105.1	41.5	104.8	44.5	105.1	40	104.6	42.34	104.76
0	12.8	38.8	4.18	47.5	104.9	43.4	104.6	53.6	105.1	39.5	104.7	49	104.9	41.8	104.4	45.16	104.74
1	12.8	39.6	4.01	39.5	104.7	42	104.8	45	105.3	44.4	105.1	40.6	104.8	44.7	105	43.12	104.98
1	12.8	39	4.39	44.6	104.8	43.7	105	51.3	105.2	47.4	104.9	47.4	105.1	43.5	104.9	46.1	104.96
0	12.8	40.6	4.23	45	105	45.1	104.9	39.1	104.9	50.5	105.5	43.1	105.5	50.5	105.7	46.04	105.2
1	12.8	39.9	4.16	42.5	104.4	44.8	104.8	46.1	104.8	46.4	104.6	49	105.1	47.3	104.8	45.42	104.68
0	12.8	40.3	4.28	44.1	105	47.1	105.4	52.9	105.3	42.6	104.7	50.7	105.3	38.7	104.8	45.08	105.04
1	12.8	39.6	4.51	49.6	104.9	49.2	104.8	50.5	104.6	48	104.4	43	104.5	45	104.8	48.46	104.7
0	12.8	39.9	4.53	46.4	105.1	41.3	104.8	43.9	104.7	40.8	104.5	39.7	104.5	38.6	104.8	42.2	104.78
1	12.8	37.6	4.09	41.2	104.7	45.1	104.9	51.3	105	37.2	104.8	47	105.2	41.7	104.9	43.3	104.86
1	12.8	38.6	4.23	43.9	105	49.3	105.5	43.2	105.3	40.9	105.1	42.7	105.4	41.5	105.3	43.76	105.24
0	12.8	39.5	4.27	41.6	104.8	33.6	104	42.8	104.8	40.1	105	48.3	105.4	44.3	104.9	40.48	104.7
0	12.8	38.7	4.5	30.6	104.2	35.3	103.7	46.7	105.6	42.3	105.1	44.3	104.8	43.6	105	39.7	104.72
0	12.8	38.9	4.19	41.3	105	42.3	105	47.6	105.6	40.2	104.9	43.9	105.3	44.5	104.9	43.18	105.08
0	12.8	37.5	4.4	43.1	105.3	51.2	105.7	56.1	105.5	50.5	105.9	44.6	105.7	46.1	105.9	49.4	105.66
1	12.8	38.4	4.16	50.5	104.8	49.9	104.4	50.8	104	49.5	105.4	48.3	104.7	45.2	105.4	49.18	104.8
1	12.8	39.8	4.31	48.3	104.6	42.5	104.3	51	104.3	30	103.2	39.6	104	33.4	103.2	41.04	103.92
1	12.8	41.5	4.64	43.2	104.7	47	104.6	48.7	104.6	41.5	104.6	38.1	104.3	45.6	104.6	45.2	104.62
1	12.8	38.4	3.69	44.9	105	51.8	105.9	52.5	105.9	41	105	43.7	105.5	50.1	105.7	48.06	105.5
0	12.8	38.7	4.08	45.3	104.9	46	105.1	48.7	105.1	49.7	104.9	38.8	104.6	41.8	104.6	46.3	104.92
0	12.8	38.2	4.01	38.7	104.8	43.4	105	46.6	105.2	45.4	105.1	40.6	104.9	49.1	105.2	44.64	105.06
0	12.8	40.2	4.54	45	104.5	42	104.5	49.1	104.9	47	104.5	50.6	105	47.1	104.9	46.04	104.66
1	12.8	40.4	4.67	44.6	104.1	45.4	104	45.1	104	42.7	104.2	44.9	104.2	44.6	104.4	44.48	104.14
1	12.8	39.2	4.21	49.7	105.3	42.4	104.7	57.1	105.3	44.9	105.3	52.5	105.2	51.1	105.3	49.04	105.18
0	12.8	40.2	4.23	50.7	105.6	51.3	105.5	57.4	105.7	39.5	105	42.1	105.2	50.3	105.6	49.84	105.48
0	12.8	39.3	4.28	36.9	104.6	43.6	104.9	42.9	105	39.5	104.7	40	105.4	40	104.8	40.58	104.8
1	12.8	39.4	4.23	44.4	105	44.6	105.3	49.2	105.1	48.9	105.3	49.2	105.6	51.9	106.1	47.8	105.36
1	12.8	39.4	4.23	43.7	105.3	48.4	105.2	48.5	105	39	105	44.3	105.4	41	104.7	44.12	105.04
1	12.8	40.4	4.61	49.3	104.3	47.4	104.5	51.3	104.8	44.6	104.8	47.9	104.2	46.5	104.3	47.82	104.54
0	12.9	40	3.92	39.8	104.1	37.2	104.3	47.3	104.8	41.6	104.8	42.9	104.3	40.6	104.1	41.3	104.42
1	12.9	40.3	4.41	42.6	104.6	48.4	104.9	55.4	105.2	42.5	105	44	104.9	47	105.2	47.18	104.98
1	12.9	39.1	4.17	43.9	105	40.6	104.7	51	105.2	45.6	105	41.3	105.1	45.8	104.7	45.38	104.92
1	12.9	40.2	4.46	41.9	105.1	45.1	105.5	41.2	104.9	49	105	54.5	105.5	43.6	104.9	44.16	105.08
0	12.9	38.2	4.2	38.7	104.2	43.5	104.7	44.7	104.6	44.6	104.6	47.1	105.4	54.3	105.7	45.16	104.76
1	12.9	39	4.4	40.2	104.7	37.2	104.5	54.5	105.9	33	104.4	44.2	105	40.9	104.9	41.16	104.88
1	12.9	39.1	4.04	42.6	104.3	44.2	104.2	44.4	105	40.4	104.4	48.8	105	37	104.3	41.72	104.44
1	12.9	40.4	4.24	37.2	104.4	37.7	104.5	42.5	104.8	39.3	104.6	43.9	104.9	38.3	104.5	39	104.56
0	12.9	38.7	4.36	44.9	105.1	41.5	104.7	41.5	105.2	45.3	105.6	47.8	105.7	46.1	105	43.86	105.12
1	12.9	39.3	3.92	43.9	104.8	47.1	104.8	47.2	104.6	43.8	104.6	41.7	104.5	33.8	104.4	43.16	104.64
1	12.9	39.1	4.07	44.2	105.1	44.7	105	50.2	105.5	32.2	104.7	36.6	104.7	39.5	104.4	42.16	104.94
1	12.9	39.6	4.23	40.4	104.3	38.4	103.8	39.7	104.5	45.8	104.3	48	104.7	35.6	104.1	39.98	104.2
0	12.9	40.9	4.7	47.3	104.5	48	104.8	53.9	104.7	42.7	104.4	45.3	104.8	38.8	104.5	46.14	104.58
0	12.9	37	4.1	43.8	105.4	48.8	105.6	50.4	105.2	47.5	105.7	48.8	105.4	48.3	105.1	47.76	105.4
1	12.9	40.6	4.06	42.4	104.4	44.5	104.8	42.5	104.7	40.5	104.8	45.7	104.9	36.7	104.7	41.32	104.68
1	12.9	37.6	3.83	40.7	104.4	44.1	104.6	50.7	104.9	46.4	104.8	44.7	104.9	43.6	104.8	45.1	104.7
0	12.9	36.8	4.23	42.4	104.8	43.7	104.9	47.8	105.3	43.9	105.2	48	105.3	44.2	105.1	44.4	105.06
0	12.9	39.8	4.13	45.8	105	43	104.8	46.4	104.6	39.5	105	50	105.7	48.4	105.4	44.62	104.96
1	12.9	38	4.31	44.9	104.9	44.8	105	39.9	104.9	48.3	105.1	46.1	104.7	42.6	105.1	44.1	105
1	12.9	39.6	4.29	40	104.6	39.2	104.4	50.3	105.7	49.5	104.8	45.7	104.9	46	105.2	45	104.94
1	12.9	39	4.4	40.3	104.3	40.1	104	43.3	104.3	41.4	104.1	51.3	104.9	50.5	104.7	43.12	104.28
0	12.9	38.5	4.19	44.6	104.6	38.2	104.8	42.9	104.7	42.2	105.4	35.3	105.4	35.2	105.3	40.62	104.96
1	12.9	40.2	4.47	45.8	105.2	44.4	104.9	52.7	105.2	39.5	104.4	39.4	103.9	37.7	104.1	44.02	104.76
0	12.9	40	4.33	43.3	105	53.5	105.4	38.4	104.9	47.1	105.4	46.6	105.1	45.9	105.2	45.64	105.18
1	12.9	39.9	4.27	43.7	105	44.7	105.4	50.5	105.8	43.1	105	55.7	105.9	44.7	105.1	45.34	105.26
1	12.9	39.2	4.35	42.6	105.2	47.1	105.2	48.9	105.5	42.4	104.9	44.6	105.2	44.8	105.3	45.16	105.22
1	12.9	37.2	3.4	39.9	104.9	43.1	105.1	45.8	104.8	42.1	104.9	49.5	105.6	43	104.7	42.78	104.88
1	12.9	39.2	4.02	46.5	105.2	47	105.3	52.5	105.3	41	104.6	43.3	104.6	42.4	104.6	45.88	105
1	12.9	39.7	4.29	43.2	104.6	37.4	104.9	44.9	104.8	40.1	104.8	53.9	105.6	41.7	104.8	41.46	104.78
1	12.9	40.1	4.36	43.2	104.6	42.1	104.8	52.7	105.3	46	105	51.4	105.5	44.3	104.7	45.66	104.88
1	12.9	38.8	4.18	45.5	104.6	40.2	105.2	53.6	105.6	43.5	104.8	45.4	105.4	44.6	104.8	45.48	105
1	12.9	39.6	4.08	43.4	104.3	41.3	104.2	47.8	104.5	39.1	104.5	43.6	104.4	40.6	104.6	42.44	104.42
1	12.9	39.6	4.38	45.3	105.2	44.2	104.9	45.9	105.4	31.4	104.5	40.6	105.1	36.3	105	40.62	105
1	12.9	38.3	3.92	44.7	104.4	42.8	104.1	47.1	105	50.1	104.6	40.1	104.6	44.9	104.6	45.92	104.54
1	12.9	40.8	4.52	46.9	104.7	47.2	104.7	52.2	105.7	39.8	105.1	43	105	44.1	104.7	46.04	104.98
1	12.9	40.3	4.07	47.5	104.6	48.1	104.7	48.8	104.6	44.6	104.4	41.2	104.2	38.5	104.2	45.5	104.5
1	12.9	39.5	4.42	38.8	104.7	41.1	104.8	52.9	105.9	42.3	105.4	42.4	105.1	43.4	104.9	43.7	105.14
1	12.9	40.8	4.33	40.8	104.2	46.6	104.4	49.3	104.7	49.8	104.4	43	104.5	42.6	104.3	45.82	104.4
1	12.9	39	4.42	54.1	105.4	52	105.6	55.4	105.1	54.9	105.3	55.2	105.6	33.8	104.5	50.04	105.18
1	12.9	38.5	4.09	38.2	104.6	43	105	37.2	104.5	42.7	104.8	46.3	104.9	48.1	105.2	41.84	104.82
0	12.9	40.5	4.63	49.6	105.1	40.5	104.9	44.3	104.9	39.3	104.8	45.6	105.1	39.9	104.6	42.72	104.86
1	12.9	40.2	4.64	45.2	104.9	39.6	104.6	47.8	104.9	41.6	104.8	39.7	104.8	37.3	104.4	42.3	104.72
1	12.9	38.3	4.08	45.4	104.6	38	104.4	52.3	105.7	47.8	105.3	47	105.4	47.3	105.3	46.16	105.06
1	12.9	39.2	4.3	42.8	105	46	105.2	43.3	105.5	49.1	105.4	45.5	105.6	48.8	105.4	46	105.3
1	12.9	37.6	4.39	40.5	104.7	48	105.1	45	105.3	42.4	104.9	46.4	105.3	39.2	104.8	43.02	104.96
0	12.9	41	4.53	49.2	105.4	42.8	105	49.5	105.4	45.1	104.7	44	105.1	44.5	105.3	46.22	105.16
0	12.9	37.6	4.03	40.9	105	42.7	105	40.7	105.1	42	105.1	50.4	105.8	33.9	105.1	40.04	105.06
1	12.9	40.4	4.56	42.2	104.7	50.6	105.2	50.4	104.9	38.2	104.9	35.8	104.7	42.5	104.8	44.78	104.9
1	12.9	38.5	3.92	42.7	104.6	42.7	104.8	45.6	105.1	40.7	104.6	47.4	105.6	43.6	104.6	43.06	104.74
0	12.9	40.8	4.77	42.7	104.4	41	104.1	53.4	104.9	35.4	103.8	39.6	103.8	38.5	104.1	42.2	104.26
0	12.9	41.4	4.56	46.2	105	44.8	105.1	51.2	105.2	44.7	104.8	44.7	105.1	31.5	104.2	43.68	104.86
1	12.9	38.5	4.2	41.5	105	44.8	104.9	44	104.8	39.2	104.6	44.3	104.8	43.8	104.9	42.66	104.84
0	12.9	39.6	4.33	42.9	105	43.9	105.1	40.8	105	38.2	104.7	51.4	105.4	43.1	104.9	41.78	104.94
1	12.9	39.9	3.89	48.5	105.3	45.3	105.2	55.3	105.6	41.9	104.8	45.1	105.3	50.1	105.2	48.22	105.22
0	12.9	39.4	4.24	49.7	105.2	51.5	105.2	61.9	105.9	41.2	104.6	42.2	104.5	41.5	104.6	49.16	105.1
1	12.9	39.8	4.33	41.7	105.1	41.8	105.1	49.6	105.5	44.6	105	48.2	105.5	41.3	104.9	43.8	105.12
1	12.9	38.8	4.5	42.7	105.4	43.6	104.8	47.6	105.7	44.4	105.3	40.2	105.5	43.9	105.2	44.44	105.28
0	12.9	40.3	4.32	46.1	105.1	50.1	105.8	45.9	105.4	38.3	105.2	41.4	105.3	40.2	105.2	44.12	105.34
1	12.9	39.9	4.46	53.4	105.5	55.7	105.7	52.5	105.6	38.7	104.7	37.5	104.6	40.9	104.8	48.24	105.26
0	12.9	38.9	4.23	42.5	104.8	29.3	104.8	36.7	104.9	36.5	104.8	47.8	105.2	41.9	105.2	37.38	104.9
0	12.9	39.6	4.04	43.9	104.9	40.6	104.8	51.1	105.5	32.1	104.6	34.7	104.8	34.6	104.7	40.46	104.9
0	12.9	38.8	4.49	39.6	104.9	46.4	104.9	38.7	104.9	47.7	104.9	49.9	104.8	46.1	104.7	43.7	104.86
1	13	39.3	4.49	41.1	104.9	44.7	104.9	52.5	105.7	45	105.2	46.7	105.3	41.6	105.2	44.98	105.18
1	13	39.1	4.64	52.8	105.6	48.2	104.9	48.5	105.5	42.4	104.7	45.1	105.1	41.8	104.6	46.74	105.06
0	13	38.9	4.36	48.6	105.4	40.5	105.4	48.8	105.7	51.1	105.8	46.6	105.5	38.2	104.9	45.44	105.44
1	13	39.7	4.48	40.9	104.8	47.2	105.2	50.7	105.5	36.6	105.1	45.6	105.5	44.7	104.6	44.02	105.04
1	13	39.2	4.23	42.2	105	45.3	104.8	54.1	105.3	40.5	105	53.1	105.6	48	105.5	46.02	105.12
1	13	39.1	4.07	39.1	104.1	44.8	104.7	46.3	104.5	46.9	104.3	47.3	104.8	47.6	104.7	44.94	104.46
1	13	40.7	4.05	45.5	104.8	39.5	104.8	42.3	104.7	41.8	104.5	44.5	105.2	43.3	104.7	42.48	104.7
0	13	39.5	4.54	36.5	104.5	40.2	104.7	44.7	104.9	48.9	105.5	51.2	105.7	42	105.3	42.46	104.98
1	13	38.8	4.28	43.7	104.9	44.8	105.1	42	104.4	38.1	104.7	42	104.6	41.3	104.6	41.98	104.74
1	13	40.4	4.55	43.5	104.5	45.2	104.7	44	105.1	45.5	104.9	44.6	105.1	36.7	104.4	42.98	104.72
0	13	39.5	4.35	44.1	105.1	47	105	48.7	105.4	40.7	104.8	42.6	105.2	42.4	105.1	44.58	105.08
0	13	37.4	4.03	36.8	104.9	35.1	104.3	45.7	105.3	42.2	104.8	43.8	105.8	42.4	104.8	40.44	104.82
1	13	40.3	4.46	36.5	104.1	36.7	104	47.8	104.8	39.7	104.3	44	104.6	43.2	105	40.78	104.44
1	13	40.2	4.53	45.7	105	53.4	105.6	52.1	105.4	46.1	105.3	42.3	104.8	44.6	105.1	48.38	105.28
0	13	39	4.14	42.9	105.2	42.1	105.2	49.2	105.6	43.9	105	43.2	104.7	31.6	104.3	41.94	105.06
0	13	40.3	4.48	31.9	104.5	38.1	104.2	43.1	104.5	44.1	104.7	49.1	105	35.3	104.6	38.5	104.5
1	13	41	4.42	36.7	104.5	36.3	104	41.3	105	45.2	104.8	44.4	105.2	40.4	104.5	39.98	104.56
0	13	42.1	4.44	40.1	105	40.1	104.7	42.4	105.4	43.8	105.5	45.3	105.5	48.2	104.9	42.92	105.1
1	13	39	4.46	40.9	104.8	36.6	104.4	43.7	104.6	43.7	105.3	48	105.7	51.8	106.1	43.34	105.04
1	13	39.5	4.2	46.7	105.3	45.9	105.2	46.2	105.1	36.5	104.5	42.1	104.7	34.1	104.5	41.88	104.92
1	13	40.1	4.16	41.8	104.2	38.6	104.1	40.6	104.8	47.7	104.4	35.8	104.3	35.8	104.2	40.9	104.34
1	13	39.6	4.23	46.5	104.5	38.3	104.1	44.9	104.6	30.5	103.7	39.5	104.7	38.6	104.3	39.76	104.24
0	13	37.9	3.91	50.8	105.6	43.3	104.9	44	105	46.8	105.1	45.3	105.3	53.8	105.3	47.74	105.18
1	13	39.7	4.6	39.1	104.7	45.6	105.3	43.5	104.9	37.5	105.1	42.9	104.9	41.1	104.8	41.36	104.96
0	13	39.8	4.1	44.6	105.1	43	105	52.3	105.5	42.3	105	41.5	105.1	42.6	104.7	44.96	105.06
1	13	40.3	4.3	44.3	104.6	37.4	104.8	42.6	105.5	45.3	104.9	42.3	105.2	44.7	104.6	42.86	104.88
1	13	39.9	4.47	40.6	104.8	43.6	105.1	53.4	105.8	42.8	105.5	48.5	105.5	41.7	104.9	44.42	105.22
0	13	38.4	4.03	34.6	104.6	46.8	105	48.3	105.1	45.7	104.8	42.3	105.2	40.2	104.9	43.12	104.88
0	13	39.8	4.08	43	105	35.5	104.5	54.7	105.8	45.2	104.9	45.6	105.2	47.1	105	45.1	105.04
1	13	41.9	4.97	42.4	104.5	42.2	104.5	54.4	105.1	42.6	104.8	44.4	105.1	41.6	104.8	44.64	104.74
1	13	39.7	4.47	46.2	105.2	49.2	105.3	55.8	106	42.3	105.3	45.3	105.6	40.4	104.9	46.78	105.34
1	13	41	4.57	40.7	104.2	32.2	104.4	41.7	104.5	48.8	105.5	45.5	105.2	41.2	104.8	40.92	104.68
1	13	40.2	4.17	40.7	104.6	42.9	104.6	45.9	105.3	38.1	104.4	53.2	105.7	46	105.2	42.72	104.82
1	13	39.5	4.43	40.7	104.9	46.8	105.5	44.4	105	41.5	104.7	42.7	104.9	40.6	104.8	42.8	104.98
0	13	39.7	4.16	44.2	105.1	43	105.4	44.2	105	50.1	105.2	48.4	105.6	47.7	105.6	45.84	105.26
1	13	40.4	4.34	45.3	105.1	44.8	105.2	49	105.2	47	104.8	43.3	105	39.7	105	45.16	105.06
1	13	40.3	4.24	41.8	104.6	38.3	104.4	45.4	104.3	42	104.9	49.8	105.5	36.4	104.5	40.78	104.54
1	13	41.3	4.33	39.5	104.9	48.1	105	41.7	105	43.4	105	42.8	105	48.5	105.2	44.24	105.02
0	13	39.1	4.05	42.3	104.7	45	105.3	47.5	105.2	39.6	104.9	51	105.2	39.5	104.5	42.78	104.92
1	13	39.5	4.28	55.2	105.8	49.3	105.1	56.2	105.8	42.6	104.6	43.2	104.7	46.7	105.1	50	105.28
1	13	40.4	4.23	43.8	104.9	43.5	105	49.7	105.4	52.2	105.5	65.2	105.7	43.8	104.9	46.6	105.14
1	13	39.8	4.02	40.9	104.4	41.6	104.8	46.1	104.8	48	105	50.3	105.1	42.3	104.9	43.78	104.78
1	13	39.9	4.43	43.2	104.8	41.4	104.8	44.9	104.9	43.9	105	43.6	105.1	43.8	104.8	43.44	104.86
1	13	40.5	4.22	38.2	103.6	42.7	104.2	45.5	104.4	39.7	104.1	46.5	104.4	44.8	104.6	42.18	104.18
0	13	39.9	4.29	47.5	105.4	44.8	105.2	45.5	105.3	45.1	105.5	41.7	106	43.9	105.4	45.36	105.36
1	13	41.1	4.9	42.7	104.9	41.9	104.9	44.9	105.3	39.7	105	41	104.9	43.3	104.9	42.5	105
0	13	39.9	4.17	41.9	104.9	41.2	104.8	48	105.4	48.7	105.3	44.4	105.3	38	104.9	43.56	105.06
1	13	40.7	4.43	41.6	104.7	44.3	104.9	42.7	104.9	44.1	104.5	40.5	105.2	39.4	104.6	42.42	104.72
0	13	39.2	4.15	38.4	104.9	42	104.6	43.5	104.9	45	105.2	59.1	105.7	45.3	104.8	42.84	104.88
1	13.1	40.6	4.34	47.3	104.8	51.4	105.3	52.6	105.3	38.4	104.6	38.1	104.6	43.8	104.6	46.7	104.92
1	13.1	39.2	4.17	47.8	104.8	49.4	104.9	51.8	105	43.2	104.6	43.5	105.1	37.1	105.1	45.86	104.88
1	13.1	39.6	4.33	46.7	105.2	43.7	105.4	49.2	105.3	44.8	105	41.1	104.9	43.9	105	45.66	105.18
1	13.1	40.2	4.31	46.5	104.7	45.3	104.4	49.8	104.4	46.8	104.5	46.8	104.9	47.9	104.6	47.26	104.52
1	13.1	40.7	4.46	47.3	104.5	49.9	104.5	49.9	104.9	50.2	104.2	43.8	104.6	39.6	104.1	47.38	104.44
0	13.1	40.4	4.23	40.7	104.8	43.7	105.3	50	105.6	46.7	105.2	55.6	105.7	47.3	105.3	45.68	105.24
0	13.1	40.4	4.23	43.4	105	49.2	105.3	49.5	105.5	39.5	104.9	48.3	105.4	43.9	105.1	45.1	105.16
1	13.1	40.4	4.3	43.9	104.1	40.1	104.2	43.3	104.6	45	104.3	45.2	104.9	47.3	104.7	43.92	104.38
1	13.1	40.7	4.37	48.7	105.4	47	105.3	46	105.3	45	104.8	46.4	105.1	48	105.4	46.94	105.24
1	13.1	41.4	4.53	41.5	104.3	46.4	104.4	50	104.8	42.4	104.2	42.2	104.5	43.2	104.3	44.7	104.4
1	13.1	38.9	4.19	43.8	104.7	43.5	104.9	46	105	42.4	104.9	43.2	105.4	42.4	105	43.62	104.9
0	13.1	39.7	4.44	42.1	105.1	43.8	104.8	46.3	104.7	43.7	105.1	44.2	105.3	39.9	104.7	43.16	104.88
1	13.1	39.9	4.14	44.5	105.2	48.8	105.6	52.9	105.5	44.8	105.1	41.2	105.3	48.9	105.6	47.98	105.4
1	13.1	40.5	4.59	40.6	104.8	43.1	104.6	47.3	105.3	39.3	104.7	38.1	104.5	44.3	105.1	42.92	104.9
1	13.1	41	4.68	41.7	105.2	32	104.5	51.3	105.6	43.5	105.4	48.6	105.5	42.9	105.5	42.28	105.24
1	13.1	40.7	4.44	48.3	104.9	48.8	104.6	51.7	105	48.4	104.6	43.6	104.4	53.1	105.1	50.06	104.84
1	13.1	40.5	4.21	37.7	104.6	41	104.7	42.1	104.7	39.3	104.9	47.8	105.4	38.5	105.3	39.72	104.84
1	13.1	38.8	4.05	41.1	105.1	44.8	104.9	46.5	105.4	43.6	105	42.7	105.1	40.8	104.8	43.36	105.04
1	13.1	40.4	4.41	42.6	104.7	49.3	105.4	48	105.4	41	104.9	45.2	104.9	43	104.9	44.78	105.06
0	13.1	40.4	4.89	47.6	105	44.37	105.5	51.7	105.3	38.6	104.6	43.2	104.9	40.5	104.7	44.554	105.02
1	13.1	40.2	4.36	42.1	104.8	37.4	104.6	47.7	105.2	40.9	104.9	40.8	104.6	38.5	104.8	41.32	104.86
0	13.1	40.3	4.38	41.4	104.5	40.5	104.3	48.4	104.8	44.8	104.7	46.9	105.4	38.7	104.4	42.76	104.54
1	13.1	39.4	4.28	40.5	105	49.9	105.8	47.8	105.5	43.3	104.9	41.7	104.9	43.3	104.6	44.96	105.16
1	13.1	39.8	4.53	47.5	105	55.3	105.3	55.9	105.5	40.7	104.9	49.6	105.7	46.8	105.3	49.24	105.2
1	13.1	39.3	4.26	49.1	105	45.8	105.2	56.2	105.6	44	104.9	35.7	105.1	40.9	104.9	47.2	105.12
1	13.1	41.3	4.41	44.4	105.1	44.7	104.6	47.5	105.3	41	104.8	44.3	105.3	45.1	105	44.54	104.96
0	13.1	39.5	4.13	46.3	104.8	45.9	104.5	51	104.6	45.2	104.6	47.1	104.6	44.7	105.2	46.62	104.74
1	13.1	38.9	4.15	41.2	104.5	38.1	104.2	42.7	104.3	41.9	104.9	47	105.1	45.2	105	41.82	104.58
0	13.1	40.6	4.16	38.9	104.5	36.2	104.5	52	105	38.4	104.8	48.3	105.2	35.8	104.6	40.26	104.68
1	13.1	40.2	4.47	46.9	104.8	46	104.8	47.2	105.2	43.7	104.7	41.2	104.7	40.4	104.9	44.84	104.88
1	13.1	42.5	4.8	44.1	104.2	44.3	103.9	47.9	104.3	43.3	104.3	38.7	104.3	37.4	104	43.4	104.14
1	13.1	40.5	4.38	40	104.7	47.5	105.1	44.5	105.3	37	104.8	45.6	105.3	42.2	104.9	42.24	104.96
0	13.1	39	3.92	45.9	104.9	41.1	105.2	43.5	104.8	36.3	104.5	46.3	105.5	42.5	104.7	41.86	104.82
1	13.1	41.9	4.44	45	104.6	46.4	104.9	51.3	105.1	48.2	105.1	47.1	105.2	44.4	104.7	47.06	104.88
1	13.1	40.3	4.55	40.9	104.8	43.6	105.1	47.1	105.4	44.2	105	45.1	105.5	38.3	105.1	42.82	105.08
1	13.1	41.5	4.39	46.4	104.8	49.3	105.3	51.2	105.1	33.9	104.7	38.8	104.5	33.5	104	42.86	104.78
0	13.1	38.9	4.56	46.4	105.1	46.5	105.5	53.3	105.5	38.4	104.7	44.3	105.2	41.4	105	45.2	105.16
1	13.1	40.6	4.52	43	105.2	45.2	104.9	46.6	105.2	48	105	41.7	105.3	35.9	104.7	43.74	105
1	13.1	36.7	4.18	46.2	105.1	37.7	104.8	43.9	105.1	46.3	105	45.8	105.3	41	104.7	43.02	104.94
1	13.1	38.8	4.34	32.8	104.5	39.9	104.8	47.8	105.3	44.6	105.2	46.7	105.4	41.5	104.7	41.32	104.9
1	13.1	38.6	4.34	36.4	105	43.5	104.8	41.7	104.7	45.6	104.7	43.1	105.2	39.3	104.3	41.3	104.7
0	13.1	39.9	4.32	45.3	105.2	44.1	105.1	45.4	105.3	46.7	105.1	40.8	104.8	46.5	105.1	45.6	105.16
1	13.1	40	4.51	45.8	105	51.5	105.7	47	105.1	43.8	105.2	43.5	105	40.9	104.7	45.8	105.14
0	13.1	39.7	4.6	42	104.7	48.2	105.3	38.8	104.7	41.2	104.8	34.2	105	37.7	104.1	41.58	104.72
1	13.1	40.8	5	48.1	105	50.5	105.5	47.1	105.4	43.8	105.1	46.5	105.5	36	104.4	45.1	105.08
0	13.1	39.9	4.28	43.5	104.5	46.1	104.5	46.2	104.5	45.7	104.9	52.9	105.4	56.6	105.5	47.62	104.78
0	13.1	38.5	4.34	44.8	105.1	43.6	105.1	48.2	105.1	45.4	105	46.5	105.6	39.9	104.8	44.38	105.02
0	13.1	41.5	4.46	42.3	104.9	50.5	105.4	45.7	104.8	48.9	105.6	47.5	105.4	46.4	105.4	46.76	105.22
0	13.1	38.2	4.03	39.7	105.3	42.1	105.1	47.7	105.8	46.4	105.1	45.1	105.4	45.4	105.2	44.26	105.3
1	13.1	38.9	4.42	45.6	105	55.4	105.7	49.9	105.3	44.4	105.4	46.8	105.1	41.2	104.8	47.3	105.24
0	13.1	37.8	4.14	41.4	104.3	42.9	104.3	31.5	104.6	45.4	104.5	49.4	104.9	42.8	104.5	40.8	104.44
1	13.2	40.4	4.37	45.6	105.1	40.6	104.6	45.8	104.7	54.7	106.3	47.2	106.3	50.4	105.5	47.42	105.24
1	13.2	40.4	4.37	45.6	105.1	40.6	104.6	45.8	104.7	54.7	106.3	47.2	106.3	50.4	105.5	47.42	105.24
1	13.2	39.4	4.55	40.4	104.3	47.6	104.2	52.1	104.6	50.2	104.4	42.3	104.5	43.3	104.3	46.72	104.36
0	13.2	41.2	4.7	43.2	104.3	40.9	104	52.9	104.9	49.7	105	47.6	105.2	49.4	104.8	47.22	104.6
0	13.2	36.5	4.1	43.3	104.9	47.4	105	43.1	105.4	48.9	105.3	55.6	105.5	41.5	105.3	44.84	105.18
1	13.2	40.1	4.29	40.6	104.7	49.3	105	46.3	105	44.4	104.7	43.8	104.6	41.4	104.8	44.4	104.84
0	13.2	40	4.45	42	104.9	40.4	105.1	43.9	105.7	49.4	105.2	51.3	105.3	41.6	104.6	43.46	105.1
1	13.2	40.3	4.56	42.9	105	49	105.6	52.5	105.9	47.3	104.9	49	106.2	51.2	105.8	48.58	105.44
1	13.2	41.6	4.5	45.3	105.3	39.1	104.6	54.8	105.7	46.2	104.8	49.9	105.4	41.6	104.9	45.4	105.06
0	13.2	42.6	5.12	36.8	104.2	39.2	104	43.2	104.6	36.8	104.7	48.5	105.4	42.9	104.4	39.78	104.38
1	13.2	39.4	4.38	41.4	105	44.5	105.4	56.1	105.6	39.9	105.1	50.5	106	45.7	105.9	45.52	105.4
1	13.2	40.6	4.24	43.8	104.9	45.3	105.1	44.5	105	47.6	105.1	38.9	105.6	43.4	105.3	44.92	105.08
1	13.2	39.6	4.18	48.7	105.5	52.5	105.3	54.3	105.3	45.3	104.3	44.2	105.5	37	104.3	47.56	104.94
0	13.2	39.4	4.35	40	104.6	36.7	104.6	33.8	104.1	42.7	105	38.4	104.7	44.8	104.7	39.6	104.6
0	13.2	39.7	4.26	48.5	105.8	41.6	105.5	40.9	105	50.2	105.8	56.9	106.5	62.4	107.3	48.72	105.88
1	13.2	40.2	4.54	47.4	105.2	48.9	105.3	57.3	105.6	50.1	104.9	42	105.5	49.5	105.1	50.64	105.22
0	13.2	40.6	4.31	44.2	105.3	46.5	105.4	59.3	105.5	48.8	105.6	52.9	105.9	52.1	105.6	50.18	105.48
0	13.2	38.9	3.8	40.8	104.7	43.4	105.2	34.5	104.8	41	104.3	45.3	104.9	36	104.5	39.14	104.7
1	13.2	40.2	4.27	43.3	104.8	45.1	104.7	44.1	104.9	45.4	105.3	44.3	105	45.3	104.8	44.64	104.9
0	13.2	40.6	4.88	45.5	104.6	38.4	104.7	35.4	104.4	36.2	104.6	46.8	105.2	36.7	104.6	38.44	104.58
0	13.2	40.5	4.65	42	105.3	45.9	105.2	54.1	105.9	46.9	105.2	40.9	105	42.2	104.7	46.22	105.26
1	13.2	42.9	4.99	40	104.6	50.3	105	47.4	104.9	41.1	104.7	36.9	104.4	43.1	104.5	44.38	104.74
1	13.2	40.2	4.28	42.8	105.2	33.4	104.3	56.3	105.2	41.8	104.9	40.8	105.1	36.6	104.6	42.18	104.84
1	13.2	40.4	4.4	43.5	104.7	48	105.2	53.1	105.3	40.9	104.6	35.2	104.9	41.5	104.8	45.4	104.92
1	13.2	39.7	4.55	46.6	105.2	43.7	104.9	55.8	105.5	50	105.4	53.5	105.8	44.5	105	48.12	105.2
1	13.2	39.3	4.66	53.3	105.5	43.7	105.1	41.9	104.7	53.4	105.2	55.7	105.7	47.9	105.2	48.04	105.14
1	13.2	39.3	4.05	46.6	104.7	46.5	104.9	49.9	105.5	34.5	104.9	48.8	105.6	50.5	105.1	45.6	105.02
1	13.2	39.8	4.26	41	104.5	42.1	104.5	47.2	104.8	44.3	104.8	45.3	105	44.9	104.8	43.9	104.68
1	13.2	40.8	4.75	42.2	104.5	45.6	104.5	56.4	105.9	40.7	104.7	37.8	104.7	37.6	104.8	44.5	104.88
1	13.2	39.5	4.3	41.5	104.8	47.8	105	42.1	105.7	38.5	105.2	37.3	105.2	43.5	105.4	42.68	105.22
1	13.2	40.2	4.39	45	105.2	42.4	104.9	43.5	105.5	43.4	105	46.8	105	35.7	104.9	42	105.1
1	13.2	38.7	4.08	36.5	104.1	41.2	105.1	53.3	105.5	41.6	104.8	43.2	104.6	45.6	104.8	43.64	104.86
1	13.2	38	4.1	48.4	105.4	48.5	105.7	55.2	105.7	46.1	105.3	44.9	105.2	44.3	105.4	48.5	105.5
1	13.2	41.1	4.48	47.7	105.2	42.6	105.3	49.8	105.5	40.1	104.7	41.9	104.9	39.4	104.8	43.92	105.1
1	13.2	40.4	4.49	36.3	104.3	41.3	104.9	51.2	105.3	39.6	104.7	46.6	105.3	39.1	105.1	41.5	104.86
1	13.2	38.6	3.99	31.8	104.1	29	103.7	30.8	103.4	35.5	104	45.1	105.3	34	103.9	32.22	103.82
0	13.2	39.8	4.41	46.4	105	43.5	105.2	51.6	105.7	47.5	104.9	45.6	105.6	41.2	104.9	46.04	105.14
1	13.2	41.1	4.52	47.6	105	50.5	105	42.9	104.8	35.3	104.7	46.1	105.4	44.6	105.1	44.18	104.92
0	13.2	39.7	4.43	41.4	105.1	32.9	104.5	43.4	105.1	37.6	104.4	41.6	105	38	104.7	38.66	104.76
1	13.2	41.8	4.387	47.3	104.8	49.2	104.9	49.9	104.8	43.5	104.7	46.5	105	44.7	104.8	46.92	104.8
1	13.2	40.6	4.29	42.1	104.9	38.2	104.4	46.1	105.2	47.6	105.5	40	105	50.7	105.6	44.94	105.12
1	13.2	40.2	4.49	47.1	105.2	44.8	105.4	48.4	105.4	37.3	105.4	37.1	105	46.5	105.5	44.82	105.38
1	13.2	41.2	4.42	37.2	105	51.5	105.8	47.6	105.2	46.7	105.5	41.6	105	50.7	105	46.74	105.3
1	13.2	40.7	4.25	40.8	105.1	44.1	104.7	44	105.4	40.2	105.3	52.6	105.7	42.6	105	42.34	105.1
1	13.2	40.7	4.27	39.1	104.5	44.8	104.6	44.6	105.3	46.4	104.8	46.8	105.3	40.4	104.7	43.06	104.78
0	13.2	40	4.27	42.8	104.9	49.4	105.1	43.8	105.4	35.7	104.4	42.6	104.9	39.5	104.7	42.24	104.9
1	13.2	40.3	4.53	45.2	104.9	41.1	104.8	49.9	105.8	41.2	105	39.2	105	37.7	104.7	43.02	105.04
0	13.2	38.6	3.99	46.8	105.2	44.4	104.8	40.6	105.2	42.7	105	56.9	105.7	38.2	104.8	42.54	105
1	13.2	40.4	4.13	46.7	105.2	48.1	105.4	54	105.5	41.6	105.3	47.8	105.4	41.6	104.9	46.4	105.26
0	13.2	40.7	4.51	42.9	104.3	47.7	104.7	45.4	104.9	46.8	104.6	57.8	105.5	49.1	105	46.38	104.7
0	13.2	39.8	4.06	42.4	104.4	45.7	104.5	44.8	104.5	45.9	104.7	45.8	105	50.2	105	45.8	104.62
1	13.2	41.8	4.44	45.6	105.1	47.1	105.1	45.1	105	35.3	104.6	40.1	105.1	43.2	104.9	43.26	104.94
0	13.2	38.8	4.49	41.1	105.1	45.7	105.5	54.2	105.4	42.4	105.5	46.9	105.5	39.4	105.2	44.56	105.34
0	13.2	38.8	4.21	43.7	105.1	45.3	105	51.2	105.8	45.3	105	50.3	105.5	45.6	105.2	46.22	105.22
0	13.2	40.3	4.6	42.7	105	40.8	104.9	46.2	105.7	44.6	105	39.2	105.8	38.5	104.7	42.56	105.06
1	13.2	40.4	4.13	47	105.3	48.6	105.4	62.8	106.1	48.7	105.2	48.7	105.3	41.2	104.9	49.66	105.38
0	13.2	40.3	4.69	40.5	104.3	48.1	104.6	43.3	104.3	38.8	103.9	41.2	104.5	37.4	103.7	41.62	104.16
0	13.2	39.4	4.03	48.3	104.4	45.4	104.2	55.9	104.4	41.6	104.2	61.3	105.7	50.1	104.5	48.26	104.34
1	13.3	40.3	4.44	41	104.5	42.2	104.6	49.9	105.2	40.9	104.7	42.8	104.9	39.7	105.1	42.74	104.82
1	13.3	40.3	4.88	44.4	105.1	49.9	105.1	44.1	105.4	50.6	105.1	47.6	105.7	42.1	105.2	46.22	105.18
0	13.3	42.1	4.19	44.3	104.4	41.6	104.6	43.5	104.6	35.5	104.3	45.7	104.8	41.8	104.4	41.34	104.46
1	13.3	41.8	4.77	40.6	104.4	48.6	105.2	45.4	105.1	43.5	105	40.4	104.7	43.2	105	44.26	104.94
1	13.3	39.6	4.35	42.6	104.7	47.5	105.5	45	105.1	42.8	104.9	41.9	104.7	41.5	104.4	43.88	104.92
0	13.3	40.1	4.32	44.7	105.1	50.1	105.3	49.3	105.3	44.9	104.8	48.9	105.3	42.5	105	46.3	105.1
1	13.3	41.3	4.67	41.7	104.4	42	103.8	46.6	104.5	38.5	104	41.1	104.4	45.5	104.7	42.86	104.28
1	13.3	40.2	4.39	48.4	105.3	51.7	105.5	44.2	105.1	54.1	105.5	63.1	106.1	53.4	105.6	50.36	105.4
0	13.3	41.9	5.09	43.8	104.7	37	104.6	50.9	105.3	41.5	105	42.9	105.3	41.6	104.8	42.96	104.88
1	13.3	42.3	4.55	37.7	104.7	43.3	104.9	48.6	104.8	46.9	104.7	38.7	104.8	41.1	105	43.52	104.82
0	13.3	41.2	4.35	43	105.1	44.9	105.1	49.2	105.3	42.3	105.3	48.4	105.3	40.8	104.9	44.04	105.14
0	13.3	40.2	3.86	43.5	105.4	35.2	104.5	44.4	105.5	42.4	105.1	49.2	105.4	47.1	105.2	42.52	105.14
0	13.3	38	4.19	37.6	104.5	45.7	104.8	48.5	104.8	40.1	104.4	38.5	104.9	46.8	104.9	43.74	104.68
1	13.3	39.9	4.58	43.8	104.8	43.9	104.9	43.8	105.1	44.3	105	40.2	105.6	42	104.5	43.56	104.86
1	13.3	40.4	4.23	54	105.6	50.7	105.1	48.4	104.9	43.2	104.8	39.1	105	39.2	105	47.1	105.08
1	13.3	42.3	4.45	43.5	104.6	52.9	105.2	55.1	105.5	45.4	104.9	47.5	105.2	41.6	104.3	47.7	104.9
0	13.3	40.1	4.27	41.5	105.2	37.1	104.9	49.7	105.5	40.7	105	48	105.2	44.5	105.2	42.7	105.16
1	13.3	40.5	4.36	40.9	104.8	44.3	105.1	36.6	104.9	44.8	104.9	52.6	105.2	38.5	104.5	41.02	104.84
1	13.3	39.1	4.1	41.1	104.7	47.3	105	52.1	105.4	38.5	104.9	48.4	105	36.6	104.2	43.12	104.84
1	13.3	41	4.63	43.2	104.4	47.9	104.4	47.6	104.6	42.1	104.1	36.4	104.3	44.6	104.5	45.08	104.4
1	13.3	40.6	4.43	43.3	104.3	43.2	104.3	48.9	104.6	43.4	104.5	51.6	105.1	40.8	104.4	43.92	104.42
1	13.3	42.7	5.14	38.7	105	43.5	105.1	54.3	105.4	43.3	104.7	57.3	106.1	46.5	105.2	45.26	105.08
1	13.3	38.7	4.22	47.4	104.6	44.9	104.4	51.2	104.5	46.1	104.4	45.3	104.6	45.1	104.5	46.94	104.48
1	13.3	41.4	4.41	47.1	104.7	44.3	104.8	46.9	104.6	50	105.1	51.6	105.1	46.2	105.1	46.9	104.86
1	13.3	41.2	4.56	38.7	104.2	43.5	104.9	49.6	105.5	48.3	105.1	47.7	105.4	45.4	105.2	45.1	104.98
1	13.3	41.4	4.69	44.4	104.7	47.7	105.1	56.3	105.8	48.3	105.2	51	105.6	15.2	105.2	42.38	105.2
1	13.3	40.2	4.33	40.2	104.5	38.9	105	42.7	105.2	45	105.1	49.8	105.7	39.1	104.9	41.18	104.94
1	13.3	41.2	4.92	38.6	104.3	33	104.2	46.1	104.8	38.1	104.8	40	104.9	40.6	104.7	39.28	104.56
1	13.3	40.8	4.54	43.8	104.9	48.2	105.5	52.5	105.4	48.5	105.6	46.6	105.4	42.9	105	47.18	105.28
1	13.3	40.6	4.64	45.2	105.3	47.9	105.6	51	105.5	47.9	105.2	47.8	105.2	38.7	104.9	46.14	105.3
1	13.3	39	4.16	43.1	104.2	49	104.4	46	104.5	41.2	103.9	44.9	104	34.1	104	42.68	104.2
0	13.3	42.3	4.58	39.7	104.6	48	105.2	47.7	105	43.4	104.9	45.1	104.7	43.6	105.2	44.48	104.98
1	13.3	40.8	4.45	47.2	105	45.7	105.4	52	105.7	40.7	104.9	43.3	105.4	39.9	104.8	45.1	105.16
1	13.3	40	4.35	44.9	105.1	51.3	105.5	54.5	105.7	44.8	105.7	51.9	105.5	40.8	104.7	47.26	105.34
1	13.3	40.8	4.38	48.7	104.9	45.3	105	58.3	105.8	43.1	105	44.5	105.2	46.1	105.2	48.3	105.18
1	13.3	40.8	4.34	45.2	105.2	46	105.5	45.3	105	43	104.7	38.5	104.8	43.1	105	44.52	105.08
0	13.3	40.9	4.58	59.3	105	59.4	105	65.3	105.1	60.9	104.8	59.2	104.9	54.8	104.5	59.94	104.88
1	13.3	39.3	4.36	40.3	104.5	40.6	104.6	41.6	104.8	47.1	105.2	43.2	104.8	34.6	104.4	40.84	104.7
0	13.3	39.3	3.95	39.5	105	47.9	105.3	54.6	105.7	46	105.4	45.8	105.4	44.7	105.2	46.54	105.32
1	13.3	41.9	4.49	45	104.7	46.8	105.1	53	105.6	44.7	104.7	46.2	105	39.5	104.6	45.8	104.94
1	13.3	40.9	4.22	39.7	105	47.5	104.8	48.3	105	44.2	105	48.1	105.3	44.9	104.9	44.92	104.94
1	13.3	41.9	4.19	46.4	104.7	52	105	48.2	104.6	46.1	104.8	47.7	104.9	46.4	105.1	47.82	104.84
0	13.3	39.4	4.16	38.3	104.6	45	104.9	43.5	105.4	38.9	105	42.1	105	35.7	104.4	40.28	104.86
1	13.3	39.3	4.41	38.9	104.5	45.1	105.3	46.6	105.3	41.5	105.1	44.5	105.4	50.3	105.4	44.48	105.12
1	13.3	39.6	4.48	47.8	105.4	44.9	105.1	49.6	105.5	40.9	104.5	39.1	104.7	38	104.8	44.24	105.06
1	13.3	41.3	4.34	40.9	104.7	42.9	104.6	45.7	105	44.3	105.4	45.5	105.4	42.6	105.1	43.28	104.96
1	13.3	41.3	4.34	40.9	104.7	42.9	104.6	45.7	105	44.3	105.4	45.5	105.4	42.6	105.1	43.28	104.96
1	13.3	40.9	4.17	45.5	104.9	46.1	105.2	47.8	105.5	46.2	104.6	45	105.3	44.2	104.8	45.96	105
0	13.3	39.5	4.27	39.9	104.8	44.3	105.3	46.8	105.4	46.3	105.6	48.6	105.7	47.5	105.3	44.96	105.28
0	13.3	40.6	4.56	35.1	104.5	40.5	104.5	47.6	105.1	42.1	104.8	44.1	105.2	37.8	104.8	40.62	104.74
0	13.3	40.5	4.38	49.3	105.4	49.7	105.5	52.3	105.7	49.4	105.3	36.1	105.1	39.6	104.9	48.06	105.36
0	13.3	40.9	4.61	47.9	105.5	44.7	105.1	48	105.3	42.4	105.2	37.3	104.9	34	104.3	43.4	105.08
0	13.4	41.9	4.95	41.3	105	47.2	105.2	51.8	105.8	41.7	104.9	49.1	105.4	42.1	104.9	44.82	105.16
0	13.4	40.8	4.37	47.6	105.3	46.2	105.3	54.7	106	41.2	105.5	48.9	105.3	41.3	105.3	46.2	105.48
1	13.4	40.3	3.89	38.7	104.4	44.5	104.7	48.5	105.5	47.8	105.3	46.6	105.1	47.9	105.8	45.48	105.14
1	13.4	41.1	4.54	43.1	105.2	50.3	105.6	54.4	105.7	38.4	104.8	44.7	105.3	47.2	104.8	46.68	105.22
1	13.4	40	4.38	47.1	104.8	40.8	104.8	51.7	105.7	39.5	104.8	46.3	105	43.3	104.7	44.48	104.96
1	13.4	40.4	4.6	43.1	104.8	40.6	104.4	46.5	104.8	46.1	104.7	46.3	104.9	37.7	104.4	42.8	104.62
1	13.4	39.4	4.44	47.4	105.4	39.5	104.7	42.9	105.1	45.2	104.9	42	105.2	35.8	104.4	42.16	104.9
1	13.4	39.4	4.44	47.4	105.4	39.5	104.7	42.9	105.1	45.2	104.9	42	105.2	35.8	104.4	42.16	104.9
0	13.4	40	4.43	46.5	105	49.5	105	42.1	104.8	51.1	105.3	47.4	106	41.9	105.7	46.22	105.16
0	13.4	40.9	5	42	104.8	43.7	105.5	48.7	105.5	48.6	105.7	49.1	105.7	42.1	105.4	45.02	105.38
1	13.4	40.4	4.39	44.1	105.2	44	105.1	41.9	104.7	48.8	105.3	44.6	105.1	41.7	104.3	44.1	104.92
1	13.4	42.3	4.61	38.9	104.7	46.9	104.4	54.2	105.3	37	104.8	42.7	104.9	49.1	104.8	45.22	104.8
0	13.4	39.5	4.25	42.5	105	45.6	105.3	43.6	105	43.4	104.5	55.4	105.8	41	105.2	43.22	105
1	13.4	40	4.19	47	104.8	46	105.4	47.3	105.4	38	104.5	39.3	105	35.2	104.5	42.7	104.92
1	13.4	40	4.37	47.4	104.6	45.7	104.5	50.4	105.4	38.4	104.4	47	104.9	43.4	104.7	45.06	104.72
0	13.4	40.1	4.53	45	105.2	49.4	105.3	39.5	104.9	47.9	105.3	47.7	105.4	46.9	105.8	45.74	105.3
1	13.4	42.6	4.58	54.6	106.1	41.7	104.9	47.36	105.5	43.8	104.9	47.8	105.6	43.1	104.8	46.112	105.24
1	13.4	41.5	4.5	49	104.7	41.1	104.4	49.5	104.5	33.2	104.3	41.2	104.8	36.6	104.2	41.88	104.42
0	13.4	40.5	4.72	43.6	105.1	53.1	105.8	50.7	105.6	49.4	105.2	47.4	105.4	45	105.3	48.36	105.4
1	13.4	40.3	4.47	41.1	105.1	44.8	105.1	36.9	104.8	43.5	104.9	53.2	105.6	48.3	105.3	42.92	105.04
0	13.4	41	4.35	41.6	104.7	41.3	104.8	45.3	105.1	47.3	104.9	55.5	105.8	56	104.8	46.3	104.86
0	13.4	40.2	4.17	40.7	104.8	41.3	104.9	43.5	104.7	49.9	104.9	45.7	105.6	42.7	105.3	43.62	104.92
1	13.4	42	4.47	44.9	104.6	50.2	104.7	44.3	104.7	40.2	104.3	47.6	104.9	48.1	104.9	45.54	104.64
0	13.4	38.9	4.01	48.6	105.2	42.4	105.2	51.5	105.4	41.7	105	47.7	105.3	44.7	104.9	45.78	105.14
0	13.4	42	4.59	42	105	43.5	105	43.2	105.1	41.8	104.9	49.8	105.5	42.8	105.1	42.66	105.02
1	13.4	43	4.62	55.2	105.4	51.2	105.5	47.8	104.6	39.4	105.2	42.9	105	37.7	104.7	46.26	105.08
1	13.4	41.8	4.47	48.2	104.5	46.9	104.7	48.9	104.9	40.9	104.8	41.9	104.5	38.1	105	44.6	104.78
1	13.4	40.1	4.31	42.8	105	49.3	105.3	45	105	41.4	105	40.4	105	42.9	104.6	44.28	104.98
1	13.4	41.7	4.58	39.9	104.5	39.9	104.9	43.4	104.7	48.4	105.1	42.2	105.3	47.2	105.1	43.76	104.86
1	13.4	40.7	4.34	41.7	104.8	49.1	106.5	46.7	105	43.1	105.5	56.8	106.2	47.6	105.3	45.64	105.42
0	13.4	39.8	4.45	43.2	104.7	42.4	104.8	46	104.6	45.7	104.9	55.8	105.3	49	105.6	45.26	104.92
0	13.4	39	4.3	39.8	104.2	42.6	104.5	56.7	105.1	45.8	105.1	49	104.8	51.3	105.4	47.24	104.86
0	13.4	42.8	4.56	45.7	104.8	41.2	104.6	52.4	105.6	46.6	105.2	51.1	105.8	51.3	105.6	47.44	105.16
1	13.4	43	4.54	44.9	104.8	44.3	104.8	50	105.6	37.9	104.7	36.7	104.5	40.4	104.3	43.5	104.84
1	13.4	40.9	4.37	44.3	105	52	105.3	46.7	105.4	46.7	104.9	44.6	105.2	46.2	105.2	47.18	105.16
0	13.4	41.2	4.3	44.6	104.7	45.7	105.4	43.4	104.8	46.9	105.3	44.9	105.5	46.6	105.3	45.44	105.1
1	13.4	41.4	4.39	47.8	104.6	46	104.6	43.1	104.5	43.3	104.3	44.7	104.9	44.6	104.7	44.96	104.54
1	13.4	41.6	4.55	44.3	105.5	41.1	104.6	35.2	105	42.7	104.8	47.4	105.7	39.6	104.8	40.58	104.94
1	13.4	40.4	4.13	45.1	104.7	48.1	104.9	48.8	105.3	48.2	104.6	49.8	105	45.5	105	47.14	104.9
1	13.4	40	4.26	49.5	105	38.7	104.6	52.1	104.9	44.1	104.6	44	105.1	36.5	104.6	44.18	104.74
1	13.4	41.5	4.56	45.2	104.9	42.4	104.9	57.9	105.5	44.4	104.5	42	104.9	40.1	104.4	46	104.84
1	13.4	40.2	4.57	41.2	105.6	45	105.4	46.5	105.1	35.8	104.7	40.8	104.6	37.6	104.7	41.22	105.1
1	13.4	42.2	4.75	46.4	105.3	46.6	104.8	41.9	105.1	39	104.6	44	104.6	39.7	104.7	42.72	104.9
0	13.4	42.3	4.85	47.8	105.1	47.7	104.8	46.8	104.5	45	104.8	45.3	104.8	42.6	104.5	45.98	104.74
1	13.4	40.3	4.16	39.5	104.6	45.2	104.6	44.1	104.9	40.7	105	43.4	104.8	46.1	105	43.12	104.82
0	13.4	40.9	4.5	42.1	105.2	46.1	105.3	51.6	105.7	49.1	105.4	46.9	105.6	45.5	104.9	46.88	105.3
1	13.4	41.1	4.67	45.7	105.4	48.2	105.6	54.5	106.2	45.4	105.2	41.8	104.9	43.6	105.1	47.48	105.5
0	13.4	40.8	3.94	43.1	104.5	36.2	103.8	45.4	104.8	40.5	104.6	46.5	104.9	47.5	105	42.54	104.54
0	13.4	42.9	4.67	51	104.9	42.4	104.4	42.7	104.5	44.4	104	33.7	104.5	42	103.7	44.5	104.3
0	13.4	40.1	4.31	43.9	104.4	44.9	104.5	40.4	104.2	40.7	104.4	43.8	104.5	39.3	104.3	41.84	104.36
1	13.5	42.9	4.97	40.8	104.7	43.5	104.7	45.7	105.3	37.4	104.5	45.9	105.1	35.8	104.5	40.64	104.74
0	13.5	41.4	4.37	43	104.1	36.1	104	42	104.4	43.6	104.6	45.6	104.7	38.9	104.6	40.72	104.34
1	13.5	41.8	4.25	48.1	105.2	47.6	105.6	42.7	105.6	42.9	105.5	50.7	105.5	48.1	105.3	45.88	105.44
1	13.5	41.8	4.25	48.1	105.2	47.6	105.6	42.7	105.6	42.9	105.5	50.7	105.5	48.1	105.3	45.88	105.44
1	13.5	41.3	4.8	45.1	105.2	44.1	105.2	50.44	105.8	41.3	104.9	43.47	105.2	44.2	105.2	45.028	105.26
1	13.5	41	4.48	41.3	104.7	44.7	104.8	53	105.2	46.2	105.1	49.2	105.3	56	105.5	48.24	105.06
1	13.5	40.6	4.4	47.9	105.1	48.8	105.6	49.7	105.3	48.4	105.3	46.7	105.9	48.1	105.2	48.58	105.3
1	13.5	42.7	4.45	44.7	105	52.3	105.6	46.9	104.9	46.5	105.3	46.1	105.5	43.8	104.9	46.84	105.14
0	13.5	41	4.05	38.1	104.5	37.6	104.4	43.8	105	40.3	104.9	48.6	105.8	52.6	105.9	42.48	104.94
1	13.5	40.7	4.3	40.5	104.8	43.2	104.6	44.3	105.2	38.9	104.4	46.2	104.9	39.1	104.5	41.2	104.7
0	13.5	40.7	4.22	41.7	104.3	40	104.4	47.5	104.8	40	104.9	50.9	105.3	53.6	105.4	44.56	104.76
1	13.5	42	4.55	43.3	105.1	46.9	105.2	46.7	105	40.5	104.8	44.7	105.2	40.8	104.5	43.64	104.92
1	13.5	41.2	4.78	45.9	104.9	54.5	105.6	54.3	105.7	39.3	105.1	46.8	105.6	43	105.1	47.4	105.28
1	13.5	41.9	4.48	46	104.7	51	104.6	45.3	104.8	44.2	105.2	45.8	104.7	38.6	104.6	45.02	104.78
1	13.5	39.9	4.57	44.2	105	48.9	105.3	53.5	105.8	49.8	105.5	41.5	105.1	43	105.5	47.88	105.42
1	13.5	42.7	4.55	44.8	104.7	48.6	105.1	44.3	104.9	39.3	104.8	45.7	104.8	42.4	104.8	43.88	104.86
1	13.5	39.9	4.33	46.6	104.2	47.2	104.6	52.1	104.7	51.7	104.8	53.1	104.7	54	105	50.32	104.66
1	13.5	40.8	4.55	48.9	104.9	38.6	104.4	46.9	105.2	43.7	104.7	45.9	105.1	40.9	104.8	43.8	104.8
1	13.5	41.3	4.38	37.1	104.8	45.1	105.2	40.8	104.9	38	104.5	43.8	104.9	38.7	105.1	39.94	104.9
0	13.5	42.2	4.59	43.6	105.2	52.9	105.5	52	106	47.2	105.1	45.5	105.5	45	105.5	48.14	105.46
0	13.5	42.1	4.72	46.5	105.4	48.6	105.4	51.9	105.6	46.8	105.2	47.3	105.5	43.3	104.8	47.42	105.28
1	13.5	40.3	4.46	39.1	104.5	46.9	105.2	45.4	104.7	40	104.6	41.6	104.7	41	104.8	42.48	104.76
0	13.5	41.3	4.38	48.6	105.1	51.4	105.4	47.2	105.1	43.3	105.2	42.5	104.9	47.3	105.1	47.56	105.18
0	13.5	41.3	4.61	43.5	104.8	42.7	104.9	47.4	104.7	38	104.8	41	105.5	36.3	104.2	41.58	104.68
0	13.5	42.4	4.7	47.3	105.4	52	105.7	54.2	105.3	44.5	105.1	47.3	105.8	47.7	105.4	49.14	105.38
1	13.5	41.1	4.29	50.4	104.7	49.3	104.7	49.5	105	42.8	104.8	40.8	104.5	43.5	104.3	47.1	104.7
1	13.5	41.1	4.45	50.8	105.3	44.4	105	49.7	105.6	50.1	105.1	49.7	105.5	42.6	105.2	47.52	105.24
0	13.5	41.3	4.48	39.2	104.9	43	105.4	54.7	105.8	46.6	105	42.3	105.3	36.8	105.1	44.06	105.24
0	13.5	41.8	4.52	39.2	105	50	105.4	43.7	105	54.3	105.7	49.2	105.8	45.9	105.4	46.62	105.3
1	13.5	40.2	4.5	36.2	104.4	40	104.9	47.1	105	43.8	104.9	42.1	105.3	41.9	104.8	41.8	104.8
1	13.5	40.5	4.2	42.6	104.7	37.3	104.3	39.9	104.7	38.5	104.7	44.1	105.4	40.9	104.7	39.84	104.62
0	13.5	40.3	4.73	50.5	105.3	51.7	105.2	50	104.9	44.6	105.3	41.7	104.7	37.4	104.3	46.84	105
1	13.5	39.7	4.6	45.4	105.2	41.3	105.2	43.2	105.3	44.6	105	43.4	105.2	43.2	104.9	43.54	105.12
1	13.5	41.5	4.74	44.9	105	41.8	104.6	52.4	105.5	47.8	105.5	48.8	105.4	44.5	105.4	46.28	105.2
0	13.5	41.5	4.58	39.4	104.8	46.5	105	48.3	105.6	42.2	105.1	43	105.2	49.2	105.4	45.12	105.18
1	13.5	41.9	4.36	47.2	104.8	48.6	105.1	48.4	105.1	42.1	105	47	105.2	46.8	105.1	46.62	105.02
1	13.5	42	4.28	44.1	104.8	50.8	105.6	47	105.3	43.3	104.9	45.7	104.9	44.1	104.8	45.86	105.08
1	13.5	43	4.84	47.9	104.7	49.8	104.8	48.1	104.8	45.7	104.6	47.1	105.1	43.7	104.7	47.04	104.72
0	13.5	40.3	4.28	50.4	104.4	47.7	104.4	48.6	104.2	46	104.5	50.2	105	37.6	104.1	46.06	104.32
0	13.5	43.6	5.1	41.7	104.8	53.6	105.8	46.1	105.2	44.8	106.1	56.2	106.3	54.5	106.2	48.14	105.62
1	13.5	40.9	4.66	35.8	104.6	47.2	105	40.7	104.8	43.6	104.9	39.7	104.7	40.6	104.9	41.58	104.84
1	13.5	41.2	4.53	44.6	105.7	47.6	105.1	39.7	105	50.5	105.5	54.8	105.4	42.7	105.5	45.02	105.36
1	13.5	41.2	4.53	44.6	105.7	47.6	105.1	39.7	105	50.5	105.5	54.8	105.4	42.7	105.5	45.02	105.36
0	13.5	40.3	4.28	47.9	104.6	43.3	104.3	44.8	104.2	34.5	103.6	38.3	103.9	42.4	104.4	42.58	104.22
1	13.5	42.3	4.64	42.7	104.8	45.8	104.9	46.9	104.8	43.7	104.9	45.2	104.9	43.3	104.7	44.48	104.82
1	13.5	42.1	4.24	43.8	104.8	45	104.8	48.3	104.8	43.3	104.8	40.7	105.1	42.9	104.7	44.66	104.78
0	13.5	40.3	4.23	46.6	104.3	47.4	104.8	44.2	104.5	46.5	104.6	45.3	104.8	52.1	105	47.36	104.64
1	13.5	41.3	4.31	43.6	104.7	41.2	104.9	49.1	104.8	46.7	104.8	48.3	105.5	36.9	104.8	43.5	104.8
0	13.5	42.5	4.29	48.9	105	58.3	105.2	45.6	104.1	44.5	104.2	51.2	104.7	51.5	104.6	49.76	104.62
1	13.5	41.7	4.79	42.2	104.8	41.5	105.2	48.8	105.2	43.3	104.8	44.7	105.3	41.3	104.9	43.42	104.98
1	13.5	41.8	4.67	42.4	104.5	43.4	104.9	47.3	105	40.1	104.6	42.2	104.8	37.9	104.8	42.22	104.76
1	13.5	41.2	4.35	41.6	105.1	44.9	105.4	41.1	105	41.4	104.8	44.1	105.4	37.6	104.7	41.32	105
1	13.5	41.3	4.61	46	105.1	45.3	105.6	58.1	106.1	42.3	105.1	43.9	105	34.2	104.7	45.18	105.32
1	13.5	39.5	4.62	35.8	104.4	47.3	105.4	50.9	105.6	41.7	105.3	50	105.6	44.8	105.2	44.1	105.18
0	13.5	42.4	4.67	33.4	104	41.9	104.6	45.8	105.5	45.4	105.3	49.1	105.4	42.6	104.9	41.82	104.86
1	13.5	41.3	4.59	44.1	105.2	44.7	105.1	47.9	105	46	104.9	46.5	105.2	34.7	104.5	43.48	104.94
1	13.5	41.8	4.77	45.8	104.9	43.8	104.8	38.8	104.9	38	104.4	47.3	105.4	43.1	105.3	41.9	104.86
0	13.5	40.8	4.26	37.7	104.6	48.9	105.2	42.9	104.9	43.8	104.9	47.5	105.1	40.3	105	42.72	104.92
1	13.5	39.4	4.45	42.6	105.2	44.5	105.2	36.5	104.9	39.2	104.7	48.3	105.5	49.2	104.9	42.4	104.98
0	13.5	41.8	5.1	46.7	105.2	42.1	104.9	36.6	104.5	48.7	105.3	44.4	105.2	37.7	104.6	42.36	104.9
0	13.5	41.7	4.85	42.8	105.3	44.1	105.4	54.6	105.6	43.7	105.1	50.9	105.7	43.6	105.2	45.76	105.32
0	13.5	39.7	4.15	38	103.8	45.6	104.5	34.6	103.4	39.5	104.3	53.5	105.2	47.4	104.6	41.02	104.12
0	13.5	40.3	4.35	40.4	104.2	45.5	104.4	45.5	104.3	42.4	104.3	44	104.8	40.5	104.3	42.86	104.3
0	13.5	40.8	4.43	40.4	104.1	44.1	104.6	45.4	104.4	35.47	104	42.9	104.6	38.2	104	40.714	104.22
1	13.6	40	4.23	48.9	105.4	48.7	105.2	43.4	105	43.1	105	34.4	105.3	49.7	105	46.76	105.12
0	13.6	42.9	4.58	45	104.9	49.1	105.3	48.6	105.2	44.6	104.7	44	105.2	37.3	104.8	44.92	104.98
1	13.6	41.8	4.39	41.4	105	48	105.1	44.8	105.3	44.8	104.9	48	104.7	41.6	105	44.12	105.06
1	13.6	41.3	4.63	45.4	104.8	42.4	105	58	106.1	48.6	105.4	47	105.2	49	105.3	48.68	105.32
1	13.6	39.6	4.39	46.4	105.3	47.6	105.6	43.6	105	44.9	105.1	47.7	105.3	38.8	104.9	44.26	105.18
0	13.6	39.9	4.09	41.2	104.8	41	105.2	45	106	51.8	105.9	48.1	105.8	46.1	105.6	45.02	105.5
1	13.6	40.2	4.56	45.4	105.2	54.6	105.5	50.9	105.6	43	105	41.9	105.1	42	104.8	47.18	105.22
0	13.6	41.5	4.43	42.7	105.1	46.6	105.2	48.1	105.4	40.4	104.7	42.6	104.9	47.2	104.9	45	105.06
1	13.6	41.1	4.52	45.8	105.4	42.8	104.7	29	104.7	51.9	104.9	51.6	105.7	45.2	105.1	42.94	104.96
1	13.6	40.3	4.36	44.9	104.4	45.8	105.2	51.1	105.6	44.5	104.9	48.1	104.9	40.9	104.6	45.44	104.94
1	13.6	42.3	4.66	50.1	105.2	39	104.7	48.1	105.3	41	104.7	40.6	104.4	42.4	104.4	44.12	104.86
1	13.6	39.8	4.33	36	104.4	43.4	104.5	46	105	47.7	104.9	46.8	104.6	44.4	104.6	43.5	104.68
0	13.6	41.5	4.95	39.6	104.5	40.8	104.8	41.5	104.7	41.3	104.5	44.7	104.7	42.1	104.6	41.06	104.62
1	13.6	41.4	4.49	46.5	105.4	43.1	105.4	47.1	105.3	44	105.4	45.6	105.3	50.4	105.6	46.22	105.42
0	13.6	41.4	4.42	46.7	105.3	56.6	106.2	43.4	105.1	46.6	105.5	48.4	105.6	42.3	105.4	47.12	105.5
0	13.6	41.7	4.51	44.2	105.2	51	105.2	45	105.2	41.8	104.9	37.1	105.2	41.3	104.4	44.66	104.98
1	13.6	43.9	5.06	42.7	104.9	46.1	104.9	60	105.7	44.6	105.1	44.9	105.1	39.7	105	46.62	105.12
0	13.6	41.1	4.22	43.3	105.5	44.6	105.4	48.2	105.6	48.4	105.1	48.1	105.3	40.1	105.2	44.92	105.36
1	13.6	41.6	4.6	43.6	104.9	51.6	105.2	51.3	105.1	41.3	105.1	40.6	104.5	47.5	104.7	47.06	105
1	13.6	41.2	4.69	48	104.7	46.9	105	40.7	104.6	44.5	104.6	43.2	104.8	42.7	104.6	44.56	104.7
0	13.6	41.2	4.19	41.5	105.1	47.3	105	44.6	104.9	43	104.7	41.4	105	43.3	105	43.94	104.94
1	13.6	41.7	4.3	40.4	105	44.8	105.3	50.5	105.6	47.6	105.5	45.2	105.1	40.7	105.3	44.8	105.34
1	13.6	42.8	4.57	45.2	104.4	47.6	104.8	57.1	105.4	43.6	104.6	44.2	105.2	52.5	104.9	49.2	104.82
0	13.6	41.7	4.26	41	104.9	46.2	105	42.8	105.1	45.5	104.7	42.6	105.2	44	105.2	43.9	104.98
0	13.6	39.2	4.13	47.3	105.6	44.2	105.4	54.9	105.9	40.2	104.8	47.2	105.2	38.6	105.1	45.04	105.36
1	13.6	41.3	4.57	50.7	105.5	47.8	105.2	54.8	105.8	46.2	105.2	49.7	105.7	40.2	104.8	47.94	105.3
1	13.6	41.2	4.43	47.3	104.9	46.6	105.1	53.1	105.1	44.3	104.9	42.5	105.1	43.9	105	47.04	105
1	13.6	42	4.11	44.6	105.1	47.5	105.4	41.8	104.6	38.1	104.7	42.6	105.3	46.3	104.8	43.66	104.92
1	13.6	40.8	4.47	48.7	105.2	53.7	105.9	50.3	105.3	34.1	104.3	39.3	104.6	38.4	104.5	45.04	105.04
1	13.6	41.1	4.73	39.6	104.8	45.8	105.1	45.5	105.5	48.7	105.5	49.9	105.9	50.7	105.7	46.06	105.32
1	13.6	43	4.93	55.4	105.5	42	104.9	46.3	104.7	38.8	104.7	43	105	43.4	105	45.18	104.96
0	13.6	41.2	4.17	43.3	104.7	42.6	104.8	53.8	105.7	43.8	104.8	47.9	105.5	46.6	105	46.02	105
0	13.6	43	4.6	51.2	105.2	49	105	54	105.4	44.2	104.8	49.7	105.1	33.9	104.1	46.46	104.9
1	13.6	37.7	3.91	34.4	104.1	45.1	104.9	35.2	103.9	52.2	105.2	46.5	105.7	48	105.6	42.98	104.74
1	13.6	42.7	4.52	44	104.7	42.7	104.9	34.4	104.4	49.5	105.3	48	105.3	40.3	104.5	42.18	104.76
1	13.6	40.7	4.29	47.5	105.1	45.3	105	50.3	105.6	51.1	105.7	43.3	104.7	42.6	104.9	47.36	105.26
1	13.6	41.5	4.61	45.5	104.5	40.8	104.7	49	104.9	45.2	104.6	40.5	105	42.5	104.3	44.6	104.6
0	13.6	42.2	4.91	43.4	104.8	43.6	105.1	48.6	105.3	42.9	105	52.6	105.1	48.6	105.3	45.42	105.1
0	13.6	38.6	4.54	40.5	105	43.6	105.3	39.3	104.6	46.6	105.3	41.3	104.7	41.4	105	42.28	105.04
1	13.6	40.3	4.29	45.8	105.1	42.6	104.9	45.9	105.4	47.2	104.8	42	105.1	43.6	104.8	45.02	105
0	13.6	42.7	4.78	49.4	105.4	46	104.9	44.5	105	42.1	104.9	45.9	105.8	39.9	105.1	44.38	105.06
1	13.6	40.9	4.31	44.6	104.9	47.2	105	42.4	105.2	47	105.1	42.3	105.1	45.4	105.6	45.32	105.16
1	13.6	43.3	4.54	38.5	104.3	45.7	104.7	43.4	104.4	42.8	104.3	40.3	104.6	46.1	104.5	43.3	104.44
1	13.6	42.2	4.54	37.9	104	45.7	104.4	51.4	104.7	44.4	104.4	45.8	104.7	40.6	104.3	44	104.36
1	13.6	40.7	4.46	49.4	105.4	42.3	105.3	49.4	105.2	46.4	105.4	55.1	105.3	47.8	105.6	47.06	105.38
1	13.6	40.7	4.43	47.1	104.7	49	104.8	53.5	105.4	54.7	105	43.8	104.6	39.4	104.6	48.74	104.9
0	13.6	41.4	4.38	37.6	104.5	42.5	104.9	47.9	105.4	41.8	104.8	50.7	105.8	43	105	42.56	104.92
1	13.6	41.6	4.6	43.5	104.8	36.6	104.6	48.1	105.4	40.3	104.8	45.8	105.4	42.7	104.8	42.24	104.88
0	13.6	40.5	4.4	42.6	104.4	50.2	104.8	49.1	104.4	40.8	104.6	44.4	104.7	50.5	104.8	46.64	104.6
0	13.6	41.1	4.34	42.6	105.1	48.9	105.6	47.5	105.6	37.9	106	37.8	105.3	48.6	105.7	45.1	105.6
0	13.6	42.3	4.44	37.4	104.1	39.2	104.5	38.5	104.1	43.7	104.5	38.7	104.9	34.6	104	38.68	104.24
0	13.6	49.2	5.39	53.3	106.2	53.5	106.2	55.3	106.5	50.7	106.1	52.3	105.8	46.3	105.4	51.82	106.08
0	13.6	40.6	4.34	43.4	104.9	42.5	104.5	51.7	105.3	44.4	104.9	45.5	104.9	41.7	104.8	44.74	104.88
1	13.6	42.5	4.64	42.6	104.8	48.2	104.8	51.2	105	40.7	104.9	45.8	104.8	42.4	104.8	45.02	104.86
1	13.6	40.1	4.91	49.7	105	47.6	104.8	39.6	104.6	40.5	104.9	40.4	105.1	41.3	104.4	43.74	104.74
1	13.6	40.8	4.86	45	104.9	42.9	105.3	46.4	105.5	47	105.9	47.6	105.1	47.3	105.1	45.72	105.34
1	13.6	40.6	4.66	44.1	105	49.6	105.7	52.4	105.5	52.1	105.7	43.2	105.2	41.3	105.3	47.9	105.44
1	13.6	40.8	4.28	43.9	104.8	38.9	104.6	51.8	105.5	40.4	104.7	47.4	104.8	40.4	104.4	43.08	104.8
0	13.6	41.5	4.44	47	105.2	45	104.8	46.5	104.9	41.9	104.5	41.1	104.7	48.4	105.1	45.76	104.9
0	13.6	40.8	4.5	40.7	104.9	43.7	105.3	47.6	105.5	40.9	105.1	46.7	105.4	43.5	104.8	43.28	105.12
1	13.6	41.4	4.54	42	104.8	45.2	105.3	43.7	105.4	39.5	104.9	45.1	105.4	45.1	105.2	43.1	105.12
1	13.6	43.7	4.58	45.5	105.1	45.1	105.2	51.8	105.1	34.7	104.6	44.2	104.6	39.7	104.4	43.36	104.88
0	13.6	39.9	4.35	41.8	104.7	45	104.9	52.1	105.8	49.8	104.9	46.9	105.6	40.9	105.2	45.92	105.1
1	13.6	41.4	4.58	43.2	104.8	42.4	105.1	47.5	105.3	39.4	104.9	37.7	104.8	41.8	104.6	42.86	104.94
1	13.6	40.9	4.22	51.7	105.3	42.8	104.9	49.2	106	45.3	105.2	39.1	104.3	39.4	104.6	45.68	105.2
0	13.6	38.7	4.16	48	104.5	45.7	104.5	48	104.7	45	104.7	50.3	105.2	43.4	104.7	46.02	104.62
1	13.7	41.9	4.61	48.5	105.2	43.9	105	52.8	105.6	40.4	104.8	44.7	105.5	45.1	105	46.14	105.12
1	13.7	40.1	4.22	46.3	104.7	44.7	105.2	57.3	105.5	42.5	104.9	52.2	104.9	38.4	104.9	45.84	105.04
0	13.7	42.3	4.31	43.9	105.4	44.2	105.1	46.4	105.5	41.2	105	44.3	105.3	49.2	105.2	44.98	105.24
1	13.7	41.5	4.48	42.9	105.1	42.3	104.8	53.8	105.7	52.7	105.9	52.9	106	54.7	105.4	49.28	105.38
1	13.7	41	4.53	44.1	104.3	45.1	104.3	46.6	104.4	44.8	104.4	44.7	104.4	39.2	104.3	43.96	104.34
1	13.7	42.9	4.51	45.7	105	42.1	104.9	49.9	105.2	37.2	104.7	45.7	105	36.3	104.5	42.24	104.86
0	13.7	42.8	4.49	48.4	104.9	56.6	106.5	63.7	105.5	57.3	105.4	46.4	105.7	42.3	104.9	53.66	105.44
0	13.7	40.9	4.4	38	104.4	45.7	105	57.3	105.5	43.1	104.6	49.6	105.1	45.4	105	45.9	104.9
1	13.7	41.9	4.56	41.4	104.6	48.6	105.2	47.1	104.9	41.5	104.7	42.2	104.8	41.1	104.5	43.94	104.78
1	13.7	42.7	4.72	51.6	105.3	44.4	105.1	43.5	105.1	44.8	105.1	46	105.6	41.5	104.7	45.16	105.06
0	13.7	41.3	4.45	38.5	104.7	39.7	104.7	39.2	104.3	34.8	104.3	43.6	104.8	46	104.9	39.64	104.58
1	13.7	40.8	4.57	39.3	104.8	41	104.9	46.8	105.2	46.1	104.8	46.9	105.2	46.7	104.5	43.98	104.84
0	13.7	40.6	4.19	43	104.8	45.6	105.1	47	105.2	33.4	104.5	40.9	105.1	40.8	105	41.96	104.92
1	13.7	42.4	4.58	48.5	104.8	46.9	104.9	53.7	105.5	40.5	104.6	43.3	105.2	38.4	104.6	45.6	104.88
1	13.7	42.3	4.68	50.2	105.7	51.8	105.5	61.3	106.7	45.9	105.5	45.1	105.3	49.2	105.3	51.68	105.74
1	13.7	41.7	4.25	40.8	104.1	47	104.7	41	104.5	46.5	104.5	47	104.7	47.3	104.5	44.52	104.46
1	13.7	41.5	4.56	46.7	105.2	49.3	105.5	48.8	105.3	43.7	105	38.5	104.9	41.9	104.8	46.08	105.16
1	13.7	42.7	4.96	44.9	104.8	51.8	104.8	45	104.4	43	104.5	51.9	104.6	45.1	104.5	45.96	104.6
1	13.7	41.1	4.83	47.5	105.6	49.5	105.3	55.2	105.5	49.9	105.2	43.7	105.2	45.6	105.2	49.54	105.36
0	13.7	41.6	4.5	48.1	104.3	47.7	104.6	45.4	104.5	44.6	104.6	41	104.6	43.5	104.7	45.86	104.54
0	13.7	41.2	4.34	43.5	104.6	47.2	105.2	50.6	105.4	39.7	104.6	44	105.1	38.9	104.5	43.98	104.86
1	13.7	43	4.54	43.3	104.7	48.1	105.1	57.4	105.5	40.5	104.7	41.7	104.5	38.6	104.5	45.58	104.9
1	13.7	42.2	4.38	48.3	104.6	49.6	105.4	46.5	105.3	40.6	104.9	47	105.3	44.2	105.2	45.84	105.08
1	13.7	40.9	4.62	45.3	105.1	44.2	104.9	48.5	104.8	43.9	105.2	55	105.5	48.3	105.5	46.04	105.1
1	13.7	42.2	4.64	51.5	105.2	51.6	105.1	46.9	104.7	48.5	104.8	48.5	105	46.4	105.3	48.98	105.02
1	13.7	41.3	4.68	37.3	104.7	39.9	104.6	52	105.9	47.2	105.1	45.1	105.4	41.3	104.6	43.54	104.98
0	13.7	41.2	4.76	44.6	105	47	105.3	48.9	105.3	47	105	38.8	105	40	104.6	45.5	105.04
1	13.7	42.2	4.18	47.1	104.9	43.4	105	37.4	104.3	48	105	47	105.4	43.5	104.9	43.88	104.82
1	13.7	40.7	4.73	44.3	104.7	38.9	104.5	39.2	105.8	42.8	104.9	39.1	105.4	38.1	105	40.66	104.98
1	13.7	40.2	4.62	46.8	104.6	47.4	104.9	44.8	104.8	48.9	105.1	46.8	104.7	42.7	104.7	46.12	104.82
1	13.7	40	4.81	51.2	105.5	41.2	104.9	58.9	106.1	46	105	42.3	105.1	44.1	104.9	48.28	105.28
1	13.7	42.4	4.49	40.6	104.6	40.3	104.6	41.6	104.9	43.4	104.9	41.5	104.9	37.8	104.5	40.74	104.7
1	13.7	41.7	4.5	43.4	104.6	50.9	104.8	51	104.8	41.4	104.6	51.9	105	47.6	104.5	46.86	104.66
0	13.7	43.5	4.33	42.3	104.9	41.8	104.7	45.5	104.8	40.5	104.8	42.6	104.9	45.6	105	43.14	104.84
1	13.7	42.5	4.75	44.8	105	46.1	104.8	43.6	105.1	43	105	46	105.3	37.3	104.6	42.96	104.9
1	13.7	41.3	4.59	43.9	104.3	43.3	104.5	53.1	105.1	40.2	104.2	52.1	104.8	42.1	104.6	44.52	104.54
1	13.7	42.8	5.01	43.5	105.1	46.6	105.1	50.6	105	45.1	105.2	47	105.6	42	104.8	45.56	105.04
0	13.7	43.7	4.62	47.6	105.7	43.9	105	45.2	105.6	45.4	105.2	48.1	105	44.7	105.1	45.36	105.32
1	13.7	42.9	4.59	43.5	104.4	51	104.7	46.1	104.1	46.3	104.7	42.8	105.1	47	105.1	46.78	104.6
0	13.7	43.1	4.64	43.5	104.7	48	105.1	57.9	105.2	46.7	105.3	42.2	105.4	44.9	105.3	48.2	105.12
1	13.7	41.4	4.6	42.4	104.2	39.2	104.3	53.8	104.7	44.6	104.7	48.4	104.7	46.1	104.6	45.22	104.5
1	13.7	44.7	5.04	46.2	104.6	44	104.7	52.9	105.1	51.7	105.4	45.6	105.1	47.5	104.9	48.46	104.94
0	13.7	40.9	4.5	45.2	105.1	45.2	105.2	47.5	104.8	44.2	105.2	51.2	105.3	47.2	105	45.86	105.06
1	13.7	43.3	4.55	43.7	105.1	54.9	105.7	44.3	105	46.5	104.9	46.6	105.1	47.6	105.2	47.4	105.18
0	13.7	42.6	4.54	41.6	104.9	49.8	105.5	49.9	105.5	40.3	104.8	48.2	105.3	49.3	105.3	46.18	105.2
0	13.7	39.8	4.69	41.9	104.6	46.4	104.9	43.3	105.3	42.4	105.2	46.9	105.3	44.2	105.2	43.64	105.04
1	13.7	41.7	4.4	61.5	105.9	44.8	104.6	45.7	104.8	43.8	103.9	49.5	104.9	36	103.5	46.36	104.54
1	13.8	42.4	4.57	37.9	104.3	43	104.6	52.1	105	46.2	104.6	39.6	104.6	41.2	104.7	44.08	104.64
1	13.8	43	4.56	47.1	105.3	46.5	105.2	49.9	105.4	39.5	104.6	46	105.2	42.6	104.9	45.12	105.08
0	13.8	42.4	4.42	41.8	104.9	47.6	105.2	45.6	104.9	46.3	104.8	52.7	105.3	41.3	104.8	44.52	104.92
1	13.8	41	4.33	48	104.6	43.4	104.3	48.4	104.7	44.4	104.5	51.6	104.8	47.4	104.6	46.32	104.54
1	13.8	41.7	4.4	48.4	105	47.8	104.8	53.7	105.6	43.6	105.5	41.9	104.9	43.7	104.6	47.44	105.1
1	13.8	43.2	4.96	44.7	104.6	51.1	105.3	47.5	105.1	37.4	104.4	38.7	104.5	42.8	104.6	44.7	104.8
1	13.8	40	4.27	39.1	104.5	46.8	105.6	48.1	105.1	44	105	50.8	105.4	47.4	105	45.08	105.04
0	13.8	41.3	4.42	47.6	105.4	45.8	105.5	49.1	105.6	52.2	105.8	47.8	105.7	48.6	106	48.66	105.66
0	13.8	42.5	4.57	36.4	104.6	41.9	104.7	50.2	104.9	40	104.6	36.9	104.5	39.1	104.8	41.52	104.72
1	13.8	40.8	4.31	47.5	105	43.8	104.6	52.1	105.2	41.2	104.2	38.6	104.3	41.8	104.9	45.28	104.78
1	13.8	42.6	4.53	48	105.1	43	105	46.2	105.7	42.9	105	42	105.5	36.3	104.7	43.28	105.1
1	13.8	42.6	4.53	48	105.1	43	105	46.2	105.7	42.9	105	42	105.5	36.3	104.7	43.28	105.1
1	13.8	41.4	4.24	34.7	104	38.8	104.6	43.1	104.2	35.1	104.3	43.6	104.6	35.2	104.1	37.38	104.24
0	13.8	41.3	4.61	43.1	105.1	38.2	104.9	42.3	105.2	49.1	105.3	50.5	105.8	43.2	104.8	43.18	105.06
1	13.8	41	4.61	46.7	105.2	52.8	105.7	51.6	105.4	41.8	104.9	52.6	105.4	45.8	104.8	47.74	105.2
1	13.8	42.6	4.63	46.7	105.1	51.8	105.6	47.3	105.5	42.4	105	46.7	105.2	52	105.6	48.04	105.36
1	13.8	42.4	4.45	35.2	103.6	40.7	104.1	42.6	104.6	43.4	104.6	48.9	104.8	44.1	104.7	41.2	104.32
0	13.8	41.5	4.64	42.7	104.8	46.4	104.9	47.1	105.1	38.5	104.5	38.3	105	34.5	104.9	41.84	104.84
1	13.8	42.9	4.48	42.4	104.6	42.9	105.1	40.8	105.2	39.1	104.8	49.3	105.5	45.5	104.7	42.14	104.88
1	13.8	40.1	4.47	44.2	105	43.4	105.1	48.1	105.6	44.3	105.1	40.6	105	50.6	105.6	46.12	105.28
0	13.8	43.8	4.58	46.3	105.3	47.1	105.3	52.1	105.4	42.2	104.6	43.8	104.7	45.5	104.7	46.64	105.06
0	13.8	40.4	4.53	44.3	104.4	46	104.5	49.7	105.1	42.6	104.5	35.5	104.2	40	104.3	44.52	104.56
0	13.8	39	4.42	44.7	105.3	47.1	105.4	53	105.6	43	105.1	46.1	105.4	45.9	105.4	46.74	105.36
1	13.8	40.1	4.17	39.9	104.8	43.8	105	47.6	105.2	44.4	105.1	37.9	105.1	40	104.7	43.14	104.96
0	13.8	42.1	4.59	41.1	104.4	40.4	104.5	45.7	104.4	44.4	104.6	45.2	104.6	40.1	104.4	42.34	104.46
1	13.8	40.7	4	42.1	104.9	43.9	105.1	51.4	105.6	49.4	105.4	50	105.7	46.7	105.5	46.7	105.3
1	13.8	40.9	4.27	43.1	104.4	41.3	104.3	47.4	104.5	48.2	104.3	51.5	105	52	104.5	46.4	104.4
1	13.8	40.9	4.6	45	105.1	46.6	105.2	48.5	105.2	41.1	104.8	41.4	105.3	39.3	104.4	44.1	104.94
1	13.8	41	4.55	46.5	104.9	50	104.8	53.8	105.2	46.4	104.8	42.7	104.8	49.5	105.1	49.24	104.96
0	13.8	43.1	4.94	42.3	104.9	43.7	105.4	41	105	45.5	105.1	50.2	105.6	45.3	105.2	43.56	105.12
1	13.8	43	4.62	38.4	104.1	41.5	104.4	42.9	104.6	44.8	104.4	45	104.9	36.6	104.5	40.84	104.4
1	13.8	42.6	4.41	43.2	104.7	42.8	104.9	44.3	104.9	43.2	104.8	45	105.3	44.9	104.8	43.68	104.82
1	13.8	40.6	4.4	40.4	104.5	43.2	104.1	46.1	104.5	45.8	104.7	42.3	104.8	45.7	104.8	44.24	104.52
0	13.8	41.2	4.7	54.8	105.7	53.7	105.6	48.2	105.4	40.5	104.9	52.2	105.6	40.3	105.2	47.5	105.36
0	13.8	44	4.55	46.5	104.5	48.5	104.6	48.2	104.7	51.1	104.4	47.1	104.7	45	104.5	47.86	104.54
1	13.8	40.8	4.36	45.5	104.8	35.3	104.6	54.4	105.6	44.2	104.5	49.7	105.1	38.6	104.5	43.6	104.8
1	13.8	42.9	4.65	42.5	105	45.5	105.2	48.8	105.5	45.2	105.1	47.6	105.3	49.7	105.3	46.34	105.22
1	13.8	41.4	4.34	45.7	104.8	48.9	105.3	49.6	105.1	54.3	105.5	60.1	105.5	47.6	105	49.22	105.14
0	13.8	41.9	4.39	45.2	105	49	105.2	41.4	104.7	41.6	104.7	44.4	105	45.9	104.8	44.62	104.88
1	13.8	43.2	4.45	44.1	104.5	51.4	105.3	45	104.6	44.5	104.6	41.7	104.6	48.7	104.8	46.74	104.76
0	13.8	41	4.32	47.1	104.9	46.2	105	43	105.4	39.7	104.6	42.9	105	38.6	104.4	42.92	104.86
0	13.8	39.9	4.41	48.1	105.5	49.6	105.4	45.8	105.4	46.6	105.5	45.9	105.3	43.5	105.4	46.72	105.44
0	13.8	41.5	4.6	47.8	104.9	45.7	104.6	51.7	104.4	44.1	104.7	45.2	104.8	37.9	104.8	45.44	104.68
0	13.8	42.6	4.66	45.9	105.2	49.7	105.2	52.1	105.4	48.7	105.2	41.4	104.9	38.6	104.7	47	105.14
0	13.8	42.9	4.93	40.1	104.6	41	104.3	54	105.3	40	104.8	48.8	105.2	42.2	104.7	43.46	104.74
0	13.8	42.7	4.83	41.8	105	43.4	105.2	53	105.7	42.8	105.2	48.8	105.6	45.8	105.1	45.36	105.24
0	13.8	39.4	4.34	47	105.3	46.8	104.8	50	105.6	41.6	104.7	47.8	105.6	43.1	104.9	45.7	105.06
0	13.8	40.9	4.22	44.7	104.4	49.2	104.8	46.2	104.2	44.2	104.6	55.3	105	42.2	104.4	45.3	104.48
0	13.9	42.3	4.26	43.8	105.5	47.9	105.7	44.1	105.2	49.7	105.5	41.2	105.3	54.2	105.6	47.94	105.5
1	13.9	41.4	4.38	42.7	104.9	45	105.2	52.3	105.2	46.7	105.3	43	104.7	46.1	104.9	46.56	105.1
0	13.9	41	4.37	41.4	105	42	104.6	51.9	105.5	44.7	105.7	48.2	105.5	40.9	105.1	44.18	105.18
0	13.9	41.2	4.5	47.3	105	48.7	105.5	44.8	105.4	49.2	105.4	42.9	105.2	45	105	47	105.26
1	13.9	42.5	4.7	38.7	105.1	41.9	104.6	43.1	105.1	51.2	105.6	46.9	105.4	46.1	105	44.2	105.08
0	13.9	41.6	4.66	40	105	36.4	104	46.7	105.3	39.6	105.1	42.8	105	41.6	104.6	40.86	104.8
0	13.9	42.4	4.72	42.7	104.9	46.3	105	47	105	43	105.4	42.7	105.1	39.5	104.7	43.7	105
0	13.9	42	4.67	44.2	105.1	48.3	105.3	51.5	105.6	39.4	104.7	40.7	105.3	47.9	105.6	46.26	105.26
1	13.9	41.1	4.42	40.9	104.8	47.3	105	43.3	104.8	43.4	105	43.6	104.8	41.5	104.9	43.28	104.9
0	13.9	41.6	4.62	41.1	104.9	41.3	104.9	50.8	105.7	38.8	104.8	38.1	104.9	41.7	104.9	42.74	105.04
1	13.9	43.2	4.64	45.6	104.6	39.9	103.9	46.8	104.7	47.2	104.9	48.1	105.2	39.6	104.3	43.82	104.48
0	13.9	42.6	4.62	47.9	105.7	46.9	105.6	45.1	104.9	35.1	104.6	39.3	104.9	41.8	104.6	43.36	105.08
1	13.9	42.1	4.6	44.5	105.3	49.6	105.3	53	105.3	45.3	105.2	55.1	105.2	42.7	104.8	47.02	105.18
1	13.9	42.9	4.76	50.8	104.6	48.5	104.8	48.6	104.3	42.3	104.5	49.3	104.9	44.2	104.5	46.88	104.54
0	13.9	41.8	4.43	46.6	105.4	39.58	104.9	60.4	105.7	50.9	105.5	45.7	105.4	39.6	104.8	47.416	105.26
1	13.9	40.4	4.29	46.5	105	51.4	105.3	55.6	105.6	53.1	105.9	49.8	105.7	47	105.2	50.72	105.4
1	13.9	41.4	4.26	48.2	105.1	49.6	105.2	51.4	105.3	44.7	105.3	42.6	105.2	45.1	105.1	47.8	105.2
0	13.9	43.3	4.94	43.4	104.9	44.9	105	47.4	105.2	43.3	105.1	52	105.4	52.3	105.6	46.26	105.16
1	13.9	43	4.59	48.1	105.2	45	104.7	37	104.6	53.5	105.6	41.7	105.2	45.4	105.1	45.8	105.04
0	13.9	42.6	4.63	48	105.4	47.2	105.5	52.9	105.5	45.6	105	52.2	105.6	50.3	105.4	48.8	105.36
1	13.9	43.7	4.87	46.1	104.7	46.5	104.6	53.6	104.5	42.3	104.8	50.8	105	44.4	105	46.58	104.72
0	13.9	40.9	4.57	40.7	104.9	46.5	104.8	48.8	104.8	40	104.8	40	104.9	46.3	105.1	44.46	104.88
1	13.9	43.6	4.68	47	104.6	48.3	105.2	47.8	105.5	36	104.6	46.2	105.1	41.4	104.6	44.1	104.9
0	13.9	42.1	4.63	46.7	105.1	41.7	105.1	51.1	105.4	51.4	105.7	52.3	105.7	46.8	105.7	47.54	105.4
1	13.9	39.4	4.4	40.1	104.7	39	104.7	55.5	105.7	44	105.1	46.3	105.3	43.7	104.9	44.46	105.02
1	13.9	43.4	4.52	43.9	104.8	46.6	105	49.7	105.4	42.8	104.7	43.2	104.6	43.1	105	45.22	104.98
0	13.9	42.1	4.51	50.3	105.3	42.8	104.7	44.7	104.6	35.6	104.9	46.7	105.1	46.5	104.9	43.98	104.88
1	13.9	42.1	4.73	46.1	105	45.9	104.7	46.7	105.4	44.6	104.6	46.6	105	40.3	105.4	44.72	105.02
1	13.9	43.7	4.67	46.3	104.9	42.4	105.2	50.7	105.2	47.9	105.3	37.5	104.9	49.5	104.9	47.36	105.1
1	13.9	42.5	4.92	49.6	104.6	45	105.2	58.2	105.8	41.5	104.7	35.8	104.9	41.4	104.8	47.14	105.02
1	13.9	43.1	4.95	40.1	105	38.5	104.8	38.6	104.7	46.2	104.9	37.6	105.2	43.9	105	41.46	104.88
0	13.9	42	4.54	46.9	105.4	47.2	105.1	56.1	106	50	105.8	53.3	105.6	45.8	105.6	49.2	105.58
0	13.9	40.9	4.59	39.2	104.9	42.5	105.1	47.1	105	32.7	104.7	41.5	105.3	35	104.6	39.3	104.86
1	13.9	42	4.54	43.3	105.1	38.7	104.5	44.7	105.2	40.4	104.8	46.8	105.3	45.2	104.9	42.46	104.9
0	13.9	41.8	4.64	47.2	104.8	42.5	104.5	49.1	104.5	50.1	104.9	50.2	105.2	57.8	105.2	49.34	104.78
1	13.9	41.7	4.59	42.6	105.1	47	105	49.9	105.3	39.7	104.7	47.7	104.9	43.4	104.8	44.52	104.98
0	13.9	44.2	4.61	38.8	104.5	41	104.4	50	105.2	43.1	105	41.1	104.8	45.4	105.1	43.66	104.84
0	13.9	41.2	4.42	39.6	104.6	46.4	105.4	49.9	105.1	44.1	104.5	48.5	105.3	49.5	105	45.9	104.92
1	13.9	42.1	4.53	44.8	104.9	42.6	105	42.8	105.3	45.1	105.1	56	104.9	50.7	105.9	45.2	105.24
1	13.9	42.9	4.62	45.9	104.9	44	104.8	46.1	104.6	46.4	105.5	46.6	105.8	53.7	105.7	47.22	105.1
0	13.9	41.7	4.47	43.4	105	41.2	104.8	47.2	105.5	33.3	104.4	43.6	105	45.7	105	42.16	104.94
0	13.9	40.7	4.09	36.6	103.8	45	104.4	53.1	104.6	39	103.8	49.4	105.2	50.7	104.7	44.88	104.26
1	14	42.2	4.65	53.8	105.3	47.1	105.1	48.3	105.2	47.8	105.2	49.1	105.7	46.2	105	48.64	105.16
0	14	42.7	4.47	40.2	104.8	40.6	104.6	46.3	105.2	45.9	104.9	45.9	105.5	40.5	104.7	42.7	104.84
1	14	42.9	4.51	47.5	105.5	54.6	105.2	51.1	105.5	49.7	105.2	45.7	105	40.9	104.7	48.76	105.22
1	14	43.9	4.77	44.5	105.3	54.7	105.5	58.8	105.6	49.8	105.5	52	105.7	50.7	105.5	51.7	105.48
0	14	42.3	4.44	48.6	105.1	40.3	104.7	46.7	104.7	52.7	105.6	53.3	105.8	45.5	105.9	46.76	105.2
1	14	40.4	4.26	35.3	104.7	47.1	105.3	49.6	105.6	47.3	105.5	48.5	105.4	50.3	105.5	45.92	105.32
1	14	41.8	4.48	40.7	104.5	51.8	105.5	44.7	105.1	45.1	105.5	44.9	105.4	44.5	105.8	45.36	105.28
0	14	41.1	4.34	42.3	105.4	44.3	105.2	46.8	105.5	43.2	104.9	39.5	105.2	43.6	105.2	44.04	105.24
0	14	43.3	4.5	46.3	104.4	50	104.4	49.4	104.6	42.4	104.3	49.1	104.9	49.8	105.3	47.58	104.6
0	14	41.9	4.39	40.7	104.9	43	105.4	50.2	105.7	50.3	105.7	50.8	105.8	45.8	105.6	46	105.46
0	14	43.8	4.71	37.7	104.6	38.9	104.6	41.5	104.6	42.3	104.8	40.3	104.9	49.7	105.6	42.02	104.84
0	14	43.5	4.72	45.2	105.2	42.5	104.8	45.9	105.2	38.8	104.7	41	104.8	40.3	105.2	42.54	105.02
0	14	41.8	4.64	39.7	104.9	46.7	105	58.9	106	37.7	104.8	40.2	104.8	38.7	104.7	44.34	105.08
0	14	40.5	4.2	43.8	105.5	44.3	105	44.1	105.8	45	105.1	45.6	105.2	38	104.8	43.04	105.24
1	14	43.1	4.39	46.6	104.8	48.6	104.8	51.1	105.3	50.2	105.3	45.6	104.4	35.8	104.5	46.46	104.94
0	14	42.1	4.54	43.5	105	47	104.9	50	104.7	45.7	105.5	55.4	105.8	53.2	105.4	47.88	105.1
1	14	43.4	4.35	38.9	104.9	47.1	105	45.3	104.9	45.5	105	48.3	104.9	37.9	104.7	42.94	104.9
1	14	41.6	4.51	38.1	104.6	39.4	105	49	105.5	43.9	104.9	56.8	105.4	37.2	104.9	41.52	104.98
0	14	41.4	4.39	42.7	104.8	44.3	105	45.3	104.8	30.6	103.5	39.8	104.3	49.1	105.1	42.4	104.64
0	14	43.1	4.89	49.1	105.7	42.8	104.8	55.4	106	49	105.3	42.2	105.6	44.7	105.4	48.2	105.44
1	14	40.9	4.56	45.2	104.8	48.7	105.3	49.8	105.4	42	104.8	35.4	104.7	41.8	104.8	45.5	105.02
0	14	42.2	4.51	41.1	104.8	46.9	105.4	46.6	104.6	44.6	104.9	41.1	105.2	45.6	105.2	44.96	104.98
1	14	42.8	4.34	40.2	104.4	44.7	104.4	51.9	104.8	42.2	104.5	42.1	104.3	45.2	104.7	44.84	104.56
1	14	42.8	4.59	46.7	105	46.1	105.5	53.9	105.8	45.4	105	47.4	105.2	41.7	104.8	46.76	105.22
0	14	42.5	4.7	43.5	104.8	48.3	105.3	47.4	105.4	52.7	105.8	50.9	105.8	47.7	105.6	47.92	105.38
0	14	42.6	4.76	40.2	104.9	45.6	105.1	48.8	105.5	47	105.3	52.9	105.3	51.5	105.3	46.62	105.22
1	14	42.7	4.52	40.5	105.1	45.7	105.1	45.8	105.6	44.2	105.4	44	104.9	46.5	105.4	44.54	105.32
0	14	42.8	4.66	46.2	104.8	40.2	104.6	49.8	105.4	44.9	105.2	47.2	105.7	50.1	105.7	46.24	105.14
1	14	40.5	4.36	49.4	104.8	46.7	104.3	54.2	105.2	47.4	104.5	54.9	105.2	51.8	104.7	49.9	104.7
0	14	42.4	4.51	46.8	105.5	50.7	105.6	46.4	105.2	38.5	104.9	37.2	104.9	41.4	104.7	44.76	105.18
0	14	44.3	4.38	42.9	105	45.8	105.1	51.8	105	40.9	104.7	36.4	105.1	44.1	105	45.1	104.96
1	14	43.6	4.94	43.4	105	44.1	105	50.3	105.3	42.2	104.8	44.4	104.9	46.5	104.8	45.3	104.98
1	14	43.2	4.55	40.5	104.6	46.9	105.3	47.2	105.1	47	105.3	48	105.5	53.6	105.7	47.04	105.2
1	14	42.9	4.45	49.1	105.2	33.3	103.9	46.2	104.8	40.3	104.4	33.8	104	36.5	104.5	41.08	104.56
0	14	43.3	4.67	42	104.7	51.3	105.3	53.1	105.2	50.7	105.4	47.4	105.2	45.7	105.2	48.56	105.16
1	14	41.8	4.45	45.6	104.9	46.4	104.9	49.3	105	39.6	104.7	48.8	105.5	42.1	104.4	44.6	104.78
0	14	44.3	4.78	48.4	105	42.9	105	45.7	105.6	36.7	104.5	47.7	105.3	39.8	104.9	42.7	105
0	14	43.5	4.66	44.1	104.9	42.3	105	45.6	105.2	44.3	104.8	41.7	104.9	37.8	104.5	42.82	104.88
0	14	41.4	4.51	46.6	105.5	45.3	105.5	50.3	105.2	50.7	105.8	45.3	105.3	49.7	105	48.52	105.4
0	14	42.8	4.36	50.2	105.6	44.6	105.2	44	105.4	50.9	105.7	53.5	105.5	44	105	46.74	105.38
0	14	41.9	4.71	47.9	105.1	44.7	105.4	39.1	105.4	41.7	105.1	42.1	105.1	38.8	104.6	42.44	105.12
0	14	41.9	4.71	47.9	105.1	44.7	105.4	39.1	105.4	41.7	105.1	42.1	105.1	38.8	104.6	42.44	105.12
0	14	42	4.53	42.1	105	45.6	105.4	53.5	105.5	44.7	105.6	50.7	105.7	44.2	105.2	46.02	105.34
0	14	42.4	4.69	49	104.7	40.9	104.1	46.4	104.9	44.4	104.6	48.8	104.9	48.1	104.7	45.76	104.6
1	14	42.6	4.64	48.8	104.7	44.7	104.6	46.7	105	43.8	104.8	39	104.5	40.4	104.4	44.88	104.7
0	14	42.2	4.36	43.4	104.8	48	105.2	48.6	105	44.5	105.5	49.3	105.5	39.7	105.3	44.84	105.16
0	14	42	4.57	46.3	105	47.4	105.1	46.9	105.4	44.9	104.9	44.5	105.4	42	105.1	45.5	105.1
0	14	44.6	5.02	41.6	105	47	105.4	38.9	105.2	37.7	105	45.1	105.1	41.6	105.6	41.36	105.24
1	14	44.2	5.05	41.9	105.3	47.6	105.5	53.5	105.44	42.6	105	41.9	104.9	40.5	105.1	45.22	105.268
0	14	42.8	4.69	41.7	105	39.5	104.5	45.1	105.8	45.2	105.3	42.5	105.6	49.3	106	44.16	105.32
0	14.1	42	4.65	40.6	104.9	51.1	105.7	44.7	105.2	38	105	54.7	105.3	50.4	105.1	44.96	105.18
1	14.1	42.2	4.75	40.5	104	45.8	104.6	55.3	104.8	40.7	104	48.4	104.6	44.7	104.4	45.4	104.36
1	14.1	42.1	4.46	45.9	105.4	46.6	105.2	51.2	105.2	44.8	105	49.7	105.2	51.9	105.3	48.08	105.22
0	14.1	40.8	4.84	42	103.9	41.4	104.2	42.7	104.3	46.7	104.4	42.7	104.5	42	104.4	42.96	104.24
0	14.1	42	4.54	44.9	104.9	43.5	104.9	45.2	104.9	45.4	105.2	38.3	104.7	42.4	104.7	44.28	104.92
1	14.1	42.5	4.07	51.9	105.5	45.1	105	59.5	105.8	48.9	105.6	47.6	105.5	49.9	105	51.06	105.38
0	14.1	42	4.59	43.1	104.9	55.6	105.8	48.8	105.4	47.4	105.2	48.5	105.5	51.3	105.9	49.24	105.44
0	14.1	45.2	4.98	51.8	104.7	47.1	104.6	58.7	105	44.1	104.6	45.5	104.7	48.3	104.7	50	104.72
0	14.1	44.8	4.88	45	104.4	48.1	104.7	53.7	104.8	49.9	104.8	53.9	104.8	49.3	104.8	49.2	104.7
0	14.1	40.7	4.4	49	104.7	51.4	104.7	43.1	104.8	51.7	104.9	49.9	105.4	44.6	105.2	47.96	104.86
1	14.1	40.7	4.79	52.3	105.4	53.6	105.6	47.1	105.4	49.2	105.2	42.2	105.4	49.5	105.4	50.34	105.4
0	14.1	41.3	4.3	46.2	105.4	49.1	105.2	36.9	104.6	42.1	105	42.3	105.4	39.7	105.4	42.8	105.12
0	14.1	41.3	4.3	46.2	105.4	49.1	105.2	36.9	104.6	42.1	105	42.3	105.4	39.7	105.4	42.8	105.12
1	14.1	43.8	4.69	46.6	105.3	46.2	105.4	47.5	105.7	46.1	104.9	39.2	105	43.5	105.1	45.98	105.28
1	14.1	43.4	4.45	48.3	105.3	47.9	105.8	48.4	105.3	52.8	105.8	51.4	105.7	49.8	105.3	49.44	105.5
1	14.1	41.6	4.33	45.9	104.9	49.5	105.6	48.4	105.6	41.4	105	42.6	105.4	42.2	105	45.48	105.22
1	14.1	41.6	4.33	43.3	105	50.2	105.6	54	105.7	46.8	105.1	47.4	105.2	50.8	105.2	49.02	105.32
1	14.1	42	4.29	50.8	105.7	39.9	105.1	51	106.2	44.7	104.8	44.1	105.4	45.4	105	46.36	105.36
1	14.1	44.2	4.89	44.3	104.6	40.9	104.2	50.9	104.7	47.1	105.1	49	104.9	45.8	104.9	45.8	104.7
0	14.1	42.8	4.56	43.4	105.1	39.7	104.8	40	105	38.5	105.1	44.8	105.4	41.8	105.2	40.68	105.04
1	14.1	43	4.76	47.1	105	47.2	105.1	53.8	105.6	47.2	105	50.5	105.5	47.4	105.3	48.54	105.2
0	14.1	41.8	4.21	42.4	104.4	44.6	104.5	52.4	105	46.4	104.7	48.5	104.8	50.2	104.9	47.2	104.7
0	14.1	41.1	4.23	44.4	105.4	48.1	105.5	46.7	105.5	42.5	105.1	42.8	105	36	104.6	43.54	105.22
1	14.1	42.2	4.55	42.1	104.8	42.7	104.9	48.3	105.3	39.5	104.6	43.2	105.3	40.2	104.6	42.56	104.84
1	14.1	43.7	4.58	50.3	105	52	105.2	43.5	104.8	37.5	104.6	42.7	104.9	43.3	105.3	45.32	104.98
0	14.1	41.9	4.68	42.7	104.9	43	105	56	105.9	41.8	104.8	46.9	105.8	39.6	105.4	44.62	105.2
0	14.1	41.2	4.49	43.1	105.1	43.9	105.5	48.7	105.5	44.8	105.1	50.9	105.4	46.4	105.2	45.38	105.28
0	14.1	42.2	4.83	39.6	105.2	45.4	104.9	52.2	105.2	39.8	104.7	42.8	105	35.6	104.2	42.52	104.84
1	14.1	42.8	4.74	50.2	104.6	44.9	104.7	52.3	105.3	47.2	104.8	49.7	104.8	46.3	104.6	48.18	104.8
1	14.1	43.6	4.79	45.3	104.5	54.4	105.3	45.4	105.3	49.6	105	46.3	105.3	43.4	105.2	47.62	105.06
0	14.1	41.8	4.28	41.8	105	45.9	105.5	55	105.7	48.4	105.3	49.5	105.8	43.3	105.4	46.88	105.38
1	14.1	42	4.53	47.2	104.5	51.8	105.1	48.6	104.9	46.4	105	48.5	104.7	45.2	104.6	47.84	104.82
0	14.1	41.6	4.52	38.44	104.6	49.3	105.2	44.3	105	43.2	104.8	42.1	105.1	46.6	104.8	44.368	104.88
1	14.1	41.1	4.42	46.7	105.5	53.7	105.8	55.5	106.1	46.7	105	45	104.8	38.7	104.8	48.26	105.44
1	14.1	43.2	4.88	45.4	105.2	50.3	105	49.2	105.1	40.2	104.8	39.5	104.8	37.7	104.7	44.56	104.96
1	14.1	42.7	4.43	43.9	104.9	50.9	105.7	50.1	105.5	43.8	105	45.5	105.5	41.1	104.8	45.96	105.18
0	14.1	41.9	3.75	42.6	105.2	48.5	105.6	47.8	105.5	39.2	104.7	47.7	105.3	38.1	105	43.24	105.2
1	14.1	41.9	4.38	55.2	104.7	43.9	104.5	53.5	104.8	44.1	104.8	54.4	104.9	54.8	104.9	50.3	104.74
0	14.1	45	4.8	49.2	105.5	47.3	104.9	58.8	105.7	42.9	104.6	46.2	104.8	44.6	104.7	48.56	105.08
0	14.1	43.8	4.67	50.6	105.5	41.1	104.8	49.5	105.6	44.2	105.3	52.4	105.6	52.2	105.6	47.52	105.36
0	14.1	43	4.53	52.5	105	49.3	104.8	49.2	104.8	41.9	104.5	45.7	104.8	38.5	104.7	46.28	104.76
0	14.1	44.1	4.94	47.9	105.5	48.8	105.7	57.7	106.3	44.4	105.5	47.9	106	47.7	105.7	49.3	105.74
1	14.1	44.4	4.86	47	104.6	44.3	104.5	48.4	104.5	44	104.1	41.9	104.2	43.8	104.3	45.5	104.4
0	14.1	42.4	4.5	45.6	105.4	52.2	105.6	48.4	105.4	37.9	104.9	39.9	105.3	48.4	105.4	46.5	105.34
1	14.1	43.6	4.28	44.8	104.9	55.5	106.1	53.4	105.8	47.3	105.2	47.1	105.6	44	105.1	49	105.42
1	14.1	41.8	4.36	50.1	105.4	49.8	105.5	50.2	105.8	44.8	104.9	49.9	105.4	42.4	105.3	47.46	105.38
0	14.1	45.2	4.98	54.5	104.8	53.9	104.7	42.6	105	50.6	104.7	56.8	105.2	45.1	104.7	49.34	104.78
1	14.2	43.4	4.76	45.7	105.7	48.3	105.4	43	105.4	49.2	105.5	48.7	105.5	44.2	105.4	46.08	105.48
1	14.2	41	4.61	40.1	104.5	49.4	105.4	39.5	104.9	43.6	105.2	43	105	47.3	105.1	43.98	105.02
0	14.2	41.9	4.57	40.3	104.8	46	105	45.1	104.9	37.4	105.2	57.4	106	47	105.7	43.16	105.12
1	14.2	43.1	4.82	43.5	104.8	39.6	104.9	52.8	105.5	44.6	105	48.9	105.4	45.8	104.9	45.26	105.02
1	14.2	42.1	4.51	48	104.4	50.3	104.7	48	104.7	41.8	104.9	42.5	104.7	47.7	104.9	47.16	104.72
0	14.2	43.6	4.47	45.4	104.6	44.4	104.3	50.4	104.5	39.1	104.2	36.6	103.7	44.1	104.4	44.68	104.4
0	14.2	43.9	4.55	41.6	104.1	40.8	104.1	45.5	104.6	44.8	104.6	50.6	105	39.9	104.1	42.52	104.3
0	14.2	42.4	4.49	39	105.4	39.3	104.8	56.3	105.2	47.8	105.2	48.9	105.8	51.4	105.9	46.76	105.3
1	14.2	41.6	4.59	43.5	104.9	47.3	105.3	57.1	105.9	44.1	105.3	47.6	105.5	49.3	105.2	48.26	105.32
1	14.2	42.7	4.89	42	104.7	45.8	105	54.6	105.8	48.5	105.5	49.2	105.6	44.4	105	47.06	105.2
0	14.2	41	4.33	38.1	104.8	37.9	104.8	47	105.1	41.6	104.5	44.7	104.8	53.5	105.5	43.62	104.94
1	14.2	43.6	4.68	43.9	104.5	48.6	104.8	46.4	105	43.1	104.7	42	104.6	37.4	104.4	43.88	104.68
1	14.2	43.1	4.57	41.6	104.8	35.2	104.7	37.8	104.9	42.5	105	41.9	105.6	44.7	105	40.36	104.88
0	14.2	42.3	4.5	42	104.9	40.4	104.7	43.3	105.1	48.5	105.2	45.3	105.1	41	104.9	43.04	104.96
0	14.2	41.9	4.23	43.9	105.7	51.9	106.1	38.4	105.5	46.6	105.5	46.2	105.2	46.7	105.3	45.5	105.62
1	14.2	40.4	4.71	43.9	105.3	51	105.4	61.7	106	43.2	105.2	47.7	105.2	40.6	104.8	48.08	105.34
0	14.2	43.7	4.8	39.6	104.5	41.7	104.9	46.5	105.2	40.8	104.9	44.9	104.9	32.6	104.5	40.24	104.8
0	14.2	44	4.5	46.4	104.3	46.9	104.9	48.7	104.9	42.5	104.5	41.9	105.1	42.6	104.6	45.42	104.64
1	14.2	42.4	4.8	46.1	105.2	44.9	105.1	46.3	104.9	44.4	104.8	37.8	104.7	37.6	104.6	43.86	104.92
1	14.2	42.3	4.83	43.2	105	36.5	105	42.4	105	47.6	105.5	37.9	105.7	39.1	105.1	41.76	105.12
[truncated: 557 more rows]

## Sheet: enhanced
Sex	Hb	Hct	RBC count	HU_AA	ED_AA	HU_PT	ED_PT	HU_DA	ED_DA	HU_RV	ED_RV	HU_IS	ED_IS	HU_LV	ED_LV	mean_HU	mean_ED
1	3.5	11.8	1.6	283.3	106	250.6	105.7	249.9	105.2	292.9	106	155.6	106.1	268.2	106.1	268.98	105.8
1	3.8	16.1	2.67	198.2	104.6	200.1	104.4	196.2	104.2	186.9	104.3	148.7	105.5	191.7	104.6	194.62	104.42
0	4.4	13.6	1.51	219.6	104.7	168.5	104.3	217.8	105.2	173.4	105.3	130	105.4	220.1	105	199.88	104.9
0	4.6	17.6	2.87	308.9	105.8	334	105.7	273.7	105.4	280.4	105.2	124.4	106	260.9	105	291.58	105.42
1	4.7	15.9	1.67	355.9	107	384.2	107.9	345.2	107.2	347.7	106.9	236.8	107	318.7	106.3	350.34	107.06
1	4.7	13.1	1.48	409.3	105.5	394.6	105.3	432	107.7	396.9	106	187.3	106.7	371.9	105.7	400.94	106.04
1	4.7	15.9	1.67	344.9	106.6	358.5	105.9	327.1	106.5	285.9	104.9	116.6	106.1	289.7	105.9	321.22	105.96
1	4.9	23.5	2.98	303.3	106.2	230.3	105.4	293.3	106.2	242.6	105.8	139.6	106	182.7	105.3	250.44	105.78
1	5.1	15	1.24	295	105.5	235	105.8	312.5	107.3	162.4	104.5	121.3	105.8	281.5	105.2	257.28	105.66
1	5.1	15	2.14	307.9	105.3	341.6	105.5	342.7	106.3	267.7	105.5	135.9	105.6	266.5	105.5	305.28	105.62
0	5.2	14.8	1.44	193.8	105.6	247.6	105.9	202.5	106.3	227.4	105.8	115.8	105.7	177.5	105.1	209.76	105.74
0	5.2	14.8	1.44	288.2	105.7	349.2	107	283.8	106.4	301.9	105.7	158.9	105.9	261	106	296.82	106.16
0	5.4	16	2.55	261	106.4	237.2	106	236.9	106.2	233.3	105.9	110.4	105.8	239	106.2	241.48	106.14
1	5.5	17.2	1.78	350.4	106.1	302.1	106.1	349.4	106.6	203.1	104.4	124.4	106	140.8	105.1	269.16	105.66
1	5.5	21.3	3.44	264	105.7	244	105.3	387.1	106	219.3	105.3	161.1	106.3	247.2	105.6	272.32	105.58
0	5.6	16.2	1.45	284.1	106.1	322.4	106.3	285	106.3	298.3	105.9	122.3	105.8	271.3	106.3	292.22	106.18
1	5.7	17	1.68	304.4	106	342.6	105.9	256.2	105.6	280	105.2	150.5	105.8	289.9	105	294.62	105.54
0	5.8	18.2	1.75	278.2	105.5	117.7	105.6	242	106.7	278.2	105.5	117.7	105.6	242	106.7	231.62	106
1	5.8	17	1.85	218.5	105.4	219.2	104.7	210.8	105	209.1	105	142.7	105.7	191.7	105.6	209.86	105.14
1	5.8	15.4	3	403.4	106.2	364.7	105.5	347.6	105.5	301.1	105.3	159.7	104.6	271.1	104.9	337.58	105.48
1	5.8	15.4	3	282.3	104.8	264.7	104.9	274	104.7	276	104.5	126	104.1	265	104.8	272.4	104.74
1	5.8	15.4	3	334.5	105.9	331.3	105.2	342.6	106	329.6	105.4	172.1	106.4	303.4	105.4	328.28	105.58
1	5.9	18.4	2	297.7	105.5	319.2	104.9	358.8	105.6	291	105.8	164.7	106.4	118.2	105	276.98	105.36
1	6	20	3.55	297.8	105.5	198	104.8	367.2	106.7	192.8	105.2	179.7	106	216.6	105.1	254.48	105.46
0	6	18.1	2.01	426.2	107.1	450.2	107	423	107	462.9	106.7	136.6	104.6	374	105.2	427.26	106.6
0	6.2	19.1	2.19	325.2	105.9	389.2	106.7	336.1	106.4	317.4	105.4	123.8	105.3	314.9	105.8	336.56	106.04
1	6.2	19.1	2.05	266.6	104.3	273.9	104.6	216.8	104.8	211.5	103.8	192.9	105.8	174.3	104.1	228.62	104.32
0	6.2	19.3	1.85	320.3	106.3	309.2	106.2	295.4	106.7	291	105.5	124.4	106	294	106.3	301.98	106.2
0	6.3	21.5	2.64	256.6	105.3	241	105.4	258.8	105.7	243	105.2	106.9	105.3	255.7	105.5	251.02	105.42
0	6.3	19	2.07	298.1	105.5	303.2	105.4	319.8	106	268.8	104.9	130.4	105.9	179.9	104.7	273.96	105.3
0	6.3	19	2.07	259.6	105.3	228.4	105	282.3	106.3	232.2	105.2	116.4	105.8	250.4	105.7	250.58	105.5
0	6.3	19	2.07	295.2	106.1	310.6	105.9	292.1	105.9	273.6	106	113.3	106	252.1	105.5	284.72	105.88
1	6.3	20.6	2.02	352.5	104.9	206.9	103.9	368.7	105.8	218	104.7	132.1	104.5	323.4	104.7	293.9	104.8
1	6.4	18.7	1.85	310.8	105.8	330.9	105.7	265.6	104.5	279.3	105.4	122.8	106	136.5	105.7	264.62	105.42
1	6.4	20.9	1.97	356.6	106	375.9	105.8	333.4	106.2	323.3	105.1	127.7	105.7	300.2	105.5	337.88	105.72
1	6.5	19.3	1.74	215.6	104.8	237.8	104.8	221.8	105.5	243.6	105.5	160.6	105.6	192.9	104.9	222.34	105.1
1	6.5	19.7	2.05	210.8	105.8	214.8	105.4	224.9	105.6	206	105.2	131.6	105.2	193.3	105.7	209.96	105.54
1	6.5	19.7	2.05	190.2	104.4	202.9	104.6	204.9	105.9	176.4	104.6	81.5	105.4	193.2	105.1	193.52	104.92
1	6.6	19.7	2.13	407.3	106.6	482.2	107.1	412.1	107.2	467.3	107.4	137.9	105.6	377.9	105.6	429.36	106.78
0	6.6	21.6	2.37	228.7	105.3	237.9	105.2	244.4	106.3	217.1	105.2	112.2	105	224.3	106.1	230.48	105.62
0	6.6	19.3	2.12	172.9	104.7	212.3	104.9	173.4	104.8	186	104.7	114	104.8	160.1	104.9	180.94	104.8
0	6.6	19.2	1.87	348.2	105.8	363.1	105.9	342.3	106.2	306.8	105.2	154	105.5	298.7	105.2	331.82	105.66
0	6.6	19.3	1.86	273.6	105.8	288.2	106.6	260.7	106.2	242.8	104.7	115.1	105.4	233.7	105.5	259.8	105.76
1	6.6	24.3	3.2	167.6	105	145.2	104.6	172.7	104.7	146.2	104.8	115.7	105.3	149.9	104.7	156.32	104.76
0	6.7	23	3.14	206.1	105.2	216.6	105.1	208.4	105.9	207.2	105.3	83.9	106	192	105.8	206.06	105.46
0	6.7	24	3.51	215.2	105.5	241.7	105.6	198.1	104.7	249.5	105.5	93.8	105.5	187.3	105.2	218.36	105.3
1	6.7	24	3.51	201.7	105	245.9	105.1	195.2	104.9	258.2	105.8	187.1	104.5	208.3	105.2	221.86	105.2
1	6.7	21	2.05	246	105.4	264.3	105.4	249.1	105.9	272.4	105.6	89.5	105.8	224	105.2	251.16	105.5
1	6.7	20.9	1.95	473	104.8	308.7	103.5	473.7	105.8	308.5	104.4	181.3	105.8	434.5	105	399.68	104.7
0	6.7	24	3.51	198.6	104.5	205.5	104.8	201.8	104.9	237.8	105.2	95.7	105.9	153.7	104.6	199.48	104.8
1	6.7	21.3	2.19	177.3	104.1	354.4	105.5	152.9	104.1	334.4	105.9	51.5	103.8	217.2	104.6	247.24	104.84
0	6.8	19	2.25	208.4	105.9	234	106.3	201.8	106.2	209	106.1	78.9	105.3	198.5	106	210.34	106.1
0	6.8	20.9	2.26	263	104	233.7	103.7	266.1	104.6	241.9	104.1	88.1	104.1	236.6	104.3	248.26	104.14
1	6.8	22.3	2.72	230.3	105.9	146.1	105.2	229.5	105.3	123.4	104.5	137.9	105.2	208.5	104.9	187.56	105.16
1	6.8	20.8	2.06	164.6	105.2	117.7	104.9	166.1	105.7	117.9	104.5	79.3	104.8	152.3	104.7	143.72	105
1	6.8	24.8	3.78	171.2	104	242.6	104.6	159.3	104.4	186	103.3	135.1	105.2	140.5	103	179.92	103.86
1	6.8	20.5	2.13	231.6	104.9	173.3	104.7	208.9	104.7	159	104	116.8	105.3	124.9	104.7	179.54	104.6
1	6.8	22.5		218.7	105.1	229.6	104.5	232	105.3	213	104.7	112.9	105.7	189.7	105	216.6	104.92
1	6.8	19.6	2.28	204.4	105.2	229.2	105	199.2	105.5	196.2	105.3	98.7	105.9	119.2	104.9	189.64	105.18
0	6.8	20	1.86	348.2	106.4	403.4	107.2	357.5	106.9	385.3	106.1	116.6	106.3	351	106.1	369.08	106.54
0	6.9	20.7	2.07	258.1	106.6	353.7	107.3	275.4	107.1	330.6	106.6	102.7	105.6	236.9	106.4	290.94	106.8
1	6.9	20.9	2.3	256.1	105.1	277.7	105.5	252.2	106	275.2	105.6	108.8	105.5	240.1	105.6	260.26	105.56
0	6.9	20.7	2.07	216.3	104.3	233.3	105.4	214.6	104.7	244.1	105.9	116.6	105.9	223.8	105.6	226.42	105.18
1	6.9	21.4	2.27	245.7	105.9	218.2	106.3	248.9	105.9	182.8	104.9	114.6	105.4	256.1	105.5	230.34	105.7
1	6.9	19.9	2.54	307.1	106	425.1	106.9	302.4	106.1	247.7	104.8	139.5	106.4	267.6	105.4	309.98	105.84
1	6.9	19.9	2.54	385.3	105.5	370.5	105.8	356.5	105.3	210.2	104.9	138.4	105.4	222	105.8	308.9	105.46
0	6.9	26.3	4.27	272.7	105.9	372.2	106.8	286.1	106.6	251.1	105.4	133.5	106.1	281.6	106.1	292.74	106.16
0	6.9	21.9	3.11	311.8	106	301.3	106	275.9	105.6	329.4	106.3	137.9	106.3	297.7	105.8	303.22	105.94
0	7	21.8	2.28	175.6	104.4	247.8	105	169.5	104.5	236.8	104.9	111	104.8	159.8	104.7	197.9	104.7
1	7	22.8	2.15	201.6	105.3	174	105.1	224.1	105	156.4	105.1	160.5	105.3	209.1	106.1	193.04	105.32
0	7	21.9	2.41	305.6	105.9	437.6	107.1	294.9	106.5	366.2	107.5	115.4	106.3	270.4	106.1	334.94	106.62
1	7	22.4	2.17	242.5	105.1	247.8	105	239.4	105.8	325.4	106.3	103.7	104.7	239.1	105.6	258.84	105.56
1	7.1	23.1	2.58	205.9	105.3	171.5	105	197.8	105.4	171.4	104.9	93.1	105.4	178.5	104.5	185.02	105.02
1	7.1	25.9	3.51	245.6	105.9	214.9	104.8	249.8	105.9	252.9	105.9	110.1	106.5	232.4	105.9	239.12	105.68
1	7.1	20.4	2.14	322.3	105.8	343.6	106	301.8	105.9	328.5	106.1	107.4	105.3	296.5	105.4	318.54	105.84
1	7.2	22.4	2.17	205.9	104.7	168	104.2	214.8	105.3	168.3	104.4	174.2	105.2	209.3	104.8	193.26	104.68
0	7.2	21.2	2.26	271.2	105.4	177.5	105	285.4	105.8	156.5	104.3	104.6	105.6	245.4	105.5	227.2	105.2
1	7.2	20.9	1.98	258.6	106.1	234.9	105.3	286.4	106.3	237.9	105.7	183.7	105.6	223.5	105.2	248.26	105.72
1	7.2	20.6	2	262.6	105.7	194.4	105.2	209.3	105.8	103.8	105.4	242	105.1	184.8	104.4	190.98	105.3
1	7.2	21.2	2.47	253.4	105.6	166	104.6	249.7	105.4	176.8	105.3	114	106	236.1	105.5	216.4	105.28
1	7.2	22.5	2.18	268	106.2	294.1	106.7	266.2	106.4	284.5	106.2	141.2	105.6	256.4	105.5	273.84	106.2
1	7.2	22.1	2.28	289.6	105.9	288.1	105	239.6	105.3	227.2	105	99.4	106.1	232.2	104.1	255.34	105.06
1	7.2	22.3	2.44	212.4	105.2	219.1	104.9	205.4	105.5	251	106.1	105	105.5	207.8	105.5	219.14	105.44
0	7.2	23.8	3.13	337.7	106.7	437.5	106.8	326.2	106.4	367.3	106.1	136.8	105.2	315.6	105	356.86	106.2
0	7.3	22.8	2.28	312.8	106.3	161.4	105.5	276.4	106.2	142.3	105.1	105	105.9	292.7	105.6	237.12	105.74
0	7.3	21.3	2.1	238.1	105	170	104.6	234.8	105.1	141.8	104.1	101	104.7	220.4	104.9	201.02	104.74
1	7.3	23.5	2.55	153	104	172.5	104.7	163.6	104.7	157	104.2	84	104.7	155.3	104.6	160.28	104.44
0	7.3	21.2	2.09	221.4	104.9	192.2	105.2	224.3	105.6	203.8	105.3	92.4	105.2	211.2	105.3	210.58	105.26
1	7.3	23.1	2.44	299.9	105.9	235.9	105.4	274.8	105.7	239	105.4	127.7	105.6	261.4	105.6	262.2	105.6
1	7.3	23	2.39	410.6	106.1	403.2	107.1	390.9	106.3	377.6	106.7	154.1	105.7	390.2	106.2	394.5	106.48
1	7.3	25.6	4.12	300	104.9	335.2	104.8	268.9	105.1	244.1	103.1	135.5	105	158.5	104.6	261.34	104.5
0	7.3	21.2	2.09	219.6	104.9	202.5	105.3	223.1	105.4	209.6	104.8	97.3	105.4	212.4	105.2	213.44	105.12
1	7.4	26.6	4.04	327.8	106.9	318	106.4	314.6	107.1	306.4	106.1	205.2	106.2	304.3	106	314.22	106.5
1	7.4	23.2	2.39	247.9	105.5	251.3	105	231.9	106	246.6	105.5	105.7	105.2	213	104.9	238.14	105.38
1	7.4	22.4	2.3	413.7	106.1	338.3	105.8	378.1	104.8	364.7	107.4	158.5	106.5	383.5	106.4	375.66	106.1
1	7.4	23.1	2.57	261.4	106	344.2	106.9	270.2	106.4	416.5	107.2	80.8	105.1	247.1	106.2	307.88	106.54
1	7.4	20.8	2.28	221.9	105	285.6	105.1	239.7	106.1	250.5	104.8	132.4	106.8	214.7	105.5	242.48	105.3
1	7.4	26.5	3.73	290.2	105.7	175.1	104.8	303.8	107.4	121.1	104	46.4	104.2	298.9	104.7	237.82	105.32
1	7.4	26.6	4.04	295.6	105.5	313.6	105.6	300.1	106	275.7	105.3	116.3	106.3	266.9	105.2	290.38	105.52
0	7.4	21.9	2.2	184.8	103.9	173	104.5	187	105	161.7	105	110.7	105.8	169	105.2	175.1	104.72
0	7.4	27.7	3.77	381.6	107	397.2	107.4	363.6	107.6	389.3	106.6	113.5	106.5	355.4	106.3	377.42	106.98
0	7.5	23.4	2.26	252.8	105.5	177.8	105.3	201	105.6	204.4	105.5	107.5	106.3	182.9	105.6	203.78	105.5
0	7.5	25.3	2.96	286.8	106.1	202.4	106.2	274.8	106.1	184	105.1	188.4	106.2	216.2	106.1	232.84	105.92
0	7.5	25.1	3.69	229.8	105.6	190.4	105.4	231.7	106.8	232.4	105.5	102	105	224.7	105.5	221.8	105.76
0	7.5	25.1	3.69	229.8	105.6	190.4	105.4	231.7	106.8	232.4	105.5	102	105	224.7	105.5	221.8	105.76
0	7.5	23.5	2.34	219.9	103.5	176.2	103.9	220.3	104.2	145.2	103.7	99.1	104.3	207.1	104	193.74	103.86
0	7.5	23	2.56	216.8	105	164.4	104.2	217	106	162.5	105.2	84.7	105.7	193.6	105	190.86	105.08
1	7.5	23.1	2.43	219.1	105.2	161.3	105.1	202.1	105.5	170.6	105.1	97.6	105.7	206.2	105.5	191.86	105.28
1	7.5	22.7	2.26	184.5	105.5	189.9	106	167.9	104.5	178.2	105.9	95.1	105.3	140.8	105.6	172.26	105.5
1	7.5	25.6	3.23	201.7	105.4	150.7	104.5	200.1	105.3	155.1	105.5	104	105.9	183.8	105.2	178.28	105.18
1	7.5	23.5	2.28	335.4	105.4	240.8	104.6	297.7	105.5	236.8	104.5	137.2	106.1	235.8	104.3	269.3	104.86
1	7.5	21.3	2.24	261.2	104	276.3	105.5	258.8	106.3	217	104.4	170.6	106.4	213.4	104.2	245.34	104.88
1	7.5	25.1	3.69	229.8	105.6	190.4	105.4	231.7	106.8	232.4	105.5	102	105	224.7	105.5	221.8	105.76
1	7.5	26.1	3.67	310.6	106	288.1	106.2	237.6	105.3	282.9	105.5	115.6	105.3	281.7	105.8	280.18	105.76
0	7.5	25.3	2.96	288.1	106.1	207.5	106	254.2	106.4	199.8	105.3	133.7	104.9	242.7	105.5	238.46	105.86
1	7.6	24.2	2.22	197	104.6	155.8	104.1	200.2	105	162.8	104.2	183	103.8	181.9	104.4	179.54	104.46
1	7.6	24.1	2.72	247.8	105.9	224.4	106.5	252.7	105.8	218.1	105.8	250.3	105.6	230.7	105.3	234.74	105.86
1	7.6	22.1	2.59	214	105	229.8	105.2	167.1	103.5	195.9	104.4	104.4	104.4	199.5	104.7	201.26	104.56
1	7.6	21.5	2.18	269.1	105.7	319.6	106.2	249.1	105.7	329.4	107.1	140	106.1	257.9	106.4	285.02	106.22
1	7.6	23.2	2.2	352.7	106	384.1	106.2	346.5	106.3	369	106.4	270.3	106	333.7	106.8	357.2	106.34
0	7.6	23.6	2.63	295.8	106.4	345.1	106.1	295.9	106.5	295.9	105.8	162.5	106.4	282.6	106.2	303.06	106.2
1	7.6	22.6	2.44	316.5	105.6	302.8	105.1	294.7	105.8	265.4	105	118.9	105	285.1	105.9	292.9	105.48
1	7.6	23.2	2.07	178	105.1	238.5	106	191.4	105.9	207.2	105.8	170.1	105.6	147.4	105.1	192.5	105.58
0	7.6	21.6	2.01	165.2	104.8	138.4	104.5	168.6	104.9	125.2	104.6	89.8	104.9	153.5	105.1	150.18	104.78
1	7.6	23.1	2.41	213.6	105.4	178	104.8	197.6	104.4	182.1	105.1	86.4	105.2	184	104	191.06	104.74
1	7.6	23.3	2.51	202	105.4	223.6	105.6	190.7	105.5	221	105.5	86.5	105.7	190.3	105.1	205.52	105.42
1	7.6	22.6	2.44	319.4	105.8	308.5	105.7	316.5	106.8	334	106.5	129.8	106.3	291.2	106.3	313.92	106.22
1	7.6	23.2	2.48	284.1	106.2	301.2	106.1	301.2	106.3	316.2	106.6	88.7	105.6	261	106.1	292.74	106.26
1	7.6	25.8	2.98	209.4	104.1	239.8	104.4	198.1	104.5	217.2	104.2	101	104.8	179.7	104.8	208.84	104.4
1	7.6	24.1	2.72	193.8	104.8	204.9	105	255.6	105.6	169.4	105	113.4	105.6	215.2	105.1	207.78	105.1
1	7.6	22.1	2.59	209.5	104.8	223.7	105	159.9	103.3	163.6	104.2	135.5	106	163.7	103.5	184.08	104.16
1	7.6	21.5	2.18	253.5	105	280.4	104.9	245.5	106.2	208.1	105.6	138.4	105	131	105.1	223.7	105.36
1	7.6	23.1	2.59	294.3	104.9	300.6	104.4	249	105	24.9	104.5	135	104.9	185	104.9	210.76	104.74
1	7.6	23.2	2.07	181.3	105.1	232.8	105.9	210.5	105.4	205.6	105.6	113.9	106.6	109.3	105.4	187.9	105.48
0	7.7	23.4	2.48	230.6	105.5	277.4	105.9	223.7	105.6	245.9	105.1	113.8	105	213.6	105.4	238.24	105.5
1	7.7	24.3	2.78	199.9	104.6	256	105.3	211.4	105.7	214	105	193.8	104.6	201	104.5	216.46	105.02
1	7.7	25.6	3.26	239	105.4	259	105.8	237.4	106	268.6	105.6	126.9	105	228.7	105.6	246.54	105.68
1	7.7	26.4	3.64	213.9	105.2	234.1	105.1	219.2	105.7	199	104.7	133.7	104.7	184.6	104.5	210.16	105.04
1	7.7	23.6	2.4	286.1	105.8	311.2	106.5	280	106.4	316.5	106.4	111.7	105.7	255.4	105.8	289.84	106.18
1	7.7	24.1	2.2	191.6	105.7	140.1	104.9	200.4	105.4	154.2	105.3	120.2	106.8	162.2	105.7	169.7	105.4
1	7.7	23.2	2.52	285.8	105.6	223.2	105.2	314.9	106.2	199.1	105.2	139.7	105.9	248.8	105.5	254.36	105.54
1	7.7	26	2.71	247.2	105.6	253.7	105	239.3	105.2	212.9	104.1	135.2	105.8	194.5	104.8	229.52	104.94
1	7.7	24.1	2.65	135.4	103.2	224.9	104.9	141.8	104.3	132.6	103.9	113.5	105.3	114.9	104.4	149.92	104.14
1	7.7	19.1	2.44	307.7	105.5	293.6	105.8	286.7	106.2	309.6	105.6	142.8	106.4	282.9	105.6	296.1	105.74
0	7.7	26.7	2.94	242.8	104.4	264.9	105	191.7	106.7	290	105.5	126.5	104.2	235.9	105.4	245.06	105.4
1	7.7	23.4	2.4	352.5	106.4	355.7	105.4	341.4	106.6	303.4	105.9	146.4	105.7	301.1	105.8	330.82	106.02
1	7.8	24.2	2.62	312.3	105.8	230	105.2	321	106.4	200.6	105	250.6	105.5	279.7	105.7	268.72	105.62
0	7.8	26	3.47	273.3	106	284.3	106.1	261.3	106.1	245.4	105.7	122.8	106	244.9	106.4	261.84	106.06
1	7.8	24.6	2.1	272.4	106	318.4	106.4	269.6	106.4	306.4	106.6	227	106	249.2	105.9	283.2	106.26
0	7.8	23.8	2.63	267	105.4	217.2	105.2	244.8	105.5	220.5	105.4	117.8	105.3	189.9	105	227.88	105.3
0	7.8	24.7	2.66	258	105.4	407.1	106.3	258.7	105.2	452.5	107.1	229.5	105.9	236.1	104.9	322.48	105.78
1	7.8	23.3	2.7	264.2	105.5	187.1	105.2	270.1	106	181.6	105.3	114.3	105.7	260	105.7	232.6	105.54
1	7.8	23.2	2.5	278.1	105.9	211.9	103.5	276.7	106.5	240.6	106.1	126.1	106	257.7	105.7	253	105.54
1	7.8	23.5	2.66	289	106.1	188.4	105.3	247.1	104.6	179.1	105.6	123.8	105.9	270.3	105.8	234.78	105.48
1	7.8	24.8	2.67	242.5	105.8	241.4	105.5	220.2	105.6	226.1	105.5	108.5	105.4	211	105.4	228.24	105.56
1	7.8	25.3	2.83	189.2	105.4	228.5	105.2	205.5	105.3	168.6	105.1	112.8	106.4	156.9	105.2	189.74	105.24
1	7.8	24.5	2.44	230.78	104.5	261.3	104.1	222.5	104.7	241	103.1	105.6	105.6	152.2	102.9	221.556	103.86
1	7.8	24	2.39	218	104.4	247.9	105.6	219.6	105.1	218.4	105.5	99.7	104.6	196.3	105.1	220.04	105.14
1	7.8	23.3	2.59	408.6	104.7	286.1	103.8	388.7	105.3	278	103.3	135.8	104.8	242.8	104.6	320.84	104.34
1	7.8	25.2	2.33	302.7	105	309.1	105.5	320.3	105.5	286.6	104.9	141.4	104.8	274.1	105.4	298.56	105.26
0	7.8	23.8	2.63	269.5	104.9	221.8	105	213.1	104.4	197.5	105	114.3	105.2	227.8	105.2	225.94	104.9
1	7.8	25.5	3.11	251.5	105	256.3	104.8	258.8	103.4	228.8	103.5	114.5	103.8	265.8	104.6	252.24	104.26
0	7.8	24.8	2.67	230.6	105.4	254.6	105.3	206.4	105.3	245.4	106	125.8	105.6	186.4	104.9	224.68	105.38
0	7.8	24.4	2.57	377.1	105.4	464.4	106.4	312.2	106.2	472.7	107.4	102.6	104.8	376.5	106.9	400.58	106.46
1	7.9	24.7	2.94	271.7	105.9	328.6	106.3	258.5	105.9	298	106.5	107	106.4	264.5	106.2	284.26	106.16
0	7.9	26.6	3.38	193.7	105.3	212.4	105.4	201	105.8	217.5	105.8	139.4	106.7	174.4	105.9	199.8	105.64
1	7.9	24	2.67	250.1	105.2	343.4	106.2	255.2	105.7	356.9	106.1	97.4	104.9	243.2	105.7	289.76	105.78
1	7.9	23	2.41	191.5	103	235.2	105.7	245.3	106.5	275.4	106.2	99	106.2	225.8	105.5	234.64	105.38
1	7.9	24.3	2.74	299.7	105	311.2	105.4	300.5	106.6	325	105.7	109.1	105.5	297.2	105.7	306.72	105.68
1	7.9	23.7	2.12	260.5	106.3	205.9	106	260.9	106.4	201	105.6	137.3	106	242.3	105.6	234.12	105.98
1	7.9	25.8	2.63	319.7	106.4	375.4	106.7	302.2	106.9	378.1	107.2	147.9	105.9	293.1	106	333.7	106.64
1	7.9	25.5	2.77	245.8	105.5	246.7	105.5	237.5	105.4	250.8	105.8	102.9	105.3	199.7	104.4	236.1	105.32
1	7.9	25.2	2.84	302.2	105.8	217.3	104.8	309.9	106.1	251.4	105.7	128.6	105.7	270.1	105.2	270.18	105.52
1	7.9	23.8	2.47	248	104.9	248.2	104.8	270.2	105.5	243.8	105.1	103.1	105.7	270.3	105.9	256.1	105.24
1	7.9	24.1	2.67	254.7	105.1	287.8	105.2	287.3	105.3	268.6	104.7	154.6	105.8	257.2	105.4	271.12	105.14
1	7.9	24.2	2.03	431	106.7	533.7	108.2	393.2	107.3	459.8	106.3	125.8	105.7	251	106.2	413.74	106.94
0	7.9	26.6	3.38	174	104.5	196	104.7	184.8	104.5	202.7	105.3	194	107.1	183.5	105	188.2	104.8
0	7.9	24.9	2.65	197.4	105.3	210.1	105.6	178.5	104.8	235.5	105.5	90	105.7	189.8	105	202.26	105.24
1	8	23	2.72	388.8	106.8	418.4	106.9	372.1	106.3	328	105.8	212.8	105.3	365.6	106.3	374.58	106.42
0	8	25.4	2.77	228.6	105.6	155	105.2	220	105.2	149.4	104.6	200.6	105.2	182.8	104.9	187.16	105.1
0	8	25.6	2.73	296.3	105.3	184.1	104.2	296.8	105.3	161.6	104.1	138.4	104.7	238.2	105.2	235.4	104.82
0	8	25.2	2.74	279.5	105.6	234.6	106.5	288.1	106.3	185	105.3	122.1	105.4	250.9	105.5	247.62	105.84
0	8	25.5	3.04	208.1	106	207	106	209.1	105.9	183.3	105.1	86.5	105.1	198.4	105.5	201.18	105.7
1	8	25.7	2.42	310.9	104.4	322.3	104.5	292.7	104.3	351.1	105.8	139.6	105.6	264.8	104.4	308.36	104.68
0	8	24	2.44	289	105.8	182.8	105.2	301.7	106.7	178.2	105.2	123	106.2	269.1	106.6	244.16	105.9
0	8.1	25.7	3	225.8	105	236.9	104.9	215.4	104.7	218	104.5	127.4	105	175.7	104.3	214.36	104.68
0	8.1	24.8	2.54	346.1	107.1	342.9	106.5	341.7	107.7	286.8	107	283.2	107.3	323.5	107.4	328.2	107.14
1	8.1	24.2	2.18	232.9	104.8	216	104.7	232.5	105	230	105.8	179.7	105.6	223.7	104.8	227.02	105.02
1	8.1	27.1	4.04	267.8	106	234.4	105.4	234.5	106	260.5	106.6	159.4	106.9	202.3	106	239.9	106
0	8.1	23.2	2.7	342.7	106.4	203.7	105.6	338.2	106.1	176	104.8	265	106.3	323.5	106.1	276.82	105.8
1	8.1	25.1	2.27	118.2	105.5	116.1	105.6	113.7	105.5	112.8	105.5	81	106.1	113.3	105.3	114.82	105.48
0	8.1	24.3	2.39	322.6	106.7	199.7	105.7	311.2	106.8	193.6	105.3	115.3	106.2	289.5	106.1	263.32	106.12
0	8.1	26.9	3.03	277.4	104.9	265.7	105.1	278.8	105.2	267.2	106	256.5	105.6	247.8	105.4	267.38	105.32
0	8.1	24.2	2.69	259.4	106	219.8	105.6	224.6	104.3	150.7	104.6	161.2	105.7	237	105.6	218.3	105.22
1	8.2	24.9	2.5	230.8	105.1	175.7	103.6	218.1	104.3	169.7	104.4	183.1	104.9	207.9	104.7	200.44	104.42
1	8.2	26.8	2.95	223.4	104.3	195.2	104.1	234.2	104.3	160.5	104.9	212.8	105.1	189.6	104.7	200.58	104.46
0	8.2	26.7	3.32	182	104.9	215.3	105.3	201	105	197.6	105.5	85.8	104.7	171.8	104.9	193.54	105.12
1	8.2	27	3.09	257.7	106.2	268	105.8	244	105.8	241.9	106	137.6	105.4	254.7	106.7	253.26	106.1
0	8.2	23.5	2.34	244.5	106	288.4	106.4	251.2	106.5	328.7	106.7	199.8	106.2	200.4	106.3	262.64	106.38
1	8.3	25.2	2.42	193.8	104	178.9	103.4	168.7	104.8	191.3	104.6	174	104.3	188.7	105.1	184.28	104.38
1	8.3	25.2	2.73	227.7	105	302.8	105.8	250.8	105.6	307.6	106.1	93	105.2	233.5	105.7	264.48	105.64
1	8.3	26.6	2.94	323	106	223.9	104.9	312.6	105.9	208	104.6	145.2	105.8	304.9	106.3	274.48	105.54
0	8.3	27.6	3.55	257.3	106.3	249.4	106.5	265.6	106.4	227.8	105.7	120.1	105.9	232.8	105.9	246.58	106.16
0	8.3	27.2	3.22	271.5	105.7	169	105.1	275.7	106.1	175.4	105.4	121	105.4	262	105.9	230.72	105.64
0	8.3	27.1	2.84	289.6	104.7	202.9	104.8	290	105.5	209.1	104.4	125.7	105	264.6	105.5	251.24	104.98
0	8.3	28.8	4.07	183.8	105.9	197.4	105.7	181.9	105.6	196.9	106	129.5	105.7	168	105.4	185.6	105.72
1	8.3	26	2.62	320.5	106.9	235.9	105.4	315.2	106.4	245.9	106.5	144.2	106.3	322.2	107.2	287.94	106.48
1	8.3	24.2	2.47	284.2	106.5	306.9	106.6	315.3	106.7	342.5	106.2	126.6	105	256.8	105.7	301.14	106.34
1	8.3	25.6	2.56	330.5	105.3	289.9	104.5	323.4	105.2	315.1	104.8	96.6	105.1	306.3	105.4	313.04	105.04
1	8.4	27.4	2.86	277.3	106.5	254	106.4	257.9	106	219.4	106.3	241.4	106.9	254.5	106	252.62	106.24
1	8.4	26.8	3.06	227.4	106	263.8	106.2	233.9	106.3	267.9	105.8	106.3	105.9	216.1	106.1	241.82	106.08
1	8.4	26.6	3.12	348	106.6	237.6	105.3	342.5	106.6	218.9	105.2	133.2	105.1	328.1	105.9	295.02	105.92
0	8.4	26.6	3.13	234.2	104.9	243.1	105.6	228.4	105	233.8	105.4	103.2	105.9	211.9	105.2	230.28	105.22
1	8.4	25.9	2.71	384.4	106.3	415.5	106.5	393	106.3	383.4	106.4	190.7	105.6	343.8	106.1	384.02	106.32
1	8.4	23.6	2.31	328.3	105.8	361.3	105.8	317	106.5	376.4	106.8	298.9	107.1	316.6	106.3	339.92	106.24
0	8.4	26.2	2.89	233.2	105.1	203.2	104.8	218.9	105.4	191.2	105.1	86.2	104.9	229.3	105.5	215.16	105.18
1	8.4	28.5	3.24	439.1	107	553.8	107.6	425.2	107.9	525.5	108.1	415.2	107.5	428.3	107.8	474.38	107.68
0	8.4	25.7	2.53	267	105.4	237.1	105.5	270.8	105.8	259.1	105.8	119.2	105.8	256	105.9	258	105.68
1	8.4	25.5	2.89	390.1	106.9	363.2	105.5	358.5	105.9	373.7	105.5	91.9	103.9	338.4	105.4	364.78	105.84
0	8.5	25.6	2.88	257.5	105.8	156.6	104.8	258.1	105.7	153.7	104.5	87.9	104.9	214.5	104.4	208.08	105.04
1	8.5	28.6	3.78	227.4	105.8	155.2	104.6	223.3	105.2	170.4	105.6	131.1	105.6	220.7	105.5	199.4	105.34
0	8.5	27.8	3.08	257	106.1	223.3	105.7	233.7	105.8	247.9	106.2	82.5	105.4	232.6	106.3	238.9	106.02
0	8.5	25	2.89	246.1	105.7	366.6	106.4	237.2	106	108.7	106.1	133.4	106	149.5	106.3	221.62	106.1
1	8.5	27.3	2.54	323.5	106.5	278.7	106.8	317.4	106.5	259.1	105.9	286.9	107	299.1	106	295.56	106.34
0	8.5	27.9	3.12	400.3	105.7	439.4	106.4	375.7	106	439.7	106.4	132.7	104	361.4	106	403.3	106.1
0	8.5	26.9	3.01	258.7	104.9	289.3	104.8	237.2	104.4	280	105.2	232.2	104.7	246.8	104.6	262.4	104.78
1	8.5	25.8	2.25	267.1	105.1	158.4	104.2	260.6	105.6	169.8	104.9	231.8	106	243.1	105.4	219.8	105.04
0	8.5	28	3.16	275.8	105.5	343.3	106.4	283.1	106.2	318.3	106.1	116.7	105.7	254.8	105.5	295.06	105.94
0	8.5	23.9	2.8	342.7	106.4	203.7	105.6	338.2	106.1	176	104.8	265	106.3	323.5	106.1	276.82	105.8
1	8.5	28.7	3.28	257.9	105.8	195.7	105.6	252.4	105.8	179.7	104.7	111.1	105.5	234.4	106.1	224.02	105.6
0	8.5	25.9	2.64	311.6	105.8	333.9	106.4	309.4	106.3	278.7	106.3	112.3	104.9	284.3	106.6	303.58	106.28
0	8.5	26	2.71	291.4	106.1	337.1	106.1	257.7	105.6	346.8	105.8	117	105	252.3	104.7	297.06	105.66
0	8.6	25.6	2.65	360.1	107.1	184.2	106.2	105.3	108.1	173.9	106.4	111.3	105.9	324.4	107.4	229.58	107.04
0	8.6	25.1	2.74	198.3	105.9	249.4	106	195.2	106	239.6	105.9	97.1	105.6	181.3	105.2	212.76	105.8
1	8.6	27	2.56	418.3	107.7	376.8	107.3	382.4	107.3	378.5	107.4	231.5	107.5	386.9	107.4	388.58	107.42
1	8.6	25.6	2.26	324.9	105.9	370.3	106.5	341	106.4	346.4	105.9	203.7	105.8	307.7	106.2	338.06	106.18
1	8.6	27.4	3.34	281.7	106.4	213.7	105.5	257.3	106.1	230	106.3	141.2	105	260	106.2	248.54	106.1
0	8.6	29.5	4.08	227.1	105.4	288.9	105.7	232.2	105.8	341.3	106.6	99.3	106.1	232.4	105.6	264.38	105.82
0	8.6	28.8	3.11	244.9	104.6	184.5	104.2	221	105	190.2	104.6	115.6	105.2	239.1	105.1	215.94	104.7
1	8.6	27.7	3.41	428.7	107.7	440.8	107.1	413.5	107.7	413.7	106.8	118.4	105.1	404.9	107	420.32	107.26
1	8.6	27.3	2.86	307.4	104.9	343.7	105.4	262.7	104.5	400.7	106	66.3	104.3	326.2	106.1	328.14	105.38
1	8.6	27.4	3.06	259.2	105.1	249.6	104.4	243.1	104.1	239.6	104.3	148.5	104.7	236.5	104.4	245.6	104.46
0	8.7	28.9	3.1	214.2	105.3	213.4	105.5	235	106	171	104.9	112.7	105.1	192.5	105.9	205.22	105.52
0	8.7	26	2.63	402.6	106.4	293.4	106.1	350.6	106.4	333.3	105.9	129.8	105.6	382.4	106.2	352.46	106.2
1	8.7	26.7	2.88	260.9	104.8	284	105.2	264.6	105.3	260.2	105.3	98.9	105	208.8	105.2	255.7	105.16
1	8.7	29.4	3.02	249.8	105.2	253.7	105.4	237.4	105.8	238.6	105.2	89.7	105.2	241.5	105.8	244.2	105.48
1	8.7	25.7	2.49	216.1	105.3	306.6	106.2	210.7	105.3	252.2	105.8	198.5	105.4	207.8	105.6	238.68	105.64
1	8.7	28.8	3.18	201.3	105.1	153.4	104.6	220.7	105.4	179.6	105.2	200.1	105.6	208.1	105.5	192.62	105.16
0	8.7	24	2.4	244.4	105.5	324.6	106.1	239.5	105.7	285.8	106	251.7	106.6	245.4	106.1	267.94	105.88
1	8.7	28.4	3.4	372.3	106.2	306.3	105.9	378.4	107	258.7	105.2	153.2	105	351.1	106.2	333.36	106.1
0	8.7	28	2.71	230.5	104.6	140.5	104	208.8	104.4	137.2	103.9	102.7	104.8	224	104.8	188.2	104.34
0	8.8	30.4	3.87	221.2	105.2	196.8	105.1	189.5	104.7	208.1	105	151.9	105.1	196	105.1	202.32	105.02
0	8.8	27.5	2.88	291	106.1	321.5	106.3	266.8	105.9	350.6	106.6	119	105.3	268.3	105.5	299.64	106.08
1	8.8	31	4.46	264.3	105.2	202	105.3	271.3	106.9	224.1	106	244	106.2	246.5	105.6	241.64	105.8
0	8.8	27.8	3.02	346	107.1	244.1	106.4	346	107.3	209.8	106.1	134.9	106.7	332.3	106.8	295.64	106.74
0	8.8	27.1	3.01	276.9	106.4	215.1	106.3	263.5	106.1	178.4	105.5	113.5	105.4	239.7	105.7	234.72	106
1	8.9	27.3	2.85	265	105.7	294.5	105.8	264.8	106.1	246.7	105.6	104.3	105.4	246.3	105.5	263.46	105.74
1	8.9	31.4	4.13	360.4	105.9	258.2	105.7	341.5	106.3	237.4	105.6	328.8	106.1	350.7	106.3	309.64	105.96
1	8.9	27.6	2.91	348.2	106.6	228	105.4	358	106.3	254.2	106	133.5	105.9	336.2	106.3	304.92	106.12
1	8.9	28.9	3	554	108	627.6	108.9	525	108.1	671.4	109.9	454.1	108.5	302.7	107.4	536.14	108.46
0	8.9	28.5	2.74	205.8	105.1	264.1	105.6	191.2	104.4	273.8	106	93.2	104.8	182.2	104.5	223.42	105.12
1	8.9	28.3	2.81	231.5	105.9	268.8	106.2	231.8	106	264.3	106.3	106.6	105.7	213.5	105.3	241.98	105.94
0	8.9	27.1	3.2	234.1	105.1	259.8	105	214.2	105.5	272.6	105.5	115.3	105.4	232.7	105.6	242.68	105.34
0	8.9	25.8	2.93	186.6	105.3	218	105.8	187.7	105.5	210.4	105.9	89.6	105.4	190.7	105.8	198.68	105.66
0	8.9	27.5	2.99	269.9	106.3	148	105.2	265.6	105.8	150.5	105.4	116.7	105.6	203.4	106	207.48	105.74
0	8.9	27.8	3.07	296.9	105.9	269.9	106	342.2	106.9	288	106.1	115.9	106	253.5	105.6	290.1	106.1
1	8.9	25.9	2.32	248.5	104.4	239	104.3	248	104.8	263	104.8	151.3	104.9	235.5	104.9	246.8	104.64
0	9	29.4	3.59	178.7	104.4	222.7	104.3	194.5	105.3	218	105.7	100.6	104.9	178.1	105.2	198.4	104.98
0	9	27.2	2.98	260.8	105.9	368	107.3	282	106.5	342.9	106.1	108.4	105.9	257.6	106.4	302.26	106.44
0	9	26.8	2.98	246.2	105.7	168.6	105.4	269.1	106.1	192.1	105.7	105.4	105.8	242.4	105.7	223.68	105.72
1	9	28.2	3.03	364.9	107	363.1	106.8	316.4	106.6	379.8	106.3	250.1	106	313.1	106.9	347.46	106.72
0	9	29.8	4	204.6	105.7	227.9	105.8	214.2	105.8	214.3	106	143	106.5	183.1	105.5	208.82	105.76
1	9	28.8	2.77	235.6	104.9	273.7	104.9	222.7	105	270.7	105.3	163.4	104.8	227.8	105.3	246.1	105.08
0	9	29.4	3.59	230.7	104.3	179.6	105.1	175.3	104.5	228.4	104.9	97.8	104.6	174.2	105.1	197.64	104.78
1	9	29.6	2.91	315.7	105.9	328.5	105.3	298.6	105.7	269.7	105.7	138.7	104.9	294.8	106.3	301.46	105.78
0	9	27.9	2.61	338.4	105.8	497.3	107.2	267.2	105.2	369	105.6	61.5	104.5	293.1	105.6	353	105.88
0	9	26.9	2.45	378.9	105.2	394.8	105.6	336.8	104.9	362.6	105.6	119.8	104.3	358.9	104.7	366.4	105.2
1	9.1	28.4	2.98	268.2	106.3	282.3	105.8	248.6	105.9	287.8	106.2	106.1	106.1	252.8	106.3	267.94	106.1
1	9.1	29.9	3.12	295.6	105.1	228.4	104.4	295.6	105.5	204.8	104.7	114.2	104.9	262.8	105.7	257.44	105.08
1	9.1	31.2	4.43	238.8	106.3	236.3	106	230	106.2	201.5	105.5	107.8	105.2	239	105.7	229.12	105.94
1	9.1	31.2	4.43	238.8	106.3	236.3	106	230	106.2	201.5	105.5	107.8	105.2	239	105.7	229.12	105.94
0	9.1	29.8	3.94	176.3	105	232.7	105.5	192.9	105.5	243.3	105.7	85.5	105.6	179.7	105.5	204.98	105.44
0	9.1	27.2	2.76	277	105.8	186.1	105.8	269.8	106.3	151.5	104.4	113.4	106.4	213.7	106.4	219.62	105.74
1	9.1	31	4.78	301.1	106.4	288.5	106.2	303.8	106.8	271	105.8	251.7	106.4	306.1	106.8	294.1	106.4
1	9.1	30.6	3.87	239.2	104.9	235	105	246.4	105.4	197.2	104.8	127	104.8	228	105.1	229.16	105.04
0	9.1	26.7	2.67	304.5	106.6	241.9	106.2	301.2	106.3	236.5	106.1	130.6	106.2	295.8	106.5	275.98	106.34
0	9.2	28.3	3.16	156	105.2	204.1	105.7	159.3	105.7	200.2	105.8	80.4	105.8	139.5	105.6	171.82	105.6
0	9.2	29.8	3.1	344.8	105.8	207.4	104.8	323.2	106.3	211.3	105	307.4	105.4	335.9	105.9	284.52	105.56
0	9.2	28.8	3.16	210.6	105.3	229.4	105.3	209.1	105.6	198.9	105.2	106.4	105.4	209.7	105.4	211.54	105.36
0	9.2	26.5	2.91	194	105.6	95.7	105.3	203.6	106.2	85.8	104.9	82.1	106.1	125.3	105.6	140.88	105.52
0	9.2	28.5	2.95	201.6	105.4	232.3	105.3	198.1	105.6	257.5	106	68.9	105.3	189.5	105.5	215.8	105.56
0	9.2	28.8	3.48	256.9	106.2	188	105.5	232.6	106.3	184	105.4	101.3	105.5	243.5	106.1	221	105.9
0	9.2	27.5	2.97	213	105.9	222.6	105.8	210.9	106.1	202.3	105.7	97.6	105.3	209	106.1	211.56	105.92
0	9.2	29.3	2.87	344.2	106.2	364.5	105.8	336.2	106.3	351.9	106.4	146.5	105.3	324.9	106	344.34	106.14
0	9.2	30.1	3.59	268.3	106.1	223.6	106.3	249.6	106.2	229.1	105.9	89.5	104.9	245.6	106.2	243.24	106.14
0	9.2	27.9	2.93	210	105.5	190.6	105.1	204.8	105.8	193.7	105.4	100.1	105.1	177.8	105.6	195.38	105.48
1	9.2	23.9	2.27	411.8	106.8	509.5	107.6	414.2	107.9	497.8	107.8	359.2	107.2	370.2	107.6	440.7	107.54
0	9.2	30.6	3.75	295.7	105.8	208.8	105.1	264.2	105.9	256.8	106	127.7	105.8	262.6	106	257.62	105.76
0	9.2	28.6	2.86	273.6	106	266.4	106	288.3	106.3	258.8	105.9	101.6	105.9	252.5	105.7	267.92	105.98
1	9.2	27	2.93	258.3	105.8	265.1	106	255.9	105.6	228.8	105.7	115.2	104.8	236	105.8	248.82	105.78
1	9.3	32.8	4.1	236.4	107	326.5	107.6	263.2	107.6	248.3	105.7	119.9	106.4	241.9	106.6	263.26	106.9
1	9.3	29.8	3.51	363.7	105.2	233	103.9	352.2	105.4	198.5	104.3	138.4	104.6	334.7	105.3	296.42	104.82
0	9.3	29.2	3.25	246.2	106.2	157.1	105.3	219.2	105.9	146.2	105.2	111.2	105.7	222.4	105.4	198.22	105.6
1	9.3	28.6	3.3	272.3	106.3	177.9	105.8	273.3	106.7	177	105.6	117.9	105.3	262.9	106.3	232.68	106.14
1	9.3	28	2.91	268.3	106.4	299.7	106	283.5	107	310.2	106.7	129.4	105.6	261.9	106.6	284.72	106.54
0	9.3	28	3.21	249.3	106.1	167.7	105.6	227.2	106	164.7	105.3	101.9	105.7	232.7	105.4	208.32	105.68
1	9.3	32.8	4.1	271.8	106	335.4	106.8	284	106.8	315.8	106.3	174.5	105.8	267.7	106.5	294.94	106.48
1	9.3	30.3	3.78	247.2	106.2	156.5	105.6	243.5	106.2	127.9	104.9	108.6	105.6	226.4	105.8	200.3	105.74
0	9.3	28.5	3.1	290.7	105.4	244.2	105.6	295.7	105.7	276.1	105.9	127.9	105.7	280	107.3	277.34	105.98
1	9.3	31.3	4.23	249.6	106	229.7	105.1	257.9	106.6	215.3	105.7	126.8	105.7	238	105.7	238.1	105.82
0	9.3	29.9	3.48	254.8	105.7	183.4	106.2	256.4	106.7	171.2	105.9	116.1	105.9	252.4	106	223.64	106.1
0	9.3	28.2	2.86	216.1	105.3	306.6	106.2	210.7	105.3	252.2	105.8	198.5	105.4	207.8	105.6	238.68	105.64
0	9.3	29.5	2.9	270.8	106.6	232.3	106.3	259.2	106.9	210.9	106.4	96.2	105.7	265.6	106.5	247.76	106.54
1	9.3	29.3	3.01	249.4	105.9	242.4	105.8	234.4	105.8	249.7	105.5	112.9	105.1	223.3	105.3	239.84	105.66
1	9.3	29.3	3.01	248.3	105.5	236.9	105.4	238.7	105.7	213.9	104.7	122.7	105.6	224	105.3	232.36	105.32
0	9.3	30.2	3.1	315.5	105.3	460.6	106.1	313.6	105.5	415.9	105.5	185.7	104.9	290.9	104.6	359.3	105.4
0	9.3	29.5	3.01	261.9	105.5	289.9	105.3	251	105.3	331.6	106.2	117.4	105.6	248.3	106.2	276.54	105.7
0	9.3	28.2	2.85	282.8	106.7	212.7	105.8	270.2	106.2	185.7	105.3	102	105	250.7	105.4	240.42	105.88
1	9.3	27.9	2.95	270.2	104.3	261.9	104.4	264.1	104.1	273.4	104.3	160.7	104	265.2	104.2	266.96	104.26
0	9.4	28.6	3.16	290.7	106.4	202.2	105.5	326.6	107.1	174	105.1	130.5	105.7	234.7	106	245.64	106.02
1	9.4	28.3	2.91	327.4	106.2	265.1	105.3	326.3	106.4	229.3	105.2	309.5	105.8	285.8	106.9	286.78	106
0	9.4	27.9	2.69	295.4	105.2	401.8	105.5	293.5	105.4	402.6	104.7	130.6	104.4	292.1	105.1	337.08	105.18
1	9.4	28.3	3.29	309.6	106	307.5	106.3	305.9	106.6	318.6	107.2	113.1	105.1	312.8	106.5	310.88	106.52
0	9.4	29.9	3.1	225.1	105.1	240.5	105	227	105.6	217.9	105.1	100.7	105.3	206.2	105.1	223.34	105.18
1	9.4	29.8	3.08	245.8	105.7	286	106.1	258	106.3	232.5	105.6	216.6	105.9	250.7	105.7	254.6	105.88
0	9.4	30.1	3.16	361.6	105.9	275.2	106.2	324.1	105.8	222.3	105.6	149.3	105.8	335.7	107	303.78	106.1
1	9.4	28.8	3.23	274	105.5	307.7	105.6	256.2	105.4	298.6	105.2	121.9	105.4	273.4	105.7	281.98	105.48
1	9.4	30	3.24	337.1	106.8	277.7	106.6	349.6	107.5	222.6	106	156.4	106.5	321.1	106.3	301.62	106.64
1	9.4	28.3	2.93	255	106.4	209.5	106.2	277.1	106.5	204.5	106.3	129.9	106.5	246.6	106.5	238.54	106.38
0	9.4	30.1	3.17	224.3	105.7	240.5	106.3	221.8	106.2	210.6	106	93.5	105.3	212	105.3	221.84	105.9
1	9.4	29.5	3.58	264.4	106.6	298.9	107	250.7	105.8	287.6	106.1	118.1	105	254.7	106.4	271.26	106.38
0	9.4	26.9	3.04	292.9	104.6	385.1	105.4	250.4	105	342.7	105.9	73.5	104.1	345.3	106.5	323.28	105.48
1	9.4	27.5	3.28	244.1	104.1	232.4	104.3	240.5	103.9	227.5	103.9	145.9	105.2	219.2	103.7	232.74	103.98
1	9.5	27.7	2.91	241.4	105.9	340.7	106.5	224.2	106.4	233.6	105.6	126.4	105.8	221	106	252.18	106.08
0	9.5	29.9	3.16	213.4	105.6	250.4	106.2	214.8	106.5	246.5	106.3	92.9	105.5	191.5	105.8	223.32	106.08
0	9.5	29.8	3.11	328	106.1	271.1	106	307.9	105.9	226.8	105.3	293.7	106	314.2	105.8	289.6	105.82
1	9.5	30.9	3.35	320	106.8	322.1	106.5	308.7	107.2	283.2	106.2	158.8	106.4	286.2	105.6	304.04	106.46
0	9.5	30.4	3.52	248.1	106.2	234.7	106	200.3	104.8	234.7	106.1	107.9	105.5	204.7	106.3	224.5	105.88
0	9.5	28.7	2.9	263.8	106.8	199.6	105.4	265.3	106.7	192.9	106.3	107.3	106.3	243.7	106.4	233.06	106.32
0	9.5	29.2	3.14	179.6	105.6	216.7	105.5	172.2	105.8	218.8	105.9	176.5	105.2	179	104.9	193.26	105.54
0	9.5	29.5	3.03	300.5	106.8	264.9	105.9	279.6	106.1	252.7	106	118.1	105.5	286.3	105.9	276.8	106.14
0	9.6	32.3	4.38	275.7	106.4	273.8	106.3	277.2	106.4	231	105.2	97	105.8	270.8	106.9	265.7	106.24
1	9.6	34.1	4.08	463.5	106.8	293.6	104.9	460	107.1	262.7	105.2	316.7	106.3	372.2	106.6	370.4	106.12
1	9.6	32.5	4.39	256.9	105	222.3	105.2	262.1	105.5	209.1	104.9	115.9	104.7	252.5	105.3	240.58	105.18
0	9.6	28	2.92	260.4	106	239.2	105.7	263.9	106.6	217	105.7	127.9	106	244.6	105.8	245.02	105.96
1	9.6	29.3	3.15	460	107.9	366.5	106.8	456.9	108	321.2	106.4	137.2	106.3	429.9	107.3	406.9	107.28
0	9.6	28.7	3.02	227.8	105.6	198.5	105.4	223.6	105.9	154.6	104.8	95.9	105.2	126	105.6	186.1	105.46
0	9.6	30.3	3.02	236	106	148.2	105.2	238.6	106.4	131.4	104.9	216.3	106.3	216.5	105.7	194.14	105.64
1	9.6	31.5	3.82	200	105.1	265.8	105.1	184.7	104.9	272.1	105.3	130.5	104.8	179.6	105	220.44	105.08
0	9.6	29.7	3.26	407	105.9	498.6	107	415	106.5	461	106.5	360.1	106.2	379.7	106	432.26	106.38
0	9.6	29.7	3.26	287	105.6	340	106.3	294.3	106.2	337.2	106.4	264	105.8	261.3	105.4	303.96	105.98
0	9.6	30.4	3.51	311	106.7	201.3	106	307.5	107.3	181.3	105.4	138.4	105.7	290.5	106	258.32	106.28
0	9.6	28.7	3.02	400.8	107	389.4	107	369	106.3	360.7	105.6	107.2	104.4	387.3	106.8	381.44	106.54
0	9.6	29.5	3.01	173	105.6	217.8	105.8	183.1	105.9	224.2	105.9	79.7	105.2	169.7	105.8	193.56	105.8
1	9.7	29.1	2.94	330.1	106.4	226.7	105.9	306.5	106.4	214	105.7	119	105.8	315	107.1	278.46	106.3
1	9.7	29.1	2.94	330.1	106.4	226.7	105.9	306.5	106.4	214	105.7	119	105.8	315	107.1	278.46	106.3
1	9.7	29.9	2.98	288.1	105.5	379.6	106.1	293.8	106.4	348.5	106.1	132.1	104.6	272.1	105.5	316.42	105.92
1	9.7	30.9	3.38	325	106.7	365.3	106.9	332.8	106.9	357.1	107.3	153.3	105.7	305.5	106.5	337.14	106.86
0	9.7	30	3.41	234.7	105.8	282	106	254.6	107	265	105.3	98.9	105.9	198.1	105.4	246.88	105.9
1	9.7	30.7	2.75	227.9	105.3	163.6	104.6	223	105.7	161.1	104.6	99.9	104.9	210.5	105.1	197.22	105.06
0	9.7	29.6	3.15	280.3	106.2	332.8	107	289.9	106.7	329.2	106.8	196	105.4	257.3	105.4	297.9	106.42
0	9.7	29.1	2.79	277.9	104.9	273.7	105.1	267.2	105.3	275.7	105.2	145.7	105.5	279.6	106.1	274.82	105.32
1	9.7	30.3	3.17	314.5	106.2	387.9	107.1	301.8	106.8	375.6	106.8	101.6	106.2	296.2	106.8	335.2	106.74
1	9.7	31.5	3.46	369.1	107.4	409.6	107.7	365.1	106.7	385.8	106.8	262.8	106.4	334	106.3	372.72	106.98
1	9.7	32.9	4.13	281.4	105.9	370.8	106.4	289.1	106.7	402.4	107.9	163.8	105.9	286.8	106.5	326.1	106.68
0	9.7	28.7	3.2	188.8	106	151.3	105.5	166.9	106	146.5	105.4	85.5	105.4	166.1	105.3	163.92	105.64
1	9.7	30.1	3.09	337	106.1	416.4	107.2	318.4	106.7	494.9	106.8	200.4	105.5	312.6	105.9	375.86	106.54
1	9.7	29.3	2.83	186.9	105.8	207.9	105.7	190.5	105.9	205.4	106	117.2	105.6	177.1	105.1	193.56	105.7
0	9.7	32.7	4.59	214.2	105.2	183.1	104.7	208.8	104.9	153.9	104.3	98.4	105.2	180.3	105.1	188.06	104.84
1	9.7	31	3.31	302.7	106.5	332.7	107.5	287	106.9	307.9	107.1	208.1	106.7	285.5	107.5	303.16	107.1
0	9.7	29.2	3.02	236.5	106.2	279.6	106.6	222.9	106.2	290.6	106.4	98.8	105.4	211	105.9	248.12	106.26
1	9.7	30.4	3.09	240.9	107.2	345.4	104.3	295.7	106.1	341.9	105.2	54.7	103	287.4	105.7	302.26	105.7
1	9.7	29.8	3.19	261.3	105	314.2	105	240	104.9	308.7	105.5	80.2	104.2	288.9	105	282.62	105.08
0	9.8	28.8	2.82	264.6	105.9	206.8	105.6	247.8	106.4	209.6	106.1	105.3	105.4	268.6	106.4	239.48	106.08
1	9.8	28.8	2.91	247.2	106	310.5	106.5	252.1	105.9	298.4	105.9	113.9	105.6	226.3	106.2	266.9	106.1
0	9.8	30.2	2.81	218.7	105.7	259	105.8	196.2	104.6	250.9	105.8	82.9	105.1	207.1	105.5	226.38	105.48
1	9.8	30.8	3.26	380	107.2	427.7	107.7	368.3	107.6	336.2	106.8	112.4	105.8	360.5	107.3	374.54	107.32
1	9.8	29.5	3.15	330.1	106.6	347.1	106.3	330.5	106.6	338.9	106.2	301.8	106.4	296.1	106.2	328.54	106.38
0	9.8	31.2	3.61	290.6	106.2	373	106.6	302.3	106.4	342.7	106.7	140.8	105.8	269.3	106.1	315.58	106.4
1	9.8	29.3	3.29	313.6	107.1	185.3	105.3	327.8	107.8	183.5	105.6	134.8	106.4	288	106.6	259.64	106.48
1	9.8	29.7	3.2	229.8	105.6	213.9	105.4	217.8	105.9	206.2	105.5	141.1	105.9	188.3	105.5	211.2	105.58
0	9.8	31.1	3.51	325.5	106.5	183.7	105.1	319.6	106.5	164.4	104.7	255.3	105.8	293.6	106	257.36	105.76
0	9.8	31.4	3.68	225.3	106.3	162.4	105.6	212.3	105.5	159.1	105.6	112.6	105.1	208.4	106.3	193.5	105.86
0	9.8	31	3.75	229.6	106	182.1	105.5	213	105.5	179.9	105.2	215.8	106.2	213.5	106	203.62	105.64
1	9.8	33.1	4.47	183.9	105.2	212.7	104.9	188.9	105	198.9	104.4	105.2	104.8	176.3	104.6	192.14	104.82
0	9.8	29.7	3.09	264.4	106.3	270.7	106	260	106.3	312.8	107	102.3	106.4	255.6	106	272.7	106.32
0	9.8	29.9	3.11	318.4	104.4	288.8	104.9	330.6	105	290.3	104.9	114.2	104.8	310.4	105	307.7	104.84
0	9.8	29.9	3.28	375.9	106.2	388.1	105.6	340.1	107.1	355	106.1	74.6	103.9	361.8	106.1	364.18	106.22
1	9.9	31.7	3.15	311.9	106.9	383.6	107.2	255.4	106	423.7	107.6	115.8	105.5	294.1	106.2	333.74	106.78
0	9.9	30.1	3.29	266.7	106.2	241	105.8	258.9	105.3	248.1	105.6	149.9	104.7	237.5	105.1	250.44	105.6
1	9.9	30.5	3.34	296.7	106	225.9	105.3	294.1	106	221.6	105.5	190.9	105.7	267.8	105.6	261.22	105.68
0	9.9	31.7	4.02	269.1	106	173.5	105.6	258.7	105.4	175.5	105.3	108.4	104.8	246.4	105	224.64	105.46
1	9.9	30.1	3.05	381.3	105.8	427.4	106.9	382	106.4	420.1	106.9	245.1	106.5	351.4	107	392.44	106.6
1	9.9	33.4	4.15	350.6	106.6	412.9	107.1	353.2	107.1	363.8	107	299.7	106.3	331.3	106.6	362.36	106.88
1	9.9	31.8	3.8	238.1	106.2	229.7	106.4	240	106.3	205.9	105.1	122.6	105.4	219.9	105.4	226.72	105.88
0	9.9	32	3.73	206	106	192.5	105.9	209.4	106.4	190.2	105.9	187.7	105.9	190	105.5	197.62	105.94
1	9.9	33.2	4.43	228.2	106.5	268.9	106.4	239.1	106.7	261	106	191	105.9	205	105.6	240.44	106.24
1	9.9	33	4	173.4	104.2	178.5	104.6	195	105	174.2	104.8	109.6	105.2	173.4	104.8	178.9	104.68
0	10	28.8	2.92	255.5	106.1	169.9	105.9	273.4	106.6	152.1	105.2	127.1	105.7	248.7	106.4	219.92	106.04
1	10	31.3	3.53	369.9	105.3	388.3	105.9	339.4	106.5	311.7	105.3	257.3	105.7	321.7	105.6	346.2	105.72
1	10	29.7	2.63	245.5	105.7	256.2	106.4	252.3	107	238.8	105.7	104.5	105.4	217.5	105.8	242.06	106.12
1	10	33	3.65	215.6	106	247.9	106.5	209.7	106	249.2	105.8	84.4	104.9	190.3	105.6	222.54	105.98
1	10	33.6	4.26	299.2	106.5	360.1	106.9	300.7	105.9	342.4	106.5	279.8	106.6	269.6	106.4	314.4	106.44
1	10	30.4	3.15	307.2	105.9	298.6	106.2	316.2	106.6	245.7	105.9	109.8	105.5	287.8	105.9	291.1	106.1
0	10	32.9	3.49	261.7	105.2	308.1	105.8	247	106.1	279.4	105.4	120.8	105.4	271.7	105.7	273.58	105.64
1	10	31.5	3.63	282.8	106.7	352	108.5	300.3	106.7	298.1	107.1	155.3	106.7	239.9	106.4	294.62	107.08
0	10	31	3.34	273.3	105.7	174.4	105	278.3	105.7	169.8	104.4	113.9	104.9	252.8	105.8	229.72	105.32
1	10	35	4.12	261.6	106.7	300.1	106.6	255.7	106.5	299.6	106.4	94.4	105.2	241.4	105.8	271.68	106.4
1	10	32.2	2.88	343.8	106.5	353	106.4	339.7	106.8	351.9	107.6	123.9	106	313.1	105.9	340.3	106.64
1	10	29.8	3.34	220.3	104.4	268.2	105.6	235.2	105.9	215.7	104.7	75.1	104.6	189.9	105.1	225.86	105.14
1	10.1	32.1	4.06	317.4	107	233.3	106	310	106.8	219.2	105.5	132.7	105.3	304	106.4	276.78	106.34
0	10.1	31.5	3.06	315	107	237.6	106.7	287.6	106.7	221.8	105.8	161.6	106.4	277.2	106.5	267.84	106.54
1	10.1	31.9	3.43	302.4	105.8	306.7	106.6	303.2	106.9	287.2	106.4	127.6	105.2	257.7	105.9	291.44	106.32
0	10.1	32.6	3.36	183.4	105.9	225	106.1	177.8	105.3	258.7	106.1	69.7	104.7	165.2	105	202.02	105.68
1	10.1	30.2	3.23	214.9	106	179.4	105.3	228.9	106.7	166.8	105.1	115	106.3	215.9	106.6	201.18	105.94
1	10.1	32.6	3.54	262.5	105.9	352.7	106.9	263.9	106.5	334	106.8	119.1	105.8	215.8	105.2	285.78	106.26
0	10.1	32.5	4.39	320.7	106.9	289.6	107.2	286.3	105.7	253.4	106.7	152.9	105.9	271.4	106.1	284.28	106.52
1	10.1	32.9	5.29	212.3	106	220	105.7	213.6	105.9	212.3	106.1	121.8	106	187.7	105.2	209.18	105.78
1	10.1	32.4	3.4	296.3	106.2	178.2	105.4	322.9	106.9	177.7	105.6	283.8	106.6	299.8	106.7	254.98	106.16
0	10.1	29.9	3.43	260.7	106.2	277.9	106.4	250.7	105.8	280.3	106	90.6	105.7	257.8	105.7	265.48	106.02
1	10.1	33.5	4.9	165.9	105.1	167.9	105.6	172.2	105.3	169.3	105.3	114.1	105.6	163.6	105.2	167.78	105.3
1	10.1	31.5	3.53	348.5	105.6	187.4	104.6	347.5	106	173.9	104.6	131.6	105.3	317	105.5	274.86	105.26
0	10.1	31.8	3.33	289.3	105.6	387.2	106.4	276.3	105.5	369.9	106.1	113.4	104.9	277.4	105.6	320.02	105.84
0	10.1	31.9	3.37	268.1	105.8	249.3	105.5	262.8	105.7	237.6	105.5	114.2	105.3	246.3	105.6	252.82	105.62
1	10.1	31.4	3.53	269.7	106.6	318.7	106.5	265.1	106.6	295	107	118.8	106.3	262.2	106.9	282.14	106.72
0	10.1	31	3.76	269.2	105.4	179.3	105.4	280.5	106.7	170.8	105.9	134	105.7	269.8	106	233.92	105.88
0	10.1	31.2	3.52	282.9	105.4	197.8	105.2	301.6	105.9	188.7	105.3	156.4	105.8	231.7	105.7	240.54	105.5
1	10.1	31.7	3.33	291.9	105.2	326	105	278.8	105.3	308.7	105	136.3	105.2	277.9	105.1	296.66	105.12
0	10.1	30.9	3.07	244.5	105	251.5	104.8	246.5	105.3	248.1	104.3	144.9	104.9	225.7	105.3	243.26	104.94
1	10.1	29.8	3.37	284.1	104.8	335.6	104.8	269.8	105.5	509.7	107.5	78.2	103.9	315.4	105.6	342.92	105.64
0	10.2	31.3	3.61	288.7	106.8	342.9	107.3	270	106.8	304.9	107.6	115.3	106.1	264.5	106.3	294.2	106.96
1	10.2	31.9	3.88	186.3	105.7	159.2	105.5	169.4	106.4	137.9	105.8	84.4	105.8	174	105.6	165.36	105.8
0	10.2	32.6	3.4	282.9	105.4	269.9	105.5	267	105.1	219.9	105.2	153.6	105	231.5	105.4	254.24	105.32
1	10.2	29.4	2.87	330.6	106.7	203.9	106.2	342.5	107.4	193.8	105.8	148.9	106.1	324.7	106.7	279.1	106.56
1	10.2	31	2.97	210.2	106.1	225.8	106	227.3	106.4	203	105.4	106.8	105.5	208.6	105.7	214.98	105.92
0	10.2	33.2	3.9	232.1	106.2	224.7	106.3	220.7	105.9	162.5	105.1	204.5	105.8	212.4	105.6	210.48	105.82
1	10.2	31	3.32	172.1	105.3	159.6	105.5	189.5	105.9	142.2	105	162.3	106.1	175.7	105.4	167.82	105.42
1	10.2	30.9	2.92	243.1	106.3	263.4	106.2	234.8	106.1	224.7	105.5	132.2	105.7	232.5	106.3	239.7	106.08
1	10.2	31.6	3.24	243	106.3	249.7	106.2	259.2	106.7	257	106.5	97.9	105.5	235.9	106	248.96	106.34
0	10.2	30.3	3.28	184.6	105.9	159.2	105.9	181.8	105.8	134.9	105.5	69.9	105.6	147.8	106.4	161.66	105.9
0	10.2	34.6	4.84	227	106	173.9	105.5	220.8	106	164.5	105.9	103.2	105.5	209.7	105.4	199.18	105.76
1	10.2	30.8	3.13	364.5	105.4	443.6	106.4	307.4	106.3	575.9	107.8	105	105.1	379.2	106.3	414.12	106.44
1	10.3	31.4	3.48	339.6	107	351.5	107.6	333.1	107.7	337.8	107	138.8	106.1	313	107	335	107.26
0	10.3	35.3	4.11	213	104.9	248.6	105.1	199.7	104.8	237.8	105.2	112.9	104.7	203.9	105.1	220.6	105.02
0	10.3	31.4	3.21	344.5	107.4	233.1	106.6	368.1	108.4	203	105.7	130.9	106	315.5	106.8	292.84	106.98
0	10.3	32.4	3.36	378.1	107.2	328.4	106.9	321.2	106.8	363.6	107.4	106.9	105.3	314	106.8	341.06	107.02
1	10.3	35.4	4.59	299.8	106.2	188.2	104.5	294.7	106.2	177.3	104.9	236.8	106	259.7	105.6	243.94	105.48
1	10.3	32.2	3.49	244.6	105.6	224.2	105.8	256.3	105.4	223.5	105.6	117.7	105.1	227.4	105.3	235.2	105.54
1	10.3	31.5	3.17	218.6	106.1	206.4	106.6	231.9	106.7	184	105.2	146.9	105.8	197.6	105.7	207.7	106.06
0	10.3	32.2	3.42	305.3	106.6	239.1	105.5	286.7	106.5	221.1	105.6	175.6	105.7	277.7	106.2	265.98	106.08
1	10.3	32.8	3.32	335.5	105.5	402.6	106.1	304.7	105.8	340.9	106	219.4	105.2	329	106.6	342.54	106
0	10.3	31.8	3.72	218.5	105.9	188.7	105.7	215.3	105.7	205.5	105.8	78.8	105.4	210.7	105.8	207.74	105.78
0	10.3	27.3	2.62	252.5	105.9	212.6	105.4	327.4	106.4	202.6	105.5	222.6	106.5	240.9	105.8	247.2	105.8
0	10.3	29.9	3.22	261.6	106.4	213.4	105.9	264.1	106.7	199.9	106.1	113.3	105.6	253.7	106.6	238.54	106.34
1	10.3	34.4	3.62	237.6	104.9	309.9	105.8	263.1	105.7	297.6	105.7	113.6	105.1	232.8	105.4	268.2	105.5
1	10.3	31.6	3.16	234.8	105.7	225.1	106.3	240	106.3	239.6	106.3	105.2	105	246.5	106.2	237.2	106.16
1	10.3	32.3	3.57	297.9	107	278.2	106.7	292	107	257.9	106.2	106.2	106	279.3	106.2	281.06	106.62
1	10.3	32	3.62	242.3	106.1	277.8	107	243.7	106.7	266.8	106.3	113.5	105.8	236.2	105.9	253.36	106.4
1	10.3	31.3	3.19	329.7	106.7	223.3	106	354	106.6	225.5	106.3	146.8	106.2	308.3	106.5	288.16	106.42
1	10.3	32	2.81	302.1	105.2	299	105.2	299.4	106.1	276.5	105.3	146.8	105.1	274.4	105.4	290.28	105.44
0	10.4	31.7	3.19	226.1	105.7	196.3	105.9	235.4	106.4	194.6	106.5	98.5	105.5	203.2	106.4	211.12	106.18
1	10.4	32.8	3.51	293	105.2	214.9	105.3	296	105.5	203.6	105.4	116.8	105.4	279.8	106	257.46	105.48
1	10.4	32.8	3.67	264.4	106.6	353.2	107.1	246.2	106.6	367.2	107.6	144	105.8	230.7	105.8	292.34	106.74
1	10.4	33.1	3.77	266.1	106.2	209	106	274.7	107	204.4	106	108.3	105.8	246.4	106	240.12	106.24
0	10.4	31.3	3.52	276.2	106.5	192.6	105.3	270.1	106.5	152.6	105.4	111	105.6	247.7	106.4	227.84	106.02
0	10.4	31.6	3.47	261	105.7	267.3	105.5	251.4	105.7	265.3	105.5	172	105.6	246	106.1	258.2	105.7
1	10.4	31.3	3.19	316.1	106.5	296.1	106.6	314.2	106.7	269.2	106	95.6	105.7	296.3	106.4	298.38	106.44
1	10.4	31.9	3.5	341.8	106	391	106.1	319.3	105.9	346.7	105.7	237.7	105.5	318.8	105.7	343.52	105.88
1	10.4	31.8	2.85	279.9	106.5	307.1	106.6	291.9	106.7	276.3	106.1	111.2	105.5	257.7	106.3	282.58	106.44
1	10.4	31.4	2.75	352	106.5	228	105.5	344.5	106.5	215.1	105.3	315	106.2	317.3	105.9	291.38	105.94
1	10.4	31.7	3.14	188.8	105.4	134.7	105.2	166.9	105.1	125.9	105.4	90.7	105.3	184.6	104.9	160.18	105.2
0	10.4	31.8	3.16	216.7	106.1	199.9	105.6	225.4	106.9	224.4	106.6	108.3	105.8	196.5	105.7	212.58	106.18
0	10.4	32.6	3.6	276.2	106.4	222.4	106.9	282.4	107.1	233.8	106.9	113.8	105.6	256.6	106.6	254.28	106.78
1	10.4	32.4	3.52	224.2	104.9	246.3	105.7	215.2	104.6	170.3	105.1	102.7	105.3	208	105.2	212.8	105.1
0	10.4	30.5	3.21	281.4	106.5	239	106	272.8	106.5	229	105.7	99.5	105.3	268.5	106.5	258.14	106.24
1	10.4	31.4	3.02	265.5	106.5	290.6	106.8	245.3	106.3	322	106.7	91.6	105.9	256.6	106.6	276	106.58
0	10.4	30.4	3.31	344.3	106	466.1	106.6	324	105.9	497.5	106.4	47.5	104.1	346.9	105.5	395.76	106.08
0	10.4	33.5	3.81	445.9	107.5	520.6	108.2	427.6	108.2	466	107.5	128.8	105.9	414.9	106.7	455	107.62
0	10.4	34.1	3.96	218.9	105.5	216.5	105.3	224.3	105.3	215	105.4	126.5	105.6	205.1	105.3	215.96	105.36
1	10.5	33.5	3.82	259.3	106.3	189.7	106	288.6	107.1	192.3	106.5	90	105.4	228.7	106.1	231.72	106.4
0	10.5	36.1	3.92	196.1	104.9	251.9	105.9	193.2	105.5	240.6	105.3	101.6	105.4	180.7	105.5	212.5	105.42
1	10.5	34.9	4.81	301.8	106.5	274.8	107	300.9	106.9	245.3	106.3	124.5	106	269.1	106.3	278.38	106.6
0	10.5	33	3.62	296.1	106.7	198.6	106.3	296.1	106.5	180.8	105.7	128.4	106.2	288	106.6	251.92	106.36
0	10.5	33.2	4.05	246.1	106.6	258.9	106.7	234.6	106.4	292.8	106.7	123	105.7	222.2	105.4	250.92	106.36
1	10.5	32.3	3.48	306.5	106.2	303.2	105.8	296.4	106.2	296.4	106.6	261.5	106.4	289.4	106.4	298.38	106.24
1	10.5	35.1	4.52	285	106.8	237.7	106	308.7	107.3	249.5	106.4	125.6	106.5	279.9	107.2	272.16	106.74
1	10.5	31.1	2.87	361.9	106.8	345.5	107	380.6	108	339.8	107.2	178.7	106.1	358.8	107	357.32	107.2
0	10.5	31.5	3.24	207.6	105.4	182.7	105.2	217.5	106	171.7	105	98.7	105.3	152.2	105.3	186.34	105.38
0	10.5	33.1	3.79	311.4	105.6	315.9	106	282.3	106	304.8	106.4	92.2	105.1	305.9	106.2	304.06	106.04
1	10.5	31.4	2.9	332.2	106.4	384	106.8	341.8	107.5	367.8	106.1	142.1	105.8	327.9	106.8	350.74	106.72
1	10.5	31.3	3.58	292.1	105.3	229.8	105	287.2	105.8	247.1	105.7	86.2	105	249.9	105.4	261.22	105.44
0	10.5	33.6	4.43	254.8	105.7	260.8	105.8	247.8	106.3	263.6	106.1	93.7	105.7	237.6	106	252.92	105.98
0	10.5	33.1	3.43	209.2	106.1	194.4	105.5	207.3	106.4	169.6	106.2	98.3	105.3	202.4	105.6	196.58	105.96
0	10.5	30.6	3.61	204.1	105.7	235.6	106.1	196.2	106.1	216.9	106.1	84.5	105.9	217.6	106.2	214.08	106.04
0	10.5	31.2	3.33	228.6	105.9	220.4	105.8	216.5	105.9	236.1	105.9	129.5	106.2	210.2	105.7	222.36	105.84
0	10.5	31.8	3.34	228.1	105.8	240.1	105.6	225.1	105.8	242.6	106	111.3	106	221.9	105.8	231.56	105.8
1	10.5	31.3	3.58	296.8	105.7	228.6	104.7	243	104.1	242.1	105.8	88.1	105	246.3	105	251.36	105.06
0	10.5	32.7	3.33	195	104.9	256.5	105.4	156.3	104.5	364.5	106.1	57	104.3	188.6	104.1	232.18	105
1	10.6	32.9	3.58	285.8	106.9	358.6	107.3	277.7	106.9	340.1	106.8	118.5	106.1	272.3	106.5	306.9	106.88
1	10.6	32.8	3.38	263.1	105.9	246.2	106.1	265.1	106.3	266.3	105.5	114.3	105.2	241.6	106	256.46	105.96
1	10.6	32	3.42	260.1	106.5	287.2	106.6	262.3	106.9	293.9	106.4	147.5	105.8	247.4	105.9	270.18	106.46
1	10.6	32.4	3.42	329.7	106.3	396.7	107.3	319.4	106.6	338.7	106.2	126	105.3	316.1	106.1	340.12	106.5
1	10.6	33.8	3.2	335.8	107	422.2	107.7	331.6	106.8	390.6	106.7	122.2	105.9	317.4	106.4	359.52	106.92
1	10.6	35.8	5.04	300.7	105.5	173.2	104.8	281.7	105.8	171.8	105.3	235.3	106	289.6	106.2	243.4	105.52
0	10.6	32.7	3.54	226.5	106.4	179	106.3	215.5	106.2	148.1	104.6	96	105.4	198.6	105.6	193.54	105.82
0	10.6	31.8	3.49	179.1	104.6	166.4	105	212.9	105	171.8	104.7	93.2	104.8	183	104.8	182.64	104.82
1	10.6	32.7	3.08	326.2	106.6	264.9	106.1	318.4	106.6	289.3	106.5	101.6	105.2	307.2	106	301.2	106.36
1	10.6	34.7	3.64	305.1	106.8	308.2	106.6	305.6	106.9	274	106.7	286.5	106.7	282.1	106.9	295	106.78
1	10.6	31.8	3.2	327.3	107	357.9	106.8	335.8	107.2	307.7	106.4	118.5	105.7	308.8	106.7	327.5	106.82
0	10.6	34	3.95	247.7	106.3	152.5	105.5	241.2	106.4	141.8	104.9	105.9	105.4	229	105.4	202.44	105.7
0	10.6	32.3	3.4	310.4	106.5	303.9	106.8	302.1	106.4	293.1	105.8	121.7	105.6	283.2	105.9	298.54	106.28
0	10.6	32.7	3.31	258.7	105.8	228.8	106.1	227.3	107.1	236.7	106	96	105.4	234.8	105.8	237.26	106.16
0	10.6	31.6	2.96	390.2	107.3	304.7	106.9	388	107.3	283.9	106.2	128.7	105.3	374.6	107.2	348.28	106.98
0	10.6	32.1	3.58	248.5	105.1	292.1	105.6	247.3	105.3	353	106.3	60.8	104.1	215.6	105	271.3	105.46
0	10.7	32.5	3.43	132.2	105.3	130.4	105.6	133.2	105.4	126.7	105.8	97.4	105.6	133.9	105.5	131.28	105.52
0	10.7	33.2	3.64	194.5	105.4	147.7	104.8	195.5	105.9	152.1	104.9	176.3	105.8	170.9	105.6	172.14	105.32
1	10.7	32.1	3.36	222.4	106.1	229.4	105.5	222.8	106.3	178.6	105.5	115.9	105.3	210.1	105.9	212.66	105.86
1	10.7	33.6	3.94	288.6	106.3	212.1	105.8	282.1	106.3	184.4	105.1	125.3	105.4	269.2	106.2	247.28	105.94
1	10.7	35	3.76	278.7	106.1	267.4	106.1	283.2	106.6	271.8	106.6	118.9	105.8	288.7	106.5	277.96	106.38
1	10.7	33.9	3.74	208.2	106.4	231.3	106.4	211.7	106	181.2	105.6	107.3	105.5	199.2	106.1	206.32	106.1
1	10.7	32.5	3.37	285.9	106.6	179.2	105.5	291.6	107.1	157	105.7	160.8	105.7	272.6	106.4	237.26	106.26
0	10.7	32.8	3.52	350.8	107.1	320.5	106.3	341.2	107.1	308.9	106.2	314.6	106.5	321.8	106.2	328.64	106.58
1	10.7	33.6	3.94	287.3	106.7	302.2	106.6	290.7	106.8	299.6	107	140.4	105.8	282.7	106.4	292.5	106.7
0	10.7	33.7	3.49	185.7	106	313	107.5	203.3	106.5	272.3	107.1	167.7	106.3	186.8	106.4	232.22	106.7
1	10.7	33.2	3.05	274.1	105.6	324.3	106.1	284.8	105.8	327.6	106.3	267.7	105.5	279.5	106	298.06	105.96
1	10.7	32.5	3.26	204	105.3	228.9	105.7	222.6	105.8	194.9	104.7	201.5	105.9	194.8	106.3	209.04	105.56
1	10.7	32.3	3.44	198.7	106.4	149.7	105.6	207.3	106.3	127	105.6	106.7	105.7	194.5	106.3	175.44	106.04
1	10.7	32.8	3.5	254.5	104.7	275.7	105.3	247.1	105.5	219.7	104.9	109.4	104.6	227.7	105	244.94	105.08
0	10.7	33	3.67	229.5	106.7	298.7	106.6	239.1	106.2	315.1	106.6	118.1	106.2	219.5	106.2	260.38	106.46
1	10.7	31.2	2.97	307.7	106.3	331.1	106.8	305.5	106.8	298.1	106.5	145.7	106	277.3	106.3	303.94	106.54
1	10.7	35.8	3.99	403.8	107.4	401.3	107.2	403	107.6	331.3	106.4	338.7	106.6	360.8	106.7	380.04	107.06
1	10.7	35.1	4.32	322.3	106.4	365.7	106.7	333.9	107	326.6	106.7	194.5	106.5	310.3	106.5	331.76	106.66
0	10.7	30.5	3.25	317.8	106.9	179.2	105.7	282.7	106.9	196.1	106.6	104.5	105.8	313.8	107.1	257.92	106.64
0	10.7	30.5	3.25	317.8	106.9	179.2	105.7	282.7	106.9	196.1	106.6	104.5	105.8	313.8	107.1	257.92	106.64
0	10.7	33.7	3.58	220.1	105.6	193.9	105.2	219.8	106.4	190.4	105.2	98.9	105	206.7	105.6	206.18	105.6
0	10.7	32.9	3.15	300.9	106.3	323.6	107.2	302.9	107	270.5	106.4	121.1	106.2	290.9	106.4	297.76	106.66
0	10.7	31.8	3.44	285.9	106.3	142	105.5	268.2	106.7	134.7	104.8	112.2	105.7	263.6	106	218.88	105.86
1	10.7	33.7	3.4	256.4	106.7	180.3	105.7	262.1	106.9	174.7	105.7	126	105.6	234.6	105.9	221.62	106.18
0	10.7	32.4	3.25	297.6	107.1	309	107.6	257.9	106.1	257.9	106.1	296.8	107.3	120	105.7	248.48	106.52
0	10.7	33	3.36	272.1	106.8	273.8	106.9	253.6	106.7	277.6	106.5	95.9	105.3	222.2	106.5	259.86	106.68
0	10.7	33	3.79	325.4	106.6	386.6	106.7	324.8	106.7	412.7	106.8	102.3	105.3	310.5	106.2	352	106.6
1	10.7	31.5	3.36	291.6	106.6	34.7	104.2	301.4	106.4	367	107.1	113.2	105.6	292	106.7	257.34	106.2
0	10.7	36.2	4.18	337.8	106.7	417	107.4	289.6	106	382.1	105.8	84.7	105.2	329.5	106.8	351.2	106.54
0	10.8	34.6	3.89	226.9	106.2	235.8	106.7	239.3	106.8	151.8	104.8	188.7	106.2	214.7	106.2	213.7	106.14
1	10.8	31.7	3.54	388.6	106.8	210.4	105.9	391.6	107.3	197.8	105.8	136.4	105.5	349.3	107.6	307.54	106.68
1	10.8	34.6	3.71	321.5	106.8	232.1	106.1	333.9	106.9	226	106.1	137.3	105.9	292.9	106	281.28	106.38
0	10.8	34.2	3.75	366.6	105.1	399.1	105.4	376.1	105.5	328.8	104.5	159.6	104.4	382.7	106.8	370.66	105.46
1	10.8	33.6	3.54	243.3	106.1	224.9	106	238.4	106.5	212.9	105.2	98.9	105.5	227.5	105.6	229.4	105.88
1	10.8	35	4.28	255.2	105.4	344.2	107.4	284.6	107.6	338.8	106.8	107.8	105.2	275.1	106.7	299.58	106.78
1	10.8	32.8	3.21	308.8	106.3	287.1	106.6	312.7	106.7	247.5	105.6	120.4	105.5	310.2	106.8	293.26	106.4
1	10.8	32.9	3.08	316.2	106.9	367.9	107.2	306	107.2	331.5	107.1	127.7	105.1	303.1	106.4	324.94	106.96
1	10.8	31.9	3.68	168.8	105.4	157.4	105.7	174.8	105.4	148.2	105.3	103.5	105.2	162.8	105.5	162.4	105.46
1	10.8	33.3	3.51	266.9	105.9	328.8	107	286	107	369	107.4	120.6	105.2	272.8	106.3	304.7	106.72
1	10.8	34.9	4.08	259.2	106.6	292.7	106.7	264	106.6	311.9	106.5	106.8	105.9	246.7	106.3	274.9	106.54
0	10.8	31.9	3.52	238.7	106.6	262.5	106.9	208.2	105.4	249.5	106.6	85.6	105.4	219.5	106.8	235.68	106.46
1	10.8	34.9	3.31	311.5	106.6	340.6	106.9	306.8	107.1	258	106	148.9	106	292.7	106.4	301.92	106.6
0	10.8	30.6	2.73	233.4	105.4	156.7	105.6	246.8	106.6	161.9	105.4	116.9	105.8	224.4	105.8	204.64	105.76
1	10.8	31.6	3.3	384.5	107.8	342.9	107.5	330.5	107	377.6	107.5	123.9	105.4	345.8	107.5	356.26	107.46
0	10.9	34.9	3.94	309.4	106.5	279.2	106.8	308.8	107	347.2	107.1	128	106.1	293.9	107.1	307.7	106.9
0	10.9	33.9	3.4	357.9	106.6	489.9	108	355.8	107.3	507.3	107.8	92	105.3	311.3	106.4	404.44	107.22
1	10.9	36.1	4.17	271.6	105.7	373	106.5	280.2	106.3	342.9	106.4	104	105.4	264.3	105.7	306.4	106.12
0	10.9	32.4	3.59	272.2	106.2	295.1	106.1	263	106.3	278	106.3	88.4	105.6	263.4	106.2	274.34	106.22
1	10.9	33	3.65	293.2	106.1	234.3	105.9	288.2	106.3	272.4	106.3	119.4	105.4	289.2	106.1	275.46	106.14
1	10.9	34.4	3.61	360.6	105.4	372.9	106.3	344.3	106	364.8	105.7	127.6	104.6	339.2	106.2	356.36	105.92
1	10.9	34.5	3.91	313.8	107	335.5	107.3	305.1	107	342	107.2	114.8	106.4	274.3	106.3	314.14	106.96
0	10.9	32.7	3.16	325.1	106.7	189.1	105.3	334.4	107	190.1	105.6	143.6	105.7	278.7	106.5	263.48	106.22
1	11	33.4	3.4	449.6	107.4	505.6	107.3	450.7	107.2	452	107.6	130	105.6	421.5	106.6	455.88	107.22
1	11	33.9	3.36	193.4	106.3	181.5	105.7	202.9	106.7	170.8	106	115.8	106	183	105.7	186.32	106.08
0	11	33.3	3.29	303.7	106.4	195.4	105.8	293.6	106.6	204.4	105.5	101.9	105.7	286.7	106.1	256.76	106.08
1	11	33.8	3.76	253.2	106.4	265.6	106.8	245.8	106.8	250.3	106.1	113	105.5	225.5	106.6	248.08	106.54
1	11	33.8	3.51	220.4	106.3	219.7	106.4	218.9	106.5	214.2	106.2	101.7	105.6	196.3	105.8	213.9	106.24
0	11	33.5	3.6	223.1	106.1	252.6	106.3	220.8	106.2	247.9	106.1	97.1	106.1	219.3	106.4	232.74	106.22
0	11	32	3.2	294	106	226.6	106.2	283.5	106.6	249.8	106.2	115.4	106	312	107.7	273.18	106.54
1	11	32.8	3.92	296.4	106	276.8	106.4	320.2	106	203.8	105	261	105.6	286.5	105.1	276.74	105.7
1	11	34.9	3.99	305	106.6	294.8	106.6	308.8	106.9	263.4	106.9	136.7	106.1	292.7	106.6	292.94	106.72
1	11	34.2	3.56	340.6	107	186.1	105.3	351.3	107.3	174.7	105.5	140.3	105.5	307.1	106.3	271.96	106.28
0	11	33.6	3.48	250	107	226.8	106.2	257.7	106.7	257	107.2	113.2	106.3	227.1	106.4	243.72	106.7
0	11	35.3	3.67	320.1	106.7	308.7	106	305.5	106.4	340.4	106.5	102.8	105.2	305.7	106.8	316.08	106.48
1	11	33.1	3.01	306.7	105.7	463.4	108.5	322.8	107.2	457.3	108.8	321.8	107.2	317.2	107.2	373.48	107.48
0	11	34.2	3.53	303.3	106.8	242.7	106.2	296.5	107.2	278.9	106.5	100.9	105.5	298.1	106.9	283.9	106.72
1	11	34	3.62	262.5	106	240.2	106.2	231.6	105.6	254.3	106.2	82	105.2	271.1	106.4	251.94	106.08
0	11	33.8	3.64	275.1	106.4	277.7	106.6	270.5	107.1	260.3	106.7	118.6	106.5	228.7	106.6	262.46	106.68
1	11	34.9	3.84	327.3	107.4	215.7	106.5	324.3	107.1	164.5	105.3	118.5	105.8	295	106.7	265.36	106.6
1	11	34	3.54	250	106	301.4	106.4	243.1	106.2	299.9	105.9	112.9	105.4	258.4	106.4	270.56	106.18
0	11.1	34.9	3.87	325.2	106	327.7	106.5	313.9	106.2	254.1	105.6	100.4	105.6	316.9	106.7	307.56	106.2
0	11.1	33.8	3.34	316.1	106.3	414.7	107.4	324.5	106.7	385.3	106	253	105.8	308.4	106.7	349.8	106.62
1	11.1	35.7	3.7	354	106.8	458.3	107.8	345.4	107.7	393.5	107	144.6	106.2	341.1	106.7	378.46	107.2
1	11.1	33.2	3.45	252.9	105.4	217.6	105.1	266.6	105.6	218.9	105.3	131	105.2	244	105.2	240	105.32
1	11.1	33.8	3.19	344.9	107.1	265.9	106.5	336.2	107.1	260	106.4	312.4	106.9	333.4	107.2	308.08	106.86
0	11.1	34.7	3.68	297.3	106.9	145.1	105.3	294.1	106.8	138.2	105.9	117.2	105.9	273.8	107.2	229.7	106.42
0	11.1	33.5	3.46	267.7	106.4	353	107.2	267	106.3	306.7	106.6	90.5	106.3	248.9	106.1	288.66	106.52
1	11.1	35	3.85	327.1	106.9	345.7	107.4	304.9	106.5	318.8	106.7	150.2	106.6	314.6	106.7	322.22	106.84
0	11.1	34.1	3.52	263.7	106.2	335.9	107.2	272.6	107.1	341.7	106.4	106.6	105.5	238.7	105.8	290.52	106.54
0	11.1	34.8	4.01	254.1	105.7	210.2	105.3	256.3	106.3	184.5	105.6	135.8	105	235	106	228.02	105.78
1	11.1	33.7	3.42	228	106.2	358.7	107.2	238.1	107.4	306.5	106.5	95.4	105.6	222.8	106.4	270.82	106.74
1	11.1	34	3.43	332	106.8	207.9	105.6	329.3	107.1	196.6	105.6	110	105.9	311.8	106.8	275.52	106.38
1	11.1	31.6	3.7	301.7	106.6	301.5	106.5	298.3	107	285.9	106.4	95.9	105.8	294.1	106.3	296.3	106.56
1	11.1	35.7	3.95	257	105.9	323.4	106.1	276.4	107.1	298.4	106	238.7	106.1	250.2	105.9	281.08	106.2
1	11.1	34	3.42	293	105.9	329.5	107	284.3	106.2	364.4	106	286.1	106.7	286.4	105.5	311.52	106.12
1	11.1	36.6	5.03	254.3	106.7	367.7	107.8	250	106.8	367.3	107	123.3	105.5	230.8	106.1	294.02	106.88
1	11.1	35.6	3.74	281.9	106.3	262.9	105.6	267.2	106.4	240.7	106.2	142.2	105.2	233.8	105.9	257.3	106.08
1	11.1	32.7	2.89	297.3	105.8	322	105.4	303	106.6	273.1	105.7	242.3	106.2	289.8	105.6	297.04	105.82
1	11.1	35.1	4.01	330.2	106.6	227.5	105.4	340.2	107.1	198.6	105.6	145.1	105.6	297.6	107	278.82	106.34
1	11.1	34.7	3.64	308.8	107.2	390.1	108	300.7	107.3	378.8	107.7	251.3	107	246.8	106.8	325.04	107.4
0	11.1	33.8	3.82	266.9	105.7	225.8	106	304.2	105.9	247.5	106.3	135.1	105.6	248.7	106.1	258.62	106
1	11.1	35.3	3.9	432	106.4	487.1	107.3	473.6	107.4	470.1	106.8	188.3	105.5	353.9	106.8	443.34	106.94
1	11.2	34.5	3.69	295.6	106.2	244	105.9	322.1	107.3	233.2	106.1	135.6	105.8	288.8	106.8	276.74	106.46
1	11.2	36.1	4.09	285.9	105.3	299.6	105.8	297.3	106.2	271.7	105.5	243.2	105.9	269.5	106	284.8	105.76
1	11.2	34.6	3.85	205.6	104.9	252.7	105.6	238.2	106.2	187.4	104.6	97.5	105.4	206.7	105.8	218.12	105.42
1	11.2	34.1	3.68	237.6	105.5	161.6	105.2	251.9	105.6	139.7	104.6	125.3	104.8	229.5	105.4	204.06	105.26
0	11.2	34.9	3.66	231.3	105.8	157.4	105.3	245.4	106.9	147.7	105.5	113.1	105.7	208.8	105.7	198.12	105.84
1	11.2	35.6	4	245.1	105.4	295.1	106.7	255.5	106.8	296.9	106.4	110.3	105.6	246.1	106.6	267.74	106.38
1	11.2	34.9	3.53	311.7	106.3	324.2	106.5	320	107	328.7	107.3	108.9	105.6	298.5	106.7	316.62	106.76
0	11.2	33.2	3.36	275.6	106.5	332.2	106.9	270.4	106.7	334.4	106.6	261.4	106.5	259.9	105.9	294.5	106.52
1	11.2	34.5	3.44	267.4	106.7	222.1	106	257.5	106.6	248.6	106.3	96.2	105	250.8	106.2	249.28	106.36
1	11.2	34.6	3.91	358.5	106.6	335.5	106.7	339.3	106.2	275.6	105.6	134.2	105.4	322.1	106	326.2	106.22
1	11.2	34.7	3.6	277.4	105.6	175.4	105.4	304	106.7	172.1	105	199.3	105.6	258.1	106.4	237.4	105.82
1	11.2	35.9	4.19	311.7	107	381.6	107.4	317.2	107.4	344	107.3	126.6	105.5	297.4	106.4	330.38	107.1
1	11.2	32.9	3.59	206.9	106.2	320	107	219.6	106.5	328.7	106.5	90.9	105.8	250	105.7	265.04	106.38
0	11.2	35.4	4.04	302.7	106.5	192.6	105.5	293.5	106.6	183.4	105.5	110.3	105.4	276.5	106.1	249.74	106.04
1	11.2	34.8	3.92	353	107.2	487	108.9	353.3	107.7	466.3	107.6	135.1	106.3	341.7	107.2	400.26	107.72
1	11.2	35.2	3.59	414.9	107.7	339.4	106.7	389.7	107.7	371.8	106.8	130	105.8	391	107.2	381.36	107.22
1	11.2	33.5	3.47	294.1	106.6	250.7	106.1	276.2	106.2	289	107	127.1	105.7	291.5	106.4	280.3	106.46
0	11.2	36.4	3.79	366.6	105.6	384.5	105.8	301.7	106	370.9	105.9	73	105.9	359.6	106.2	356.66	105.9
0	11.2	35	3.45	243.1	105.8	441.8	106.6	196.6	105	478.9	106.9	77	104.8	270.3	105.8	326.14	106.02
1	11.3	35	3.92	203	105.6	202.1	105.3	213.9	106	189.7	105.4	192.1	105.7	198	105.7	201.34	105.6
1	11.3	33.9	3.81	296.5	106.9	315.1	107	300.7	106.9	298.3	106.9	130.2	106.4	284.9	107.1	299.1	106.96
0	11.3	36.4	4.06	346.6	105.6	349	105.8	304.4	106.7	265.6	106.5	109.8	105.4	292.4	105.8	311.6	106.08
0	11.3	35.5	3.75	305.1	106.9	213.4	106.3	280	106.9	181.2	105.7	96.2	105.9	289.6	106.7	253.86	106.5
1	11.3	33.8	3.26	248.4	106.1	214	106.4	257.5	106.5	215.6	106.4	221.7	106.8	251.4	106.7	237.38	106.42
1	11.3	36.2	4.01	198.4	105.7	328.5	106.5	198.9	105.9	314.9	106.3	182.1	106.3	186.3	106.2	245.4	106.12
1	11.3	36.4	3.93	307.5	106.9	348.8	106	325.1	107	239	106	219.1	106.1	285.1	106.7	301.1	106.52
1	11.3	35.4	3.97	263.1	106.1	318.6	107	241.5	106.4	300.6	106.4	107.8	105.9	246.4	106.5	274.04	106.48
1	11.3	37.8	3.84	262	106	174.1	105.4	257.9	106.5	161.8	105.4	144.3	105.5	197.7	106.2	210.7	105.9
0	11.3	35.5	3.57	248.3	106	279.4	106.6	238.4	106.1	244.8	105.2	85.1	105	222.4	106	246.66	105.98
0	11.3	33.9	3.53	355	107.1	516.1	108.2	346.8	107.3	324.3	106.7	349.4	107.6	345.6	107.3	377.56	107.32
1	11.3	34.4	3.77	309.6	105.8	231.8	106	307.2	107	241.6	106.3	137.5	105.4	301	106.5	278.24	106.32
0	11.3	32.4	3.21	214.4	105.4	226.7	105.6	227.9	106	218.4	105.9	140	106.3	205	105.8	218.48	105.74
1	11.3	35.9	3.96	278.2	106.2	355.9	107	284.2	106.4	347.1	107.2	116.2	105.3	271.3	106	307.34	106.56
1	11.3	34	3.93	314.7	107	373.7	107.3	302	107	337	106.8	163.9	106	288.3	106.4	323.14	106.9
1	11.3	34.2	3.75	258.8	106.2	316.9	106.7	249.8	106.9	310.6	106.6	105.5	105.7	248.8	106.6	276.98	106.6
1	11.3	37.4	4.3	241.9	105.3	234.4	104.9	245.8	105.6	223.2	105.1	237.3	105.6	241.4	105.4	237.34	105.26
1	11.3	36.9	4.38	239	105.9	230.8	106.1	241.8	106.7	212.1	106	143	105.9	223.8	105.9	229.5	106.12
1	11.3	34.8	3.72	250.9	106.6	289.4	106.9	240	106.4	253.7	106.6	112.4	105.3	233	106.6	253.4	106.62
0	11.3	35	3.74	260.6	105.3	218	105	258.7	105.7	224	105.1	237.2	105.1	247.9	105.4	241.84	105.3
1	11.3	34.1	3.26	248	106.4	271.4	106.4	241.2	106.3	255.6	106.6	205	106.3	230.1	106.2	249.26	106.38
1	11.3	33.2	3.55	313.6	107	295.1	106.8	291.8	107	308.3	106.5	107.1	105.6	294.9	106.7	300.74	106.8
1	11.3	35.4	3.59	312.4	106.7	302.6	106.6	291.4	107.1	310.4	107.1	104.5	105.8	298.8	107	303.12	106.9
0	11.3	35.4	3.84	215.4	105.9	184.7	105.1	206.3	105.7	225.2	105.5	94.4	103.9	191.6	105	204.64	105.44
0	11.4	36.1	3.84	366.3	106.7	223.2	105.7	353.9	106.4	238.1	105.8	140.8	105.1	350.7	107.2	306.44	106.36
0	11.4	36.6	3.58	296.2	105.4	170.9	105	290.3	105.6	175.6	104.7	148.5	105.5	293.9	105.8	245.38	105.3
0	11.4	34.2	3.51	256.3	106	287	106.2	241.3	106.1	265.1	105.6	87.9	105.1	203.6	105.4	250.66	105.86
1	11.4	34.3	3.88	277.4	106.3	257.8	106.6	296.2	107	252.3	106.1	125.5	106.2	266.2	106.6	269.98	106.52
1	11.4	37.2	4.46	299.3	106.8	290.4	106.6	292.3	106.7	259.7	106.3	118.7	105.8	270.7	106.6	282.48	106.6
1	11.4	34.5	3.77	216	106.1	258.9	106	215.2	106.3	245.4	105.9	130.4	105.4	203.6	105.8	227.82	106.02
0	11.4	34.8	3.83	211	105.9	260.8	106.7	206.6	106.2	328.4	107.3	94.3	105.5	198.2	105.6	241	106.34
1	11.4	36.7	3.96	313.5	106.6	339	106.7	314.9	106.9	299.7	106.4	266.4	106.8	273	106.6	308.02	106.64
1	11.4	33.7	3.53	272.8	105.9	294.3	106.4	257.8	106.4	293.7	107.5	119.4	105.4	262.6	106.1	276.24	106.46
1	11.4	33.4	3.07	320.1	106.9	292.1	106.8	317.4	107.1	322.5	107.3	143.3	105.2	295.4	106.6	309.5	106.94
1	11.4	34.8	3.66	304.5	106.1	344.7	106.6	307.6	106.7	361.5	106.6	297.7	106.7	304.5	106.3	324.56	106.46
1	11.4	36.8	4	187	104.8	156.1	105	197.2	105.3	165.2	105.5	171.9	105.7	190.1	105.4	179.12	105.2
0	11.4	35.1	3.67	259.5	106	300.2	107.5	258.4	106.8	286.2	107	105.5	105.4	243.2	106.7	269.5	106.8
1	11.4	35.5	4.19	266.7	106	276.2	106.2	285.3	107.1	278.6	106.2	259	106.3	258.7	106.5	273.1	106.4
0	11.4	36	3.59	282.2	105.6	254.7	105.6	268.1	105.7	225.3	105.2	107.5	104.7	267.2	105.7	259.5	105.56
0	11.4	35.3	3.65	279.6	106.8	230	106.6	281.9	107	217.7	105.8	134.5	106.3	253.4	106.5	252.52	106.54
1	11.4	36.1	3.48	304.6	106.2	288.9	106.1	307.2	106.5	295.3	106.8	128.7	105.3	298.8	106.6	298.96	106.44
1	11.4	36.1	3.48	299.2	106	292.5	106.2	303.3	106.3	276.1	106.7	271.7	106.2	297.4	106.3	293.7	106.3
1	11.4	34.3	3.1	385.9	106.2	425.2	106.9	379.5	107	425.3	107.1	347	106.7	365.8	105.8	396.34	106.6
0	11.4	34.5	3.51	311.8	106.6	154.2	105.3	282.7	106.3	134.7	105	120	105.2	301.6	106.1	237	105.86
1	11.4	34.6	3.59	240.9	106.5	285.7	106.2	247.2	107.4	323.7	107.2	223.3	106.5	223.6	106.5	264.22	106.76
0	11.4	34.8	3.74	183.7	106.6	203.4	106.4	185.6	106.4	186.2	107.2	160.2	106.5	186.1	106.8	189	106.68
0	11.4	34.2	3.51	273.6	106.5	413.9	107.5	268.6	106.7	425	106.9	100.9	106.4	254.7	106.8	327.16	106.88
0	11.4	34.4	3.49	212.3	105.4	242.3	106.1	224.3	106.2	246.2	106	84.7	105.6	208.6	105.9	226.74	105.92
0	11.4	35.6	3.63	345.4	106.7	375.4	107.1	362.6	108	353.3	106.9	150.6	105.8	355.1	107.1	358.36	107.16
0	11.4	33.5	3.41	272.6	107.1	236.6	106.4	281.7	107.6	259.6	107.1	113.8	106.4	265.3	107.6	263.16	107.16
1	11.4	34.4	3.34	291.7	105.1	293.7	105	270.2	105.3	306.7	105.4	127.4	104.9	271.7	105	286.8	105.16
0	11.5	36.4	4.12	246.8	106.5	226.9	106.1	235.8	106.7	255.7	106.9	106.7	106.1	236.8	106.4	240.4	106.52
1	11.5	36	3.75	194.1	106.1	185.3	105.8	193.2	106.2	203.9	106.3	95.6	105.3	192.7	105.8	193.84	106.04
1	11.5	36.1	4.1	227.4	105.6	179.9	106.2	230.8	106.4	182.1	105.9	115.1	105.1	217.3	105.3	207.5	105.88
1	11.5	35.8	3.95	255.9	106.7	203.6	106.8	242.1	106.4	169.5	105.5	123.5	106	239.6	106.7	222.14	106.42
1	11.5	35.2	3.81	315.2	106.7	345.4	107.1	321.8	106.8	353.5	106.9	109.2	105.6	301.5	106.6	327.48	106.82
1	11.5	34.8	3.8	226.5	106.1	233.4	106.8	228.3	106.4	261.6	107	109.3	106.1	216	105.9	233.16	106.44
1	11.5	35.2	3.87	345.1	106.2	220.1	105	345.6	105.9	174	104.3	107.7	104.6	262.3	105.4	269.42	105.36
0	11.5	36	4.11	264.9	106.5	191.3	105.9	243.2	106	182.8	105.7	103.3	105.2	246.5	106.8	225.74	106.18
1	11.5	34.5	3.97	274.6	105.7	280.1	105.9	272.4	105.9	271.3	105	145.8	104.9	254.4	105.3	270.56	105.56
0	11.5	34.9	3.58	324.8	107.1	210.2	106.5	318.7	106.7	191.8	105.7	120	105.5	288	106.3	266.7	106.46
0	11.5	36.8	3.89	240.7	105.3	296	106.1	227.9	105.5	322.1	106.5	221.2	105.3	196.5	105.8	256.64	105.84
0	11.5	35.6	3.74	422.1	108	259.8	106.9	440.7	108.1	224.4	105.7	163.8	107.2	388	107.3	347	107.2
1	11.5	34.6	3.66	221.5	106.3	221.5	105.9	237.5	106.7	228	106	131.8	105.8	212	106.9	224.1	106.36
1	11.5	38.7	4.37	302.8	106.3	188	105.5	310.1	106.7	166.8	105.1	262.7	106.4	299.6	106.6	253.46	106.04
1	11.5	35.9	3.77	310.6	105.7	278.7	105.5	315.9	106.5	261.2	105.5	299.3	106.4	298.8	106.3	293.04	105.9
0	11.5	35.7	3.9	291.7	107	276.3	106.7	290.1	107	270.9	106.9	121.9	105.8	272.3	106.9	280.26	106.9
0	11.5	35.8	3.79	267.6	106.9	209.5	106.4	253.1	106.4	242.6	106.7	97.8	106	255.8	106.6	245.72	106.6
0	11.5	36	3.47	238	106.5	273.3	106.3	234.6	106.8	279.2	106.7	80.6	105.2	221	106.4	249.22	106.54
0	11.5	35.3	3.73	312.7	106.6	218.4	105.5	309.9	106.6	217.7	105.9	116.1	105.7	307.3	106.5	273.2	106.22
0	11.5	34.5	3.85	217.1	106	288	106.3	208	106.5	266.1	106.5	112.2	106.1	207.9	106.1	237.42	106.28
1	11.5	34.4	3.52	260.5	106	305.8	105.8	239.6	105.8	310.8	106.4	107.5	104.8	251.4	105.8	273.62	105.96
1	11.5	36.9	4.49	239.5	104.7	312	105.9	234	105.7	351	105.8	73.9	104.3	212.1	105.3	269.72	105.48
1	11.6	37.5	4.11	474	108.1	494.4	108.4	434.7	108.7	430.4	107.5	114.5	106	438.8	107.8	454.46	108.1
1	11.6	36.5	4.04	272.8	105.8	410.1	107.3	279.6	106	377.3	106.5	202	105.3	263	105.6	320.56	106.24
0	11.6	38.3	4.27	234.8	106.3	292.5	107.1	232.2	106.7	285.9	106.7	99.5	105.4	209.9	105.4	251.06	106.44
1	11.6	38.5	4.63	256.8	106.6	265.9	105.6	249.1	106.6	250.4	106.4	90.1	105.5	241	106.5	252.64	106.34
1	11.6	33.7	3.64	305.8	105.6	159.4	104.7	320.4	106.4	144.4	104.2	127.1	104.5	258.6	105.3	237.72	105.24
1	11.6	34.5	3.74	278.3	106.7	365.1	107.2	262.2	106.6	405.7	107.5	85.4	106	264.7	106.6	315.2	106.92
1	11.6	34	3.39	286.5	106	282.5	105.8	251.9	105	235	104.5	105.5	105.1	257.8	105.8	262.74	105.42
0	11.6	33	3.28	211.9	105.5	224.7	105.1	228.1	105.8	221.1	105.5	138.1	105.6	200.6	105.4	217.28	105.46
0	11.6	34	3.86	239.6	106.3	262.6	106.4	233.3	106.5	235.8	105.8	79	105.2	223.6	105.6	238.98	106.12
0	11.6	34	3.86	239.6	106.3	262.6	106.4	233.3	106.5	235.8	105.8	79	105.2	223.6	105.6	238.98	106.12
1	11.6	36.9	4.13	305.5	106.1	285.1	105.8	317.9	106.5	264.9	106	179.3	105.8	285.2	106.1	291.72	106.1
1	11.6	36	4.1	280.6	106.5	314.1	106.5	276.2	106.6	274.5	107.1	140.3	106.4	263.8	106.8	281.84	106.7
1	11.6	34.8	3.12	301.7	106.6	353.6	107.5	271.8	106.8	327.9	106.7	140.9	105.5	283.5	107	307.7	106.92
0	11.6	36.1	3.78	310	106.1	232.6	105.8	314.6	106.7	214.5	105.8	105	105.7	299.6	106.5	274.26	106.18
0	11.6	35.1	3.64	326.6	106.8	213.9	106.1	304.6	107	207.5	106.2	142.7	106.4	318.9	106.8	274.3	106.58
1	11.6	35.8	3.82	234.7	106	227.7	106.3	233.4	106.2	215.6	106.2	106.9	105.1	222.9	106.1	226.86	106.16
0	11.6	37.4	4.21	302.9	106.6	530.1	108.3	300.5	106.5	559.8	108.2	90.2	104.7	298.5	106.3	398.36	107.18
1	11.6	36.4	3.77	254.9	106.4	178.4	105.9	241.7	106.3	167.4	105.7	132.8	105.5	240.9	106.4	216.66	106.14
1	11.6	35.4	3.91	331	107	286.8	106.6	340.4	107.5	267.8	106.2	131	105.8	314	106.6	308	106.78
0	11.6	34.4	3.67	253.2	106.3	256.5	106.9	251.4	107.3	233.5	106.6	123.8	106	237.7	106.2	246.46	106.66
0	11.6	35.8	3.86	347.7	106.7	308	105.8	303.8	106	306.4	106	97.7	104.7	301.5	106.1	313.48	106.12
1	11.6	35.4	3.75	320	105.4	370.7	105.7	273.1	105.1	382.7	108.6	110.7	104	332.7	107	335.84	106.36
1	11.7	35.9	4.11	265.8	105.8	210.8	105.1	260	106.3	210.5	106.5	115.3	105.8	241	106.5	237.62	106.04
1	11.7	37.7	4.13	264.8	105.7	250.9	105.6	254.8	105.9	221.7	105.5	107.4	104.8	244.4	105.9	247.32	105.72
1	11.7	34.4	3.82	317.5	106.2	200.5	105.1	323.6	106.6	186.1	105.8	133.4	106.1	297.2	106.3	264.98	106
1	11.7	35.8	3.74	223.9	105.8	274.4	105.2	243	106	275	106.3	106.2	105.1	207.2	105.4	244.7	105.74
1	11.7	36.1	3.68	219.6	105.5	302.1	107	232.6	106.3	291.4	106.6	131.2	106.3	214.7	106	252.08	106.28
1	11.7	38	4.66	279	106.7	207.1	106.4	289	107.7	195.9	105.7	204.4	106	272.3	106.6	248.66	106.62
1	11.7	36.5	3.89	326.6	107.3	186.5	105.8	326	107.3	195.9	106.2	152.2	105.7	317.2	107.1	270.44	106.74
0	11.7	35.8	4.12	203.1	105.5	157.7	105.3	203.7	105.7	138.8	105.4	91.8	105.6	191.6	106.2	178.98	105.62
0	11.7	38.5	4.5	220.5	105.6	180.1	104.8	214.5	105.5	176.8	104.8	182.2	105.4	200	105.1	198.38	105.16
0	11.7	36.5	4.11	270.7	105.6	208.2	105.6	270.3	105.8	196.7	105.4	268.2	106.2	260.9	106.1	241.36	105.7
1	11.7	35.9	3.75	329.2	106.7	267.2	106.6	325.6	107.3	277.1	107	107.6	105.5	317.8	106.9	303.38	106.9
1	11.7	36.2	4.12	312.2	107	339.7	107.4	301.7	107	328.4	106.8	117.5	105.7	300	106.3	316.4	106.9
1	11.7	36	3.87	271.9	106	208.1	105.6	275	107.2	242.6	106.2	99.1	105.7	276.8	106.9	254.88	106.38
0	11.7	35.6	3.61	270.2	106.4	324.1	106.7	259.6	106.5	306	106.8	127.6	105.8	239.5	105.6	279.88	106.4
1	11.7	36.6	3.78	303.1	106.6	285.3	106.5	298.6	106.8	295.4	107	110.8	105.6	256.4	106.2	287.76	106.62
0	11.7	36.4	3.63	258.8	106.2	220.7	105.9	277.4	106.4	211.6	105.9	116.3	105.6	235.6	106	240.82	106.08
1	11.7	36.8	4.02	267.6	106.2	341.9	106.4	268.3	105.8	337.5	105.9	97.5	104.9	260.2	105.9	295.1	106.04
1	11.7	36.7	4.18	246.1	107	136.6	105.6	239.4	106.6	142.4	105.7	106.7	106.3	228.8	106.8	198.66	106.34
1	11.7	37.9	4.3	306.6	106	183.9	105.2	323.2	107.4	153.7	104.5	243.2	105.9	277.2	105.9	248.92	105.8
1	11.7	36.4	3.87	294.9	106	180.8	105.4	302.3	106.9	170.3	105.4	238.9	106.4	290.1	106.6	247.68	106.06
1	11.7	34.4	3.63	262	106.6	158	105.2	285.6	106.7	160.2	105.8	118	105.6	255.6	106.2	224.28	106.1
1	11.7	36.2	3.74	281.7	106	295.6	106.3	277.1	106.2	301	106.3	118.5	105.4	296	106.7	290.28	106.3
1	11.7	35.5	3.72	316.3	105.9	340.4	106.7	318.3	106.6	333	106.7	236.9	106.2	302.2	106.1	322.04	106.4
0	11.7	34.8	3.59	332.2	107.4	208.3	106.5	312.9	107.3	185.3	105.9	120.4	106.3	319.5	106.6	271.64	106.74
1	11.7	35.8	3.73	411.5	107.9	304.9	107.1	349.3	107.7	258.1	106.7	112.4	106.1	388.2	107.5	342.4	107.38
0	11.7	36.7	4.04	294.8	107	229.1	106.9	287.9	107.4	217.5	106.5	100.5	106.2	275.9	106.9	261.04	106.94
0	11.7	35.3	3.78	317.6	106.9	251.4	106.8	317.1	107.2	217	105.5	111	106.2	302.7	106.8	281.16	106.64
1	11.7	37.7	4.25	241.2	105.7	197.8	105	241.6	105.8	176.1	104.9	142	105.1	230.5	105.6	217.44	105.4
1	11.7	35.2	3.92	300.3	105.9	288.3	105.8	310.1	106.4	244.8	106.1	267	105.8	281.4	106.5	284.98	106.14
1	11.7	37.6	4.05	319.3	106.5	164.2	105.5	322.9	107.3	161.8	105.6	254.8	107	288.4	106.4	251.32	106.26
1	11.7	39	3.95	270	107	325.1	107.3	276.3	107.3	270.8	106.6	117.9	105.7	262.5	106.6	280.94	106.96
1	11.7	35.3	3.48	251.7	106.9	431.1	107.9	260	107	434.2	108	113.5	105.9	239.8	106.4	323.36	107.24
0	11.8	35.8	3.48	298.7	106.6	231.1	105.8	298.5	106.9	235.7	106.5	110.1	105.2	276.9	106.2	268.18	106.4
1	11.8	37.4	4.11	388.5	106.5	444.3	107.1	412.7	107.4	433	107.6	164.7	105	381.7	106.4	412.04	107
1	11.8	35.4	3.89	283.4	107.2	254.3	106.7	282.8	107.2	208.3	105.9	148.6	106.1	247.4	106.4	255.24	106.68
1	11.8	36.5	3.88	437.4	108.4	442.8	108	358.8	107.7	416.1	106.8	134.8	106.1	392.6	106.8	409.54	107.54
1	11.8	35.8	4.17	156.3	105.9	275.2	106.6	180.1	106.4	284.9	106.8	88.7	105.7	128	105.1	204.9	106.16
1	11.8	36.5	4.08	228.8	106.2	172.4	105.5	229.8	106	164.3	105.2	213.5	105.7	218.4	105.6	202.74	105.7
1	11.8	35.1	3.82	214.7	105.8	285.4	107.3	211.1	106.2	278.4	107	114.4	105.9	204.4	106.5	238.8	106.56
1	11.8	37.6	4.34	268.9	106.5	365.8	107.3	260.6	106.9	338.2	106.9	121.4	106	232.5	106.5	293.2	106.82
1	11.8	36.9	3.77	360.8	107	454	107.5	347.9	107.2	445.5	107.5	273.9	106.6	338.6	106.6	389.36	107.16
0	11.8	37.2	3.69	266.8	105.2	315.6	105.7	272.1	105.7	292.7	105.6	145.5	105.5	273.6	105.6	284.16	105.56
0	11.8	36.2	3.59	279.6	106.9	260.2	106.9	281.5	107.3	233.6	106.2	114	105.8	270.3	107.3	265.04	106.92
0	11.8	37.3	3.83	317	105.8	228.8	105.3	323.8	106	207.5	105.1	112.3	104.9	280.6	106	271.54	105.64
1	11.8	36.9	4.13	366.4	107	298.3	106.8	369.4	107.5	264.5	106.7	122.9	106.1	349.7	106.9	329.66	106.98
1	11.8	38.8	4.29	372	106.6	332.6	106.2	371.9	106.8	319.2	106.3	154.1	105.5	346.1	105.9	348.36	106.36
1	11.8	37	3.68	294.2	106.5	328.7	106.5	288.9	106.7	317.4	106.7	239.3	106.5	281.2	106.1	302.08	106.5
1	11.8	38.3	4.69	314.6	106.7	314.9	106.4	312	107.2	282.8	106.5	122.7	106.1	287.9	106.6	302.44	106.68
1	11.8	36.5	3.84	232	106.1	304.7	107.5	232.6	106.5	301.5	106.8	116.4	105.9	214.4	106	257.04	106.58
1	11.8	34.2	3.8	194.4	105.9	187.6	106.1	205.7	106.8	183.1	106.6	137.6	106	190.2	105.6	192.2	106.2
1	11.8	35.4	3.63	291.7	106.4	244.7	106.2	281.8	106.5	220.7	105.3	252.8	106.3	254.6	106.1	258.7	106.1
1	11.8	36	4.04	277.2	106.7	392.9	107.7	289.1	107	392.8	107.5	118.4	105.4	257.2	106.9	321.84	107.16
0	11.8	36.9	4.16	271.6	106.2	290.4	106.4	265.5	106.4	298	106.5	82.4	105.1	249.2	106.1	274.94	106.32
1	11.8	36.8	3.85	272.7	106.4	287.1	106.7	269.3	106.7	296.2	106.8	77.1	105.5	253.4	106.1	275.74	106.54
1	11.8	39.1	4.8	227.4	106	260.5	106	233.7	106.4	236.7	105.9	196	105.8	191.4	105.3	229.94	105.92
0	11.8	34.8	3.63	230.5	106.3	277.8	106.6	224.7	106.5	292.2	106.9	100.8	105.8	214.6	105.7	247.96	106.4
1	11.8	36	3.58	290.2	106.5	228.6	106.3	301	107	236.1	106.6	202.8	107.4	251.7	106.1	261.52	106.5
1	11.8	36.4	3.88	287	105.7	355.4	106.7	303.7	106.8	321.7	106.5	134	105	285	106.6	310.56	106.46
1	11.8	37.3	4.08	249.7	105.4	141.8	105	272.1	106.2	120.5	104.8	114	105.2	187.6	104.5	194.34	105.18
1	11.8	38.3	4.35	334.2	106.4	442	107.3	333	106.3	463.4	107.1	153.5	105	312.8	105.9	377.08	106.6
1	11.8	37.1	4.17	265.4	106.7	312.3	106.9	280.9	106.7	280.5	106.5	108.3	105.6	259.6	106.5	279.74	106.66
1	11.8	39.9	4.44	263	107	319.2	107.3	254.4	106.5	308.5	107	103.8	105.9	237.4	105.7	276.5	106.7
0	11.8	36.2	4.08	346.7	106.7	306.3	106.4	312.2	106.6	349	106.7	300.4	107.3	324	106.6	327.64	106.6
0	11.8	35.3	3.58	364.1	105.8	483.7	107.2	310.4	106.1	399.4	106.6	77.3	104.3	365.3	106.2	384.58	106.38
1	11.9	36.9	4.02	312.9	106.3	264	105.9	319.6	107.3	206.2	105.8	116.1	105.8	294.7	106.2	279.48	106.3
1	11.9	35.2	3.91	358.5	106.7	454.6	107.6	374.3	107.1	451.4	107.2	321.3	106.9	329.6	106.9	393.68	107.1
0	11.9	35.9	3.68	184	106.5	162.2	105.5	163.1	105.7	159	106	92.1	106	166.9	105.9	167.04	105.92
0	11.9	37.7	3.9	284.1	107.2	240.9	106.3	270	106.7	209.2	105.7	253.8	106.5	253.3	106.3	251.5	106.44
1	11.9	37.6	3.93	283	107.2	290.3	107.4	254.9	106.8	273.6	107	117.7	106	252.9	106.7	270.94	107.02
1	11.9	36.7	3.92	262.8	106.8	205.7	106.5	288.9	107.1	222.3	106.6	129	105.2	251.4	106.5	246.22	106.7
1	11.9	37	3.69	290.8	106.8	370.7	107.2	285.5	107	308.1	106.2	137.4	105.5	272.6	106.3	305.54	106.7
1	11.9	38.4	4.15	258.6	106	251.4	105.4	241.1	105.7	232	106.3	107.4	104.8	248	106	246.22	105.88
0	11.9	37.7	4.16	246.4	105.9	172.6	105.7	243.9	105.9	142	105.1	97.4	105.2	255.1	106.3	212	105.78
0	11.9	38.7	4.4	299.5	106.8	405.9	107.4	276.8	106.5	326.7	107.4	116.6	105.6	254.4	106.4	312.66	106.9
0	11.9	34.4	3.88	303.8	106.7	223.4	106	291.5	107	168	105	122.8	105.6	282.6	106.7	253.86	106.28
0	11.9	37.4	4.59	324.8	106.8	226.5	106.3	322.8	107.2	275.4	106.7	175.7	105.9	277.9	106.6	285.48	106.72
0	11.9	37.2	3.92	247.5	105.6	252.4	105.9	227.3	106.4	261.3	107.2	110.7	105.8	234.4	106.3	244.58	106.28
0	11.9	36.9	3.78	206.8	106.2	216	106.2	233.3	106.7	200.8	105.8	115.9	105.5	184.2	106.2	208.22	106.22
1	11.9	35.2	3.78	233.1	106.1	325.2	106.8	238.5	107.7	335.1	107.5	108.7	105.6	216.6	106.2	269.7	106.86
0	11.9	37.2	3.87	320.9	107.2	220.9	106.5	314	107.5	192.8	105.8	109.6	106.2	305.8	106.6	270.88	106.72
1	11.9	40.5	4.56	244.7	106	178.8	105.5	250.6	106.7	154.5	105.4	110.7	105.2	232.6	106	212.24	105.92
0	11.9	35.7	3.81	283.7	106.7	155.6	105.6	281.3	106.8	142.7	104.8	122.5	105.5	256.7	106.6	224	106.1
0	11.9	35.5	4.11	224.5	105.4	240.9	105.6	232.5	106.2	235.2	105.6	142.2	106.6	189.8	105.2	224.58	105.6
1	11.9	35.2	3.35	376.2	107.1	349.8	106.8	377.1	107.6	384.1	107	97.4	105.9	355.4	107.4	368.52	107.18
1	11.9	37.8	4.24	336.7	107.1	232.9	106.8	325.5	107.3	228	105.8	136.4	105.9	318.5	107.7	288.32	106.94
1	11.9	35.9	3.76	297.5	106.4	199.6	105.6	283.3	107.1	218.6	106.3	126.3	106.2	274.7	106	254.74	106.28
1	11.9	36.7	3.86	334.8	106	245.1	105.5	322.6	106.6	200.9	105.5	286	106	319.4	105.9	284.56	105.9
0	11.9	37.3	3.82	282.4	106	206.8	105.8	276.3	106.2	220.7	105.9	131.4	105.9	276.9	106.2	252.62	106.02
1	11.9	35.9	3.9	314.9	107.8	173.3	105.8	322.1	107.4	172.9	106.1	129.3	106.5	313.1	107.3	259.26	106.88
1	11.9	36.5	3.9	253	105.9	235	106.2	255.4	106.4	216.2	105.6	141.3	105.3	241.5	106	240.22	106.02
1	11.9	35.1	3.71	385.2	106.7	311.9	105.9	382.9	107.3	310.4	105.8	334.8	106.2	348.6	105.9	347.8	106.32
1	11.9	37.2	4.22	270.5	107	177.1	106.4	283	106.8	192.8	106.5	130.1	106.3	286.9	106.8	242.06	106.7
1	11.9	36.8	4.2	250.2	106.3	308.6	106.5	238.5	106.5	305.8	106.9	117.3	105.5	237.3	105.9	268.08	106.42
1	11.9	35	3.54	219.4	106.5	184.3	106	222.7	106.5	188.5	106.1	121.8	105.8	215.9	106.7	206.16	106.36
0	11.9	36.8	4.08	228.3	105.1	170.1	104.8	241.2	105.7	161.6	104.9	120.1	104.8	219.1	105.1	204.06	105.12
1	11.9	36.3	3.72	358.8	107.1	448.9	108	340.9	107	412.4	107.9	109.7	106.1	339.2	106.9	380.04	107.38
1	11.9	36.8	4.03	277.2	106.3	172.9	105.3	275.8	106.6	170.3	105.2	109.7	104.9	257.9	105.9	230.82	105.86
0	11.9	37.8	4.26	230.1	105.7	303.2	106.7	242.2	106.4	251.5	106	105.2	105.6	218.6	105.7	249.12	106.1
1	11.9	35.3	4.07	247.8	105.4	224.6	105	246.4	105.7	198	104.9	109.6	105.2	233.3	105.7	230.02	105.34
0	11.9	36.4	3.97	254.1	106.1	303.8	106.8	247.9	106.5	281.1	106.6	104.9	105.6	239.8	106.6	265.34	106.52
1	11.9	37.4	3.94	284.5	106.9	165.4	105.9	291.7	106.9	150.9	105.7	121.9	106.5	243.9	106.3	227.28	106.34
1	11.9	37.1	4.22	340.2	106.7	230	106.4	342.8	107.1	193.6	105.3	142.9	105.6	317.5	106.7	284.82	106.44
0	11.9	37.2	3.92	260	107	334.9	107.1	258.5	107.1	302.2	107	95.3	105.7	247.3	106.5	280.58	106.94
0	11.9	34.7	3.37	221.3	106.5	303	106.8	229.8	106.8	381.8	107.4	120	106.6	196.9	106.2	266.56	106.74
1	11.9	35.5	3.77	282	106.6	345	106.6	256	106.1	357.9	107.1	104.1	105.5	287.2	106.7	305.62	106.62
1	11.9	38.3	4.1	228.8	105.3	177.9	105.7	228.3	106.7	185.1	105.9	96.5	106	209.3	106.3	205.88	105.98
1	11.9	37.6	3.98	327.3	105.6	415.4	105.6	348.2	106.3	386.5	106.8	114.8	104.2	318.1	105	359.1	105.86
1	12	36.3	3.59	322.3	107.1	258.8	106.6	315.2	107.1	236.6	105.9	124.5	105.4	298	106.1	286.18	106.56
1	12	37.1	3.95	205.2	105.5	235.1	106.1	215.1	106.5	243.8	106.4	115.8	106.4	200.6	106.5	219.96	106.2
1	12	36.1	3.99	356.4	106.6	240	106.1	358.6	106.5	205.2	105.5	319.8	106.5	337.8	106.2	299.6	106.18
1	12	36.4	3.91	298.4	106.6	250.2	106.2	312.6	107.3	254.2	106.3	116	105.7	281.3	106.5	279.34	106.58
0	12	38.8	4.06	457.1	107.7	491.6	108.1	426.5	107.3	436	107.7	146.4	105.5	425.3	107.4	447.3	107.64
1	12	37.4	3.81	276.7	106.6	338.8	107.6	289.2	107	370.2	107.2	137.4	106.1	274.5	106.7	309.88	107.02
1	12	36.4	3.85	292.4	106.5	310.3	106.7	306	106.7	277	105.9	169.1	106	267.8	106.1	290.7	106.38
1	12	37.6	4.24	277.6	105.9	327.9	105.9	279.7	106.6	310.7	106.1	207.1	105.9	260.6	106.2	291.3	106.14
0	12	36.1	3.9	250.7	105.8	222.1	105.1	227.7	105.8	26.5	105.7	185.7	105.7	235	106.1	192.4	105.7
1	12	36.4	3.86	308.5	106.7	245	106	297.8	106.6	248.1	106.6	174.5	105.7	261.2	106.3	272.12	106.44
1	12	37.9	3.9	277.6	106.7	200.8	106	278.6	107.2	152.9	105.3	99.7	105.3	258.9	105.9	233.76	106.22
1	12	37.1	3.54	371.9	106.8	324.4	106.5	372	106.9	290.8	106.1	129.7	105.1	332.2	106.2	338.26	106.5
1	12	36.4	3.86	287	105.3	331.5	106.4	286.8	106	263.9	106.1	246.5	106.1	283.2	106	290.48	105.96
1	12	37.2	3.75	242	106.1	305.9	107.4	248.4	106.8	257.1	106.5	114.2	106	239.5	106.3	258.58	106.62
0	12	37.1	3.9	292.9	106.3	236	106	291.4	106.6	224	105.5	93.6	105.7	279	106.3	264.66	106.14
1	12	38	4.26	345.2	106.9	299.9	106.8	350.5	107.37	279	107	134.4	105.8	319.8	107.1	318.88	107.034
0	12	36.8	3.97	287.2	106.7	173.4	105.3	273	106.3	197.3	105.8	230.1	105.7	242.9	106.1	234.76	106.04
1	12	37.2	3.9	256.7	105.9	316.6	107.3	274	106.5	277.9	106.2	120.1	105.6	260.7	106.5	277.18	106.48
1	12	35.1	3.94	364.9	107	252.6	106.5	363.5	107	253.4	106.3	120.5	105.5	242.7	106.5	295.42	106.66
1	12	36.5	3.95	279.7	106.4	353.3	106.5	265.4	106.7	327.4	107.3	105.2	105.5	264.2	106.3	298	106.64
1	12	37.2	3.96	308.2	105.7	203.7	105.1	310.4	106.2	185.7	105	135.2	105.1	278.2	105.9	257.24	105.58
1	12	37.5	4.04	298.5	106	273.4	105.9	303.8	106.2	230.2	105.3	144.1	105.3	235.9	106	268.36	105.88
0	12	34.7	3.69	249.8	106.7	288.3	107	236	106.3	274.6	106.6	103.1	105.6	205.6	106.1	250.86	106.54
1	12	37.3	4.03	251.5	106.8	187.2	106.4	246.9	106.2	158.7	105.2	156.1	105.8	255.6	106.5	219.98	106.22
1	12	36.5	3.97	266.3	107.1	350.5	107.4	274.3	107.3	284.1	107.1	126.1	105.7	258.3	107	286.7	107.18
0	12	35.7	3.86	303.3	106.5	307.2	107.2	298.6	106.6	255.3	105.4	128.8	105	214.7	105.2	275.82	106.18
0	12	35.5	3.83	297.7	106.6	267.2	106.9	296.8	107.3	237.2	106.9	140.7	106.4	294.8	107.2	278.74	106.98
1	12	38.1	3.93	308.4	105.6	324.5	105.7	314.6	106.2	315.5	106.1	121.4	105.4	295.4	106.2	311.68	105.96
0	12	36.1	3.77	274.7	106.6	203.3	105.4	283.1	106.8	208.5	105.5	122.3	106.3	245.5	106.9	243.02	106.24
1	12	36.2	3.54	191.4	105.2	204	104.9	201.2	105.3	204.7	105.6	108.8	105.3	190.2	105.7	198.3	105.34
1	12	37.2	3.8	287.8	106.2	293.4	106.4	337.4	107.5	305.1	106.6	371.5	107.4	131.8	105.5	271.1	106.44
1	12	36.8	4.21	278	105.1	208.4	104.8	279.6	105.7	201.7	104.9	122.8	105.1	264.6	105.5	246.46	105.2
1	12	41.4	4.71	237.3	106.2	214.7	105.9	247.9	106.8	209.4	106.3	138.7	106.2	227.9	106.5	227.44	106.34
1	12	37.3	4.4	221.7	105.5	242.3	106.3	220.1	105.7	224.8	105.8	208.1	106.1	211.9	105.9	224.16	105.84
1	12	39.8	4.78	251.8	105.7	231.6	105.3	269.2	106.3	210.2	105.4	129.6	105.3	237.5	105.5	240.06	105.64
0	12	37.2	4.35	225.1	106.6	144.7	105.2	236.6	106.3	136	105.3	200.4	106.2	218.5	106.6	192.18	106
0	12	36.7	4.15	233.9	107.3	176.7	106	239.3	106.5	168.3	105.7	131.2	105.8	228.6	106	209.36	106.3
1	12	37.4	3.72	292.5	106.5	249.8	106.4	285.9	106.5	231.2	106.3	132.4	106	275.6	106.4	267	106.42
1	12	37.6	3.9	288.8	107	228.4	106.8	283.5	106.9	207.1	105.9	130.7	105.8	261.9	106.3	253.94	106.58
1	12	37.1	4.1	297	106.3	349	107.1	314.6	107.5	344.3	106.9	151.9	106.4	262.2	106.3	313.42	106.82
1	12	36.3	3.69	276.9	107.2	406.9	107.3	275.5	106.9	382.1	107.3	122.6	105.9	252.7	106.9	318.82	107.12
1	12	35.6	3.68	247.1	106.5	261.4	106.4	258.8	107.2	258.5	106.4	111.6	106.1	248.4	106.4	254.84	106.58
0	12	36.6	4.22	271	106.7	163.4	105.5	250.6	106.7	190.5	106.7	101.1	106.2	240.6	107.1	223.22	106.54
0	12	35.9	4.02	230.8	106.8	213.8	106.3	218.7	106.4	211.4	106.4	106.2	106.2	225	106.4	219.94	106.46
0	12	37.2	3.63	330.1	107.1	342.6	107.1	334.4	107.4	351.8	107.1	117.5	105.9	314	107.1	334.58	107.16
1	12	35.9	4.07	353	106.9	365.3	107.9	341.1	107.6	350	107.5	95.1	104.2	324.3	107	346.74	107.38
1	12.1	37.1	3.89	282.2	106.3	289.1	107.2	270.2	106.9	279.6	106.2	272.7	106.4	279.6	106.4	280.14	106.6
1	12.1	36.5	4.18	368.7	106.2	208.7	105.2	377.2	106.7	192	105.2	152.2	105.1	343	106.3	297.92	105.92
1	12.1	34.9	3.66	318.7	107	266	106.5	333.6	107.6	269	106.7	129.2	105.3	294.7	106.5	296.4	106.86
0	12.1	35.4	3.94	305.4	106.7	225.4	106.6	329.8	107.7	232.3	106.8	132.3	106.3	239.9	106.8	266.56	106.92
0	12.1	35.4	3.94	305.4	106.7	225.4	106.6	329.8	107.7	232.3	106.8	132.3	106.3	239.9	106.8	266.56	106.92
1	12.1	35.7	3.63	347.8	106.9	413.5	107.2	357.6	107.9	428.7	107.5	87.3	105.5	304.2	107.3	370.36	107.36
1	12.1	36.3	4.1	264.1	106.3	318.8	107.2	265	107.2	311	107	147	105.5	253.3	106.3	282.44	106.8
1	12.1	37.6	4.29	337.4	106.7	215.1	105.4	340.9	106.5	184.7	105.4	130.5	104.9	294.1	105.8	274.44	105.96
1	12.1	37.2	3.86	289.8	105.8	346.8	106.6	292.8	106.2	363	106.2	113.8	105	269.3	105.7	312.34	106.1
1	12.1	37.9	4.1	343.4	107.1	288.6	107.2	335.4	108	233.1	106	134	105.5	322.2	106.9	304.54	107.04
1	12.1	37	4.14	305.3	106.1	202.4	105.6	299.8	106.4	195.1	104.9	126.8	105.5	289.9	106.1	258.5	105.82
1	12.1	37.7	3.94	331.6	106	316.4	106	327.3	105.8	277.8	105.7	300.3	106.2	305	106	311.62	105.9
1	12.1	37.2	3.89	315.1	107.2	342.9	107	277.8	107.3	295.5	106.3	115.4	104.9	308.1	106.9	307.88	106.94
1	12.1	37	3.8	242.9	106.2	235.5	106.3	271.6	106.7	191.2	105.8	116.8	105.2	200.9	105.9	228.42	106.18
1	12.1	36.6	4.15	260	107.2	317	107.5	245.2	107.2	358.8	108.3	124.7	106.3	244.8	107.3	285.16	107.5
1	12.1	37.3	3.92	274.6	105.3	252.5	106	280	106	210.7	105.2	144.1	104.5	267.1	105.6	256.98	105.62
0	12.1	38	3.93	272.2	106.2	189.1	105.4	274.4	106.6	167.7	105.5	241.9	106.3	254.7	106.3	231.62	106
0	12.1	38	4.34	253	105.6	299.4	106.1	250.7	105.6	250	105.8	241.2	106.6	247.7	106.3	260.16	105.88
1	12.1	37.8	4.02	295	106	270.4	106	298.7	106.4	221	105	150.9	105.1	281.1	105.7	273.24	105.82
1	12.1	37.2	3.87	279	106.8	175.1	106.3	279.2	106.8	183.5	105.8	153	106.3	292.5	107.2	241.86	106.58
1	12.1	37	4.03	243.4	106.7	266.9	106.7	235.4	107.1	258.4	107.3	225.5	106.5	224.7	106.7	245.76	106.9
1	12.1	38.8	4.56	283.8	106.9	299.2	107	293.6	107.4	229	105.3	102.4	105.9	261.4	106.6	273.4	106.64
1	12.1	37.6	4.08	221.6	106.9	173.1	105.8	227.9	106.4	169.1	105.6	114.9	105.6	204.5	106.1	199.24	106.16
1	12.1	35.8	3.94	229.8	106.3	263.7	106.9	224.9	106.3	248.7	106.4	102.6	105.7	220.2	106.2	237.46	106.42
1	12.1	36.1	3.73	293.7	106.7	297.9	106.5	292	107	258.3	106.5	122.4	105.9	269.2	106.7	282.22	106.68
1	12.1	37.9	4.18	283.1	106.4	372.1	106.9	284.7	106.8	325.9	106.2	126.4	105.8	262.4	106.5	305.64	106.56
1	12.1	38	3.87	299.2	107.4	341.2	107.3	295.4	107.2	359.5	107.5	181.6	107.1	282.9	107	315.64	107.28
0	12.1	37.1	4.01	226.8	106.1	226.2	106.6	216.9	106.4	186.5	105.3	92.4	105.2	213.4	106.6	213.96	106.2
1	12.1	37.2	3.91	287.9	105.9	198.5	105.4	289	106.1	189	104.6	136.8	105.2	277.8	105.7	248.44	105.54
1	12.1	36.8	3.91	288.6	106.7	355.3	107.3	295	107	381.6	107.8	109.6	106.1	288.8	106.8	321.86	107.12
1	12.1	39.9	4.14	307	106.7	224.2	106	287.8	106.8	230	106.3	208.4	106.1	285.3	107	266.86	106.56
0	12.1	37.1	3.85	245.2	106.4	317.4	107	245.5	106.6	325.9	107.1	135.5	105.4	228	106.2	272.4	106.66
1	12.1	37.8	3.99	424.8	107.9	291.8	106.5	441.4	108.3	298.9	106.7	132.4	106.5	404.3	107.4	372.24	107.36
1	12.1	36.7	3.78	395.8	107.8	182.5	106	376.3	108	186.8	105.8	146.7	106.1	360.8	106.8	300.44	106.88
1	12.1	37.8	3.55	297.8	107.1	211.4	106.2	292.5	107.2	297.8	107.1	211.4	106.2	292.5	107.2	278.4	106.96
1	12.1	34.7	3.17	308.1	106.2	197.6	105.1	316.7	106.3	187.2	104.9	129.4	105.2	301.6	106.4	262.24	105.78
1	12.1	37.6	4.24	316	105.6	190.2	104.3	326.8	106.5	183.8	105.1	133.4	105.3	305.1	105.9	264.38	105.48
1	12.1	37.1	3.94	379.5	107.1	254	106	392.8	108	210.7	105.7	315	106.6	356.1	106.9	318.62	106.74
1	12.1	36.8	4.1	253.1	106.3	218.9	106.3	251.2	106.8	253.1	106.9	114.7	106	249	106.4	245.06	106.54
1	12.1	36.8	4.1	253.1	106.3	218.9	106.3	251.2	106.8	253.1	106.9	114.7	106	249	106.4	245.06	106.54
1	12.1	37.5	3.98	398.2	106.2	230.2	105.2	360.5	106.7	187.2	105.2	123.9	105.2	356.8	106.4	306.58	105.94
1	12.1	36.9	4.15	278.8	105.8	259.1	105.7	270.9	105.9	244.3	106.1	267.3	106.3	259.7	106	262.56	105.9
1	12.1	35	4.04	332.7	106.1	309.7	105.5	356.6	106.6	314.5	105.7	138.2	104.6	301.1	106.2	322.92	106.02
1	12.1	36.8	3.93	225	106	242.1	106.6	216.7	106	174.7	105.1	144.2	105.7	217.2	106.4	215.14	106.02
0	12.1	36.4	3.89	256.5	106.5	106.5	106.5	262.5	106.5	291.4	106.1	95.5	105.2	184.8	105.6	220.34	106.24
1	12.1	38.7	4.37	319.2	106.3	228.6	105.9	309.3	105.7	191.6	105	125.7	105.2	296.3	106	269	105.78
1	12.1	37	4.21	306.8	105.6	280.6	106.3	322.7	106.4	252.2	105.7	131.3	105.3	302.1	105.9	292.88	105.98
0	12.1	37.5	3.95	185.8	105.9	219.9	106.3	204.5	106.3	221.3	106	86.7	105.6	189.5	105.9	204.2	106.08
1	12.1	38.1	4.02	259.6	105.3	170.8	104.4	289.1	106	143.5	104.7	244.8	106	263.4	105.4	225.28	105.16
1	12.1	37.1	3.81	302	106.3	335.1	107.6	313.2	107.1	344.7	107.3	246.9	106.7	291.4	107.3	317.28	107.12
1	12.1	37.9	4.22	269.2	107	337.3	107.8	300.7	107.3	337.2	107.8	153.4	106.5	237.3	106.5	296.34	107.28
0	12.1	36.4	4.06	280.4	106.6	251.1	106.3	287	106.6	252.4	106.4	116.2	105.8	272.1	106.9	268.6	106.56
0	12.1	37	3.92	290.5	106.8	156.6	105.6	263.6	107.1	120.6	105.9	94.2	105.9	261.2	107	218.5	106.48
0	12.1	35.7	3.9	245.5	106.4	301.4	106.9	215.3	106.2	289.3	107.1	103.9	105.9	215.4	106.9	253.38	106.7
1	12.2	38.6	4.16	274.5	106.2	261.1	106.1	260.9	106.4	252	105.3	103.9	104.8	241	106.1	257.9	106.02
1	12.2	37.5	4.07	219.6	105.3	230.3	105	205.9	105.2	201.3	105.5	121.9	104.8	197.6	105	210.94	105.2
0	12.2	38.3	4.02	277.8	106.3	330	106.3	273.1	106.6	405.2	107.4	107.8	105.4	262.8	106.3	309.78	106.58
0	12.2	38.9	4.98	286.1	106.9	321.8	106.8	292.7	107.2	311.6	107.2	128.3	106	275.9	106.5	297.62	106.92
1	12.2	37.8	4	256.6	106.2	252.9	106.4	237	106.1	233.9	105	114.3	105.1	241	106.1	244.28	105.96
0	12.2	35.2	2.93	232.9	106.2	319.5	107	265.7	106.4	336.6	107.8	124.2	105.3	227	106.8	276.34	106.84
1	12.2	37.8	4.16	275.6	105.9	274.4	105.8	267.1	105.7	257.4	105.3	101.4	104.9	245	105.2	263.9	105.58
1	12.2	37.7	4.06	326.5	107.2	228.2	106.4	325.8	107.4	240.4	106.7	145.7	105.3	305.8	106.9	285.34	106.92
0	12.2	35.7	3.86	358.1	106.9	347.7	106.7	350.2	106.9	364.2	107.2	125.6	105.7	337.2	106.9	351.48	106.92
1	12.2	36.6	3.99	283	105.9	322.1	106.4	285.9	106.7	322	107	251.7	106.6	271.2	105.8	296.84	106.36
1	12.2	37.1	3.92	281.3	106.4	234.3	106.1	272.6	106.6	257.7	106.6	268.1	106.5	270	106.8	263.18	106.5
1	12.2	37.1	3.92	286.7	106.5	251.8	106.4	269.5	106.4	212	105	118.6	105	243	106.4	252.6	106.14
0	12.2	38.4	4.22	215.1	106.5	302.1	106.9	198.2	106	265.8	106.6	124.2	105.7	204.3	106.3	237.1	106.46
1	12.2	39.3	4.29	242.2	106.4	291.1	107.2	232	106.1	191.1	105.2	110.1	105.9	213.8	105.8	234.04	106.14
1	12.2	38.1	3.99	178.1	105.9	186	106.2	177.8	106.4	196.1	106.4	91.5	106.2	136.3	105.7	174.86	106.12
0	12.2	39.5	4.49	378.8	106.4	178.7	105.1	358.7	106.4	180.1	104.9	130.6	105	324.1	106.1	284.08	105.78
1	12.2	38.5	4.32	264	106.9	322.7	108	259.5	107.1	315	107.3	128.9	105.7	256	106.6	283.44	107.18
0	12.2	38.1	4.11	278	106.2	279.7	106.3	262.9	106.1	236.8	105.4	104.2	105.3	266.1	106.3	264.7	106.06
1	12.2	36.2	3.98	337	107.2	251.2	106.4	327.8	106.6	225.3	106.2	276.7	107	297.2	106.3	287.7	106.54
1	12.2	38.5	4.23	269.5	106.4	321.1	106.3	268.5	106.3	279.4	105.7	243.8	106.4	252.3	106.1	278.16	106.16
1	12.2	37.9	4	292.3	106.3	276.8	106.9	301.8	107.2	256	106.7	133.2	106.7	284.7	106.8	282.32	106.78
1	12.2	36.7	4.2	343.8	106.8	314.3	106.9	304.6	107.4	341.8	106.9	267.5	107.2	322.7	107.2	325.44	107.04
0	12.2	38.2	4.06	236.9	106.6	318.9	107.5	235.4	106.9	346.7	107.2	190.7	106	219.1	106.5	271.4	106.94
1	12.2	37.2	4.16	269.4	106.6	346.6	107.5	281.7	107.2	356.6	107.5	72.8	105.1	252.7	106.5	301.4	107.06
1	12.2	39	4.29	226.1	105.9	190.8	106.8	239.1	106.4	187.6	105.9	121.8	105.9	228.2	106.4	214.36	106.28
1	12.2	38.4	4.1	265.3	106	240.4	105.4	255.7	105.5	223.8	105.9	136.6	105.5	252.4	106.3	247.52	105.82
1	12.2	39.6	4.52	311	106.1	183.2	105	306.8	105.8	174.7	105	152.6	105.4	298.5	105.8	254.84	105.54
1	12.2	38.1	4.07	208.8	106	220.8	106.2	224.7	106.3	197.2	106.3	116.9	106	212.2	106.6	212.74	106.28
1	12.2	39.8	4.68	287	105.6	275.9	105.5	276.4	105.8	241.9	105.6	275.9	106	267	105.9	269.64	105.68
0	12.2	38.2	4	293.1	106.8	587.6	108.3	233.9	106.3	554.2	108.3	94.4	106.3	284.9	106.7	390.74	107.28
1	12.2	40.7	4.57	368	106.2	476.9	107.6	362.1	107	362.3	106.4	146.7	105.1	356.1	106.8	385.08	106.8
1	12.2	36.8	4.2	282.3	106.3	208.6	106	289.4	107.1	207.7	106	111.3	105	273.4	106.4	252.28	106.36
1	12.2	36.8	4.2	282.3	106.3	208.6	106	289.4	107.1	207.7	106	111.3	105	273.4	106.4	252.28	106.36
0	12.2	35.6	3.91	257.7	106.9	380.7	108.3	248.4	106.9	334.8	107.5	87.1	105.1	207.5	106.3	285.82	107.18
0	12.2	38.2	4.2	283.2	106.7	296.7	106.5	280.1	106.2	288.4	106.4	105.9	106.1	259.7	105.9	281.62	106.34
0	12.2	35.7	4.2	379.9	106.5	353.2	106.8	371.8	106.5	319.8	105.6	153.6	105.3	342.3	106	353.4	106.28
1	12.2	37.8	4.29	230.4	104.9	206	105.6	235	105.7	180.5	105	214.1	105.3	213.4	105.3	213.06	105.3
0	12.2	37.2	3.87	248.5	106.5	299.2	106.7	249.4	106.9	276.4	106.5	125.6	106.1	222	106.8	259.1	106.68
1	12.2	37.6	4.24	318.4	106.9	398	107	314.7	107.2	427	107.3	150.9	106.1	302.3	106.8	352.08	107.04
1	12.2	38.5	4.1	167.9	105.2	254.8	106.6	171.8	106.6	269.9	106.8	102.3	105.7	162.9	105.7	205.46	106.18
0	12.2	37.6	4.1	222.8	105.9	181.5	105.5	193.5	106	167.6	105.6	90.6	105.9	194.6	105.1	192	105.62
0	12.2	36.5	3.78	237.2	106.4	182.8	105.9	227	106.4	151.8	105.2	93.4	105.8	233.1	106.5	206.38	106.08
0	12.2	38	4.03	409.3	106.5	400.6	106.1	422.8	107.3	487.8	105.7	132.2	105	416.4	105.6	427.38	106.24
0	12.2	39.9	4.28	262.6	105.6	301.3	106.2	233.5	105.5	395.3	106.3	76	104.4	253.5	105.6	289.24	105.84
0	12.3	36.7	3.63	334.7	106.7	315.3	107.4	339	107	247.8	105.8	284.7	106.6	314.4	106.7	310.24	106.72
1	12.3	36.3	4.05	290.8	106.2	157.7	105	286.9	106.1	157.7	105.4	128.4	105.7	269.6	105.8	232.54	105.7
1	12.3	38.8	4.47	291.3	106.4	301.2	106.6	315.7	106.4	262.1	105.8	142	105.8	285.4	106.2	291.14	106.28
1	12.3	38.3	4.27	220.3	105.8	335.1	107.4	246.6	107.2	331.8	107.3	111.5	105	229.6	105.8	272.68	106.7
1	12.3	39.4	4.27	254.3	106	281.2	106.6	267.2	106.7	285.1	106.7	136.1	105.5	249	106	267.36	106.4
1	12.3	37	3.9	245	106.5	255.7	107.3	243.1	106.8	265	107.2	111.5	105.9	228.9	107	247.54	106.96
1	12.3	38	4.03	230.6	105.7	259.9	105.8	219.4	106.3	264.1	106.2	87.3	105	116	105	218	105.8
0	12.3	37.5	3.72	285.2	106.6	354.3	106.2	275.8	106.8	395.2	108.2	121.7	106	288.8	106.9	319.86	106.94
1	12.3	39.1	4.49	278.5	106.1	311.9	106.6	294.3	106.7	272.7	106	122.2	105.7	276.1	106.7	286.7	106.42
1	12.3	37.4	4.15	347.1	107	257.6	106.6	358.2	107.5	206.6	106	237.1	106.6	331.4	106.7	300.18	106.76
1	12.3	38.5	4.28	195.9	106.3	243.2	106.4	212.6	106.3	210.4	105.5	198.5	105.7	177.3	105.7	207.88	106.04
0	12.3	38.1	4.25	185	106	139.5	105.8	196.2	106.1	144.9	105.8	117.5	105.8	176	105.5	168.32	105.84
0	12.3	35	3.82	301.4	106.8	201.8	105.8	306	106.9	198.2	105.9	123.4	105.6	291.1	106.7	259.7	106.42
0	12.3	35	3.82	301.4	106.8	201.8	105.8	306	106.9	198.2	105.9	123.4	105.6	291.1	106.7	259.7	106.42
0	12.3	35.5	3.91	327.3	107.1	340.2	106.5	321	107.4	285.3	106.5	110.7	105.7	312.3	106.7	317.22	106.84
1	12.3	36.5	4	316.5	107.3	216.2	106.4	310.3	107.3	222.2	106.6	128.6	106.6	300.6	107.5	273.16	107.02
1	12.3	38.2	4.01	296.8	106.5	249.7	106.1	287.7	106.5	285	106.5	254.1	106.5	276.3	106.4	279.1	106.4
0	12.3	39	4.57	235.2	106.3	332.9	107.6	247.8	106.8	245.6	106.7	84.6	105.5	108.6	105.4	234.02	106.56
1	12.3	36.2	3.64	285.6	106.6	251.3	106	297.9	107.2	255.6	106.3	123.7	106.2	270.5	106.5	272.18	106.52
1	12.3	39.1	4.56	247.9	105.6	219.1	105.8	262.9	106.9	219.2	106.6	133.7	106	260.5	106.2	241.92	106.22
0	12.3	38.5	4.17	276.1	106	432.5	107.4	252	106.3	506.4	107.9	229.7	106.1	244	105.8	342.2	106.68
1	12.3	36.6	3.95	347.3	107	259.2	106.8	346.7	107.2	267.6	106.3	133	105.6	329.1	106.4	309.98	106.74
1	12.3	38.4	4.23	355.7	107.2	220.9	106.3	347.6	107.3	173.1	105.1	139.6	106.2	285.6	106.4	276.58	106.46
1	12.3	37.9	3.92	267	106.7	161.7	105.6	275.9	107.1	163.6	105.8	205.1	106.3	255.7	106.4	224.78	106.32
1	12.3	37.3	4.14	236.3	106.3	374	107.5	242.6	106	319.4	106.7	112.8	106	214.6	105.8	277.38	106.46
1	12.3	37.6	4.02	247	105.4	255.8	105.4	249.9	106	247.7	105.8	118.9	105.4	242	106.2	248.48	105.76
1	12.3	37.3	4.09	261.2	105.9	385.9	107.5	289.1	106.8	369.7	106.7	253.1	106.4	265.5	106.3	314.28	106.64
1	12.3	37	3.72	282	107.3	185	106.1	282.7	107.1	180.4	106.1	125.8	106	256	106.5	237.22	106.62
1	12.3	36.6	4.19	245.3	106.7	270.9	107	249	106.8	277.3	107.2	120.9	106	242.4	107	256.98	106.94
0	12.3	37.7	3.93	221.6	105.1	240.1	105.7	223	105.9	228	106.1	204.6	106.4	223.6	106.3	227.26	105.82
1	12.3	40.6	5.05	271.5	106.1	201.9	105.9	270.8	106.3	185.3	105.4	238.9	105.8	250.9	105.9	236.08	105.92
1	12.3	37	4.11	283.8	106.3	205.4	106.2	290.6	107.1	185.8	105.9	229.3	106.6	273.9	106.8	247.9	106.46
1	12.3	38.3	4.13	322.5	107.1	172.8	105.7	337.8	108.1	145	105.3	257.2	106.8	310.3	106.7	257.68	106.58
1	12.3	39	4.2	267.5	106.7	184.8	105.7	280.1	107.2	163	105.6	146.4	106.4	244	105.8	227.88	106.2
1	12.3	36.6	3.9	202.9	106.3	171.1	106.5	219	107	156.1	105.9	129.8	106.4	196.1	106.3	189.04	106.4
1	12.3	38.7	4.13	279.4	106.1	300.3	106.6	274.3	106.6	284.4	106.2	259.1	105.9	254.7	105.8	278.62	106.26
0	12.3	38.8	4.38	213.9	106.2	250.1	105.8	219.7	106.7	253.9	106.3	92	106.1	197.8	106.4	227.08	106.28
1	12.3	38.7	4.42	270.7	106.5	318.6	107	275.2	106.9	320	106.9	145	105.9	264.3	106.5	289.76	106.76
1	12.3	37	4	230.6	106.5	191.8	105.7	218.1	106.5	213.3	106	105.2	106.1	196.7	106.3	210.1	106.2
1	12.3	37.6	3.98	238.6	105.7	259.8	106.5	238.7	106.6	231.9	105.6	133.4	105.3	213.2	105.8	236.44	106.04
1	12.3	42.4	4.69	406.9	106.5	312.2	105.7	407.9	107	272.3	105.5	145.1	105.3	378.3	106.7	355.52	106.28
0	12.3	37.5	4.14	230.7	106.2	162.2	106	246	106.8	159.5	106.3	106.7	106.3	229.7	107.4	205.62	106.54
0	12.3	40.1	4.64	223.4	107	174.5	105.9	219.2	106.8	150.9	105.4	113.5	105.8	198.3	105.8	193.26	106.18
0	12.3	37.7	4.12	206.4	105.8	164.7	105.9	219.1	106.3	169	105.7	202.5	106.2	196.4	106.3	191.12	106
1	12.3	39.1	4.26	243.8	106.6	245.7	106.3	246.8	107.1	248	105.8	115.5	105.8	233.4	105.8	243.54	106.32
0	12.3	37	4	196.2	106	232.1	106	198.1	106.4	211.3	105.8	104.6	105.7	193.8	106.3	206.3	106.1
0	12.3	38.8	4.2	312	107.3	170.8	105.9	306	106.8	173.8	104.8	112.8	105.5	286	106.6	249.72	106.28
1	12.3	39.1	4.12	380.2	106.6	515.5	108.4	329.6	106.4	519.8	109	83.1	105.5	370	108.5	423.02	107.78
1	12.3	37.6	3.77	149.5	105	538	106.8	65.7	104.2	521	107.6	51.7	104	149.5	105.2	284.74	105.76
1	12.3	37.6	3.77	313	104.4	222.1	104.1	288.1	104.2	220.7	104.5	133.5	104.5	299.2	103.9	268.62	104.22
1	12.3	37.6	3.77	320.5	104.8	226	104.1	292.3	104.5	216.3	104.1	130.5	104.7	297.1	103.7	270.44	104.24
1	12.4	37.9	4.09	383.3	106.5	373	106.2	370	106.8	331.8	106.1	127	105.2	373.5	106.8	366.32	106.48
1	12.4	37.3	3.92	295.2	106.2	254.1	105.8	296.4	106.5	235.4	105.5	165	105.8	273.8	106	270.98	106
1	12.4	38.3	4.25	332.8	107.5	410	107.5	332.3	107.6	374.9	107.2	117.6	105.3	303.3	106.4	350.66	107.24
1	12.4	38.2	4.26	304.9	106.1	247.1	106.1	291.8	106.8	225.7	105.6	116.1	105.5	270.4	105.9	267.98	106.1
1	12.4	39.7	4.38	536.5	107.8	560.6	107.7	498.4	108	573.3	108.2	148	103.2	479	107.7	529.56	107.88
1	12.4	38.5	4.32	245.7	107.2	185.1	106.9	239.4	107.2	165.5	106.3	112.2	105.7	221.5	106.6	211.44	106.84
1	12.4	37.3	4.05	309.3	107.2	230.4	106.6	302.7	107.2	219.4	106.3	125.8	106.1	277	106.6	267.76	106.78
1	12.4	38.3	3.91	220.9	106.2	252.1	106.3	214.5	106.3	240.9	106.4	131.8	105.2	210.1	106.6	227.7	106.36
1	12.4	38	3.86	309.9	106.8	323.1	107	316.2	107.3	279.5	106.1	93.1	105.5	291.5	106.6	304.04	106.76
1	12.4	36.5	4	293.4	106.3	250.2	106	277.5	107.3	249.3	106.2	95.4	105.8	267.6	106.2	267.6	106.4
1	12.4	37.8	4.01	284.4	106.7	288.3	106.7	291.5	107.2	278.1	106.5	123.2	105.6	268.7	106.4	282.2	106.7
0	12.4	36.8	4.03	296.9	107.2	324.6	107.6	280.4	107	276	107	107.1	105.9	299.7	107.2	295.52	107.2
0	12.4	39.8	4.71	285.7	106.2	375.1	106.6	283.5	106.4	357.6	107	101.7	105.6	292.7	106.8	318.92	106.6
1	12.4	36.8	3.81	220.5	106.6	174.9	105.6	214.9	106.4	176.6	105.8	118	106.1	198.9	106.2	197.16	106.12
0	12.4	39.1	4.13	262.8	105.8	170.5	105.5	263.2	106.3	157.2	105.4	119.5	105	253.1	106.4	221.36	105.88
1	12.4	38.8	4.09	242.9	106.4	157.4	106.6	256.1	107.2	132.8	105.2	95.7	105.8	236.7	107.1	205.18	106.5
1	12.4	39.2	3.97	326.2	106.6	369	107	304.7	106.5	305.2	106.2	129.1	105.5	396.5	106.3	340.32	106.52
1	12.4	36.6	4.04	339.3	107.5	277.2	106.5	320.3	107.2	336.2	107	138.7	106.3	321.5	107	318.9	107.04
0	12.4	38.4	4.37	194.7	106.4	147.5	105.9	196.2	105.6	144.1	105.8	77.2	105.5	170.9	106	170.68	105.94
1	12.4	38.1	4.12	254.6	106.1	286.6	106.4	262.1	106.5	262.7	105.9	98.4	104.9	235.9	105.8	260.38	106.14
1	12.4	39.2	4.19	269.2	107	224.8	106.8	264.9	106.3	218.8	106.7	113.7	105.6	256.3	106.5	246.8	106.66
1	12.4	38.7	4.08	258.4	106.4	221.6	106.1	268.9	107.7	212.6	106.2	112.1	105.5	233.4	106.3	238.98	106.54
1	12.4	37.5	4.09	237.7	105.9	231.6	105.6	258.3	106.2	211.2	105.5	211.8	106.1	227.8	105.9	233.32	105.82
1	12.4	37.1	3.85	292.6	107	216.1	106.7	282.5	107.7	217.2	106.5	110	105.8	291.8	107.2	260.04	107.02
1	12.4	37.1	3.85	236.1	106.4	176.6	106.6	259.6	106.9	164	105.8	102	105.7	226.1	105.9	212.48	106.32
1	12.4	38	4.4	231	106	253.8	106	251.1	106.5	259.1	106.5	221.7	106	217.9	106	242.58	106.2
1	12.4	38.5	4.21	257.9	106.6	295	106.6	264.7	107.2	275.3	106	155.5	105.7	245.3	106.2	267.64	106.52
1	12.4	37.9	4.28	245.3	106.1	231.4	106.3	256.2	106.8	216.2	105.7	119	105.4	200.4	106.5	229.9	106.28
1	12.4	37.5	4.03	291	107.3	197.4	105.8	270.5	106.6	219.4	106.8	114.9	106	269.3	106.5	249.52	106.6
1	12.4	36.9	4	239.5	106.9	188.8	107	237.7	106.9	174.8	105.9	174	106.2	196.7	105.9	207.5	106.52
0	12.4	38.6	4.1	211.6	105.9	213.9	105.9	213.7	106.1	194.5	105.6	107.5	105.5	186.7	105.3	204.08	105.76
1	12.4	38	3.96	368.7	107.7	296	106.9	363.4	107.7	295.5	106.8	122.8	106.2	340.3	106.4	332.78	107.1
1	12.4	38.7	4.14	190.5	106.4	141.7	106	214.6	107	124.8	105.4	93	105.5	204.2	106.6	175.16	106.28
1	12.4	37.4	4.13	319.5	107.4	281.3	106.6	292.3	107.3	287.2	106.8	99.9	105.9	283	107.3	292.66	107.08
1	12.4	36.9	3.97	255.8	106.1	304.5	106.2	265	106.6	266	105.9	137.6	105.7	236.5	106.1	265.56	106.18
0	12.4	38.1	3.96	327.8	106.7	389.3	107.5	333	107.9	330.9	107.1	114.4	105.7	303.1	106.9	336.82	107.22
1	12.4	39.2	4.4	296.5	106.6	281.8	106.5	286.3	106.6	235.7	105.5	275.7	106.6	285.9	106.4	277.24	106.32
1	12.4	36.5	4.01	318	106	217.3	105.1	319.8	106.1	215.7	105.8	253	106.3	312.7	106	276.7	105.8
1	12.4	38.6	4.03	273.6	106	263.6	105.7	276.3	106.4	228.1	105.8	111.9	104.6	256.8	106	259.68	105.98
0	12.4	37.8	4.23	241.3	106.4	208.2	106.6	236.9	106.3	155.9	105.3	103.6	105.1	219.5	106.1	212.36	106.14
1	12.4	37.3	4.06	240.5	106.8	306.6	107.1	247.9	107.4	315.3	107.2	123.6	106	215.8	106.4	265.22	106.98
1	12.4	37.7	4.1	291.7	106.5	192.3	106.2	298.7	107.6	184.2	105.9	118.9	106.3	299.5	107.1	253.28	106.66
1	12.4	39.4	4.31	286	106	393.2	106.9	283	106.5	359.8	106.5	154.9	105.5	262.4	105.5	316.88	106.28
1	12.4	38.4	3.85	288.5	106.9	240.9	106.3	312.7	106.9	206.4	105.9	101.4	105.6	277.8	106.6	265.26	106.52
1	12.4	37.4	3.89	278.2	106.4	210.7	106.9	269.6	107.1	193.7	106.1	122.8	106.2	252.5	106.7	240.94	106.64
1	12.4	37.7	4.2	229.7	105.8	288.4	106.1	245.5	106.9	219.5	105.5	133.6	105.2	216.1	105.5	239.84	105.96
1	12.4	37.5	3.93	267.3	106.8	316.9	107	256	106.9	335.6	106.7	231.6	106.7	250.4	106.6	285.24	106.8
1	12.4	37.8	4.27	315.3	105.8	219.5	105.4	319.4	105.9	193.2	105.4	248.4	106.4	316.1	106.3	272.7	105.76
0	12.4	38.3	3.79	229.2	106.3	213.7	106.5	213.8	106.5	173	106.2	99.4	105.6	187.6	106	203.46	106.3
0	12.4	37.4	3.97	234.8	105.8	227.7	105.6	239.1	106.9	194.4	106.1	95.2	105.2	236.8	106.3	226.56	106.14
0	12.4	37.3	4.05	167.1	106	278.2	107.3	225.6	106.9	270.6	107.3	87.6	106.2	178.7	106.5	224.04	106.8
0	12.4	36.5	3.95	280.3	106.8	217.8	105.8	260.4	106.7	231.1	106.1	102	105.6	271.1	106.1	252.14	106.3
0	12.4	37.8	4.08	320.8	107	293.5	106.5	325.2	107.3	321.6	106.8	133.3	105.5	243.5	106.1	300.92	106.74
0	12.4	38.2	4.57	250.3	106.4	202	106.6	254.5	107	192.4	105.9	242.9	107.1	138.3	105.9	207.5	106.36
1	12.4	38.9	4.24	202.9	106.1	228.1	106.4	207.9	106.4	240.3	106.8	100.7	105.7	189.8	105.8	213.8	106.3
0	12.4	35.9	3.54	157.9	106.1	138.9	105.2	187.7	106.2	137.6	105.5	107.1	106.2	161.5	106	156.72	105.8
0	12.4	37.3	3.96	230.5	106.3	258.5	106.6	216	106.5	252	106.5	93.5	106	209.1	106.3	233.22	106.44
0	12.4	39.8	4.88	274.1	106.9	192.2	106.1	286.4	107.7	174	105.8	111	106.1	246.3	106.6	234.6	106.62
1	12.5	39	4.24	308.4	107.5	276.4	107.2	301.3	107.5	228.2	106.1	103.8	105.8	282.5	106.5	279.36	106.96
1	12.5	38	4.05	326.7	107.5	502.4	108.9	321.4	107.7	505.8	108.6	114.4	105.8	320.3	107.4	395.32	108.02
1	12.5	38.4	4	288.6	106.5	293	106.6	291	107.1	291.3	106.6	130.6	106	270.1	105.7	286.8	106.5
0	12.5	38.9	3.92	261.9	106.5	154.8	105.2	261.8	106.7	157	106	120.5	106	256.3	106.6	218.36	106.2
1	12.5	38.6	4.06	207.3	105.8	299.3	107.2	224.9	106.4	312.9	107	110.6	105.3	195.6	105.6	248	106.4
1	12.5	38.6	3.96	288.3	106.3	306.8	106.1	288.9	106.6	281.3	106.2	251.7	106.9	275.9	107.1	288.24	106.46
1	12.5	39.2	4.42	261.9	106.7	292.8	106.9	248.1	106.8	245.8	106.3	109.6	105.6	246.5	106.4	259.02	106.62
1	12.5	40	4.31	395	107.2	333.9	107.3	394.3	107.7	308.8	106.4	106.3	105.4	369.1	106.9	360.22	107.1
1	12.5	37.7	3.84	216.8	105	284.6	105.8	221.2	105.8	283.4	105.6	119.7	104.9	195	105.2	240.2	105.48
1	12.5	38.2	3.92	210	105.6	241	106.5	204.8	106.3	224.6	106.2	97	105.3	194.4	105.7	214.96	106.06
1	12.5	38.7	4.14	281	106.3	206.8	106.4	281.1	106.9	203.4	106.2	118.6	105.3	251.6	106.5	244.78	106.46
1	12.5	38.2	4.72	300.8	107	180.1	105.6	316.5	107.5	182.6	106	110.5	105.1	292.4	107.1	254.48	106.64
0	12.5	37.4	4.12	280	106.5	350.2	107.5	284.3	106.7	316.5	106.9	100.2	105.2	268.6	105.8	299.92	106.68
0	12.5	38.6	4.17	204.6	106.4	129.9	105.5	214	106	126.6	105.6	91.2	105.8	172.8	106.1	169.58	105.92
1	12.5	37.9	4.06	302.9	106.5	360	107.5	313.3	106.7	321.2	106	234.6	106.3	272	106.7	313.88	106.68
1	12.5	38.6	4.53	277.8	107.2	242.8	106.4	285.7	106.1	211.2	106.4	134	106.2	143.4	105.6	232.18	106.34
0	12.5	37.8	3.96	262.5	106.6	192.4	106.5	269.9	107.4	218.2	106.7	88	106	258.2	107	240.24	106.84
1	12.5	37.3	3.81	192.6	105.9	192.1	106	208.7	106.7	176.6	105.6	178.6	106	180.6	105.5	190.12	105.94
0	12.5	37.3	4.06	272.4	106.4	285.3	106.5	273.4	106.5	279.1	107.4	117.1	105.7	260.7	106.6	274.18	106.68
1	12.5	38.7	4.18	311.4	106.5	457.5	107.7	296.9	106.8	416.3	107.5	133.3	105.6	321.2	106.6	360.66	107.02
1	12.5	39.3	4.3	276.3	105.8	301.8	105.7	280.4	105.8	270	105.3	132.4	105	259	105.5	277.5	105.62
1	12.5	39.4	4.24	314.5	106.8	295.8	106.2	313.5	106.7	324.6	106.8	284.8	106.8	281.4	106.4	305.96	106.58
1	12.5	37	4.2	261	106	227.5	106.1	262.9	107.2	210.3	106.8	158	106.2	251.6	106.6	242.66	106.54
1	12.5	36.9	3.86	264.9	106.6	334	106.9	255.4	106.3	292.2	105.8	116.3	105.1	248	106.2	278.9	106.36
1	12.5	39.7	4.04	306.6	106.9	243.6	106.1	307.3	107.4	216.7	105.6	104.9	105.9	289.1	106.5	272.66	106.5
0	12.5	37.8	3.96	281	106.9	353.7	107.3	277.9	107	374	107.2	71.9	105.6	276.7	107.1	312.66	107.1
1	12.5	40.3	4.9	245.5	105.6	141.1	104.8	244.9	106.1	123.6	104.4	107.3	104.6	187.8	105.8	188.58	105.34
1	12.5	38.8	4.22	287.7	106.5	200.6	105.7	292	107.1	222.9	106.4	125.3	105.9	281.5	107	256.94	106.54
0	12.5	37.9	3.98	202	105.8	243.6	105.8	204.1	106.3	248.1	106.9	84.2	105.7	182.8	105.5	216.12	106.06
1	12.5	39	4.22	271.1	107.1	342	107.3	263.8	107.3	283	107	96.7	105.8	254.3	106.6	282.84	107.06
1	12.5	39.3	4.19	274.7	107.2	325	107.3	258.7	107.1	295	106.3	98.7	105	255.4	105.9	281.76	106.76
1	12.5	36.8	3.92	256.1	106.6	279.7	107.2	259.8	106.8	282.7	106.4	135.5	106.1	237.1	105.9	263.08	106.58
1	12.5	39.4	4.13	357.7	106.9	264.6	106.2	269.1	106.3	303.4	106.8	132.7	105.8	346.9	106.8	308.34	106.6
1	12.5	38.1	4.42	292.5	106.2	225.9	105.1	287.3	105.3	218.2	104.9	107.5	104.2	281.3	105.6	261.04	105.42
0	12.5	37.8	4.15	212.4	106.2	253.1	106.4	200.3	106.1	237.6	106.3	162.3	106.2	200.9	105.7	220.86	106.14
0	12.5	38.2	4.09	399.9	107.9	412.7	107.6	403.8	108	420.3	108	144.1	106.7	333.1	107	393.96	107.7
1	12.5	37.2	3.87	262.4	106.5	305.5	106.7	268.8	107.4	245.5	105.8	121.6	105.6	248.1	106.2	266.06	106.52
0	12.5	36.5	3.88	276.3	106.4	137.1	105.5	265.8	106.7	141.3	105.7	105.9	106.1	257.5	106.3	215.6	106.12
1	12.5	38.3	4.24	229.9	106.4	378.3	107.7	234.4	106	385.7	107.6	112.2	106.4	220	106	289.66	106.74
1	12.5	39.2	4.44	277.2	107.1	120.2	106	291.3	107.2	111.2	105.3	112.1	106	275.3	107	215.04	106.52
1	12.5	37.9	3.87	273.8	105.7	322.8	106.8	278.3	106.5	298.4	106.2	237.2	106.2	270.6	105.9	288.78	106.22
0	12.5	38.7	4.13	237.6	106.2	274	106.8	230.4	106.4	253.1	106.7	208.4	106.4	208.4	105.7	240.7	106.36
1	12.5	38.5	4.36	331.7	106.9	302.1	106.7	318.1	106.9	303.2	106.7	241.4	106.5	303.4	106.6	311.7	106.76
0	12.5	40.1	5.39	244.6	106.7	173.2	105.6	241.9	106.7	171.4	105.5	128.2	105.3	210.6	105.9	208.34	106.08
1	12.5	37.7	3.64	277.9	107.1	276.7	106.3	284.6	107.2	295.6	107.8	106.7	106.2	260.3	107.1	279.02	107.1
1	12.5	37.5	3.86	393.8	107.8	401.9	107.6	383.4	107.5	366.7	107.7	315.9	107.5	353.4	107.2	379.84	107.56
1	12.5	37.5	3.86	243.6	106.6	270.5	106.7	240.5	106.7	242.3	106.5	204.9	106.9	209.6	106.4	241.3	106.58
0	12.5	39	4.22	304	106	243	105.7	292.4	106.3	190.7	105.4	129.5	105.9	284	106.6	262.82	106
1	12.5	38.6	4.1	281.9	107.1	189.3	106	268.4	107.1	203.2	106.1	112.2	106	268.2	106.6	242.2	106.58
1	12.5	38	4.3	366.6	107.3	211.9	106.6	394.6	108.3	219.9	106.6	138.7	105.8	347.7	106.9	308.14	107.14
1	12.5	37.3	4.22	239.4	106.4	265.2	106.5	243.9	107.1	268.9	107.3	101.9	104.8	234.2	106.3	250.32	106.72
0	12.5	36.2	4.49	169.6	106.2	133	106	188.3	105.5	129.4	106.5	97.1	105.9	177.6	106.1	159.58	106.06
0	12.5	37.2	4.13	289.6	106.4	254.6	106.6	288.4	107.1	232.4	106.2	104.8	105.8	278.6	106.6	268.72	106.58
0	12.5	38.1	3.83	216.6	106.2	164.5	106.8	208.5	105.7	151	105.7	82.4	105.5	169.1	105.6	181.94	106
0	12.5	37.4	4.16	333.2	106.9	325.4	106.9	328.5	107.6	287.2	106.4	96.7	106.2	316.2	106.9	318.1	106.94
0	12.5	37.8	3.71	292.2	107	381.8	107.1	288.1	106.9	420.4	107.8	122.9	106.1	283.6	106.9	333.22	107.14
0	12.5	38.8	3.73	311	107.2	362.6	107.8	300.2	106.8	346.4	107.1	90.9	105.9	290.4	106.6	322.12	107.1
1	12.5	37.3	4.48	393.8	107	392.1	107.2	388.4	105.7	361.9	105	149.4	104.7	349.1	105.8	377.06	106.14
0	12.58	39	4.33	348.5	107.5	308.2	107	328.2	107.2	291.3	107	135.2	105.6	322.5	106.6	319.74	107.06
1	12.6	36.9	3.95	283.6	106.4	343.1	107.2	274.4	107.2	242	105.9	117.8	105.9	266.7	106.2	281.96	106.58
0	12.6	38.2	4.3	264.5	105.6	189.1	104.8	248.3	105.6	203.3	104.9	104.8	104.8	182.9	105.4	217.62	105.26
1	12.6	38	3.91	328.2	106.9	331.5	106.7	335.2	107.6	301.7	106.3	123.9	105.5	314.5	107.1	322.22	106.92
1	12.6	39	4.14	267.6	106.1	210.4	105.8	275.4	106.3	189.4	105.2	114	105.1	253.4	105.6	239.24	105.8
1	12.6	38.7	3.96	282.3	106.7	359.5	107	271	106.6	353.5	107.1	120.3	105.1	269.3	106.4	307.12	106.76
1	12.6	39.5	4.14	282.3	106.7	270.9	106.7	269.4	107.3	237.4	106.6	108.2	106	273.8	106.7	266.76	106.8
1	12.6	38.7	3.96	282.3	106.7	359.5	107	271	106.6	353.5	107.1	120.3	105.1	269.3	106.4	307.12	106.76
1	12.6	39.3	4.23	273.6	106.6	337.4	106.9	255.4	106.1	297	106.8	139.9	105.8	260	105.9	284.68	106.46
0	12.6	37.8	4.12	258.6	105.4	193.4	104.7	236.6	105.4	179.4	105.3	86.1	105.4	246.7	106.5	222.94	105.46
0	12.6	40.9	3.57	334.3	108	336	107.9	333.9	107.6	302.8	107	115.2	106.2	320.5	107.6	325.5	107.62
0	12.6	38.9	4.38	238.9	106	190.2	105.3	230.6	106	166.3	105	189.6	106.2	226.6	106.2	210.52	105.7
1	12.6	39.4	4.13	238.1	106.4	159.7	106	261.7	107.4	160.3	106.2	119.9	106	231.4	106.9	210.24	106.58
0	12.6	38.8	4.16	209.5	105.1	264.2	105.5	209.5	105.6	271.6	105.7	191.5	105	194.8	104.9	229.92	105.36
0	12.6	39.9	4.14	363.6	107.4	282.9	106.7	339	107.1	254.8	106.5	141.2	105.8	290.9	106.9	306.24	106.92
1	12.6	40.3	4.37	277.4	106.3	269.8	106.3	274.6	106.3	242.2	106.1	250.3	106.5	261.8	106.3	265.16	106.26
1	12.6	37.8	4.1	220.9	106.2	245.4	106.2	248.9	106.9	248.2	106.4	120.9	106.1	239.2	106.8	240.52	106.5
1	12.6	39.5	4.19	309.1	106.8	176.6	105.5	318.5	107.3	168.5	106.1	291.6	107.1	274.9	105.9	249.52	106.32
1	12.6	38.3	4.21	243.4	106.4	228.3	106.3	243.9	106.6	216.8	106.6	95.5	105.7	226.3	106.8	231.74	106.54
1	12.6	40.4	4.71	262.6	106.4	308.4	107.3	276.2	106.7	276.5	106.6	130.3	105.2	267.6	106.6	278.26	106.72
0	12.6	41.6	5.3	293.4	106.7	177.4	105.6	296.4	105	168.7	105.7	119.5	106.3	289.8	106.7	245.14	105.94
1	12.6	37.2	4.11	315.3	107	323.6	106.6	313.3	107.4	296.1	107.4	112.4	105.7	299.7	107	309.6	107.08
1	12.6	37.2	4.19	288.5	107.1	267.5	106.8	282.7	106.7	258.9	107.1	147.2	106.5	277.4	106.7	275	106.88
0	12.6	38.1	3.95	282.9	106.6	326.4	107	264.9	106.7	333.8	107.1	10.1	105.7	130	107.2	267.6	106.92
1	12.6	38.9	4.57	241.9	106.5	174.4	105.8	255.3	107.1	156.6	105.9	114.1	105.9	236.7	106.2	212.98	106.3
0	12.6	37	4.21	338.5	106.7	297.5	106.3	326.5	106.7	265.2	106.1	125.7	105.4	320.2	106.8	309.58	106.52
1	12.6	39.3	4.19	394.8	106	424.9	106.1	393.1	106.6	419	106.4	394.2	106.5	378.2	106.2	402	106.26
1	12.6	37	3.67	281.4	106.5	290	106.6	269.3	106.6	283.1	106.1	106.5	105.4	268.7	106.7	278.5	106.5
1	12.6	39	4.49	292	106.4	158.3	105.7	302	106.9	164.1	105.8	262.8	106.7	288.4	106.7	240.96	106.3
1	12.6	38.9	4.31	334.2	106.5	230.4	106.3	326.4	107.2	337.1	107	303.1	106.6	338	107.5	313.22	106.9
1	12.6	37.6	3.79	357.6	106.9	316.5	106	356.5	106.9	289	106.2	248.3	106.9	325.8	106.2	329.08	106.44
1	12.6	39.8	4.06	306.9	106	360.7	107.3	296.6	105.9	337.1	106.5	244	106.3	283.4	106.3	316.94	106.4
1	12.6	39	3.96	295.8	106.8	253.6	106.7	297.1	107.1	223.2	105.9	132.8	105.8	282.8	106.5	270.5	106.6
1	12.6	38.5	3.84	290.1	105.9	261.1	106	294.3	106.3	204.5	105.3	106.7	104.9	262.3	105.6	262.46	105.82
1	12.6	39.8	4.3	260.1	106.2	285.5	106.6	253.3	105.9	238.7	106.1	104.1	105.4	242	106	255.92	106.16
1	12.6	38	4.25	427.1	107.3	191.7	105.8	462.4	108.3	181.2	106.1	177	106.1	401.3	107.6	332.74	107.02
1	12.6	39.9	4.45	309.8	106.7	182.5	105.7	315.4	107.1	166.6	105.4	272.8	106.5	274.3	106.1	249.72	106.2
1	12.6	39.6	4.33	301.9	106	333.7	107	321	106.7	305.5	106.4	119	105.5	308.4	105.9	314.1	106.4
0	12.6	37	3.85	250.6	106.6	282	107	261.4	107	278.7	106.9	103.5	105.5	230.6	106.5	260.66	106.8
1	12.6	38.2	4.31	350.9	107.2	197.6	106.1	347.4	107.8	191.9	106.3	332.7	107.6	355.7	107.7	288.7	107.02
1	12.6	40.4	4.77	320.2	105.6	188.5	105	331.8	105.8	171.9	104.5	117.6	105.3	309.9	105.4	264.46	105.26
1	12.6	38.1	4.45	286.2	106.5	309.5	107.4	293.5	107.5	301.4	107	121.1	106.4	271.1	107.3	292.34	107.14
1	12.6	38.5	4.08	301.4	106.5	332.9	107	298.4	106.3	314.3	106.7	271.8	106.1	298.7	106.7	309.14	106.64
0	12.6	38.4	3.81	233.5	105.4	269.8	105.8	229.8	105.5	232	105.7	89.8	104.5	219.5	105.7	236.92	105.62
1	12.6	37.8	4.02	294.5	107.1	296.5	107.1	309.8	107.4	299.3	106.6	124.8	105.6	281	106.8	296.22	107
1	12.6	38.6	4.24	312.2	106.5	315.3	106.6	316.8	107.2	258.4	106	141.8	105	301.6	106.9	300.86	106.64
1	12.6	40	4.21	252.5	106.1	288	106.8	253.6	106.7	276.4	106.3	111.6	105.3	242.8	106	262.66	106.38
0	12.6	38.9	4.24	274.7	106.3	354.6	106.9	262.2	106.4	382.9	107.9	86.3	105.6	252.6	106.8	305.4	106.86
1	12.6	40	4.47	462.7	106	494.8	107	489.9	107.7	359.8	106.5	184.3	105.9	468.4	108.3	455.12	107.1
1	12.7	38.5	4.14	297.3	106	336.2	106.7	320	106.6	361.6	106.9	131.8	105.5	308	106.7	324.62	106.58
1	12.7	37.8	4.17	323.2	106.8	223	105.8	315	107.5	224	106.1	104.2	105.3	303.9	106.5	277.82	106.54
0	12.7	38.1	4.35	268.4	106.2	202.2	106.3	287.3	107.4	184.1	105.7	104.4	106	252.3	106.9	238.86	106.5
1	12.7	38.1	4.08	337.6	106.2	262.5	106.2	353.7	107.4	283.7	106.7	278	106.9	251.3	106.8	297.76	106.66
1	12.7	38.1	4.2	331.4	106	325.2	106.2	332.9	106.2	278	106.1	118.5	105.4	311.4	106.2	315.78	106.14
0	12.7	39.2	4.48	201.2	106.8	320.3	107.5	207.9	106.7	320.2	107.7	96	106.1	187.5	106.6	247.42	107.06
0	12.7	39.9	4.05	332.7	107.4	224.4	106.8	303.7	107.1	231.7	106.6	262.2	106.8	320.3	107.2	282.56	107.02
1	12.7	39.6	4.15	305.9	106.7	318.1	107.3	293.7	106.8	284.3	106.3	125.2	105.1	274.6	106.1	295.32	106.64
1	12.7	40	4.01	258.2	105.4	283	105.2	261.7	106.5	274.3	105.6	111.5	104.9	244.1	105.7	264.26	105.68
0	12.7	39.5	3.94	340.1	106.9	227.3	106.1	323.3	105.6	219.5	105.4	161.9	105.5	312.7	105.6	284.58	105.92
1	12.7	38.7	3.89	237.1	106.8	285	107.3	234.7	106.9	235.8	106.6	103.7	105.7	227.6	106.8	244.04	106.88
1	12.7	39.6	4.42	272.1	106.2	288.1	107.1	271.1	106.6	247.3	106.1	114.7	105.5	262.2	106.7	268.16	106.54
1	12.7	38.9	4.05	359.7	106.9	515.4	107.5	372.9	107.4	338.1	107.4	354.4	108	309.4	107.2	379.1	107.28
0	12.7	37	4.04	233.2	106.8	330.7	107.2	236.1	107	285.8	105.9	99.2	105.6	214.7	105.7	260.1	106.52
1	12.7	39.1	4.26	237.4	106.2	275.8	107.2	240	106.8	299.2	107.3	102.3	105.6	226.4	106.5	255.76	106.8
1	12.7	37.8	3.92	360	107.1	350.7	107.3	376.3	107.8	328.2	106.8	127.5	105.9	242.5	106.7	331.54	107.14
1	12.7	39.3	4.44	299	106.2	290.9	106	303.7	107.1	263.4	106.2	116.5	104.7	288.6	106.6	289.12	106.42
0	12.7	37.6	4.15	392.1	107.4	397.8	107.2	380.4	107	357	106.3	344.7	108	353.3	108.2	376.12	107.22
1	12.7	40.2	4.47	289	107.1	299.6	106.9	278.6	106.7	298.6	107	273.6	106.4	268.9	106.6	286.94	106.86
1	12.7	39.8	4.49	230.8	106.1	209.4	105.4	235.3	106.1	179.4	105.2	123.3	105.1	215.2	106	214.02	105.76
0	12.7	39.7	4.22	257.3	106.7	285.5	107.3	249.4	106.9	293.3	106.8	92.3	106.2	227.1	106.6	262.52	106.86
1	12.7	39.3	4.29	281.6	106.3	219.1	106.1	279.6	106.6	204.9	105.8	127.6	105.5	272.1	106.9	251.46	106.34
1	12.7	39.2	4.51	253.2	105.4	272.3	105.5	268.1	105.8	211.7	105	116.5	105.9	251.8	105.7	251.42	105.48
0	12.7	39.4	4.2	198.5	106.6	264.2	106.7	186.8	106.5	250.9	106.7	65.6	105.6	182.8	106	216.64	106.5
1	12.7	38.1	4.26	307.4	106.8	435.3	108	298.9	107.2	377.9	107.1	151.3	106.4	264.6	106.6	336.82	107.14
1	12.7	39.5	4.76	313.9	106.7	372.3	107	306.5	106.5	364.9	106.7	258.7	106.9	300.3	106.7	331.58	106.72
1	12.7	39	4.16	266.6	106.4	279.4	106.5	260.6	107.3	249.8	105.6	115.1	105.6	261.6	106.3	263.6	106.42
1	12.7	37.6	3.95	270.9	106.5	355.3	107.7	269	106.9	271.3	106.7	220.2	107	261.9	106.4	285.68	106.84
1	12.7	38.3	4.32	206.1	105.1	259.2	105.7	211.1	105.8	248.1	106	97.1	105.4	203.7	105.7	225.64	105.66
1	12.7	39.8	4.24	277.8	107.1	332.4	107.5	293.8	107.3	263.7	106	124.7	105.7	262.4	106.7	286.02	106.92
1	12.7	39.1	4.35	269.8	106	310.7	106.6	275.7	106.6	283.4	106.4	265.6	106.7	269.5	106.6	281.82	106.44
1	12.7	40.3	4.41	279.5	105.4	272.9	105.8	285.5	105.6	270.8	105.6	107.8	105.1	286.4	106.2	279.02	105.72
1	12.7	38.6	4.11	312.9	107.1	228.8	106.3	317.7	107.4	266	106.8	106.3	105.9	302	106.7	285.48	106.86
1	12.7	38.8	4.16	250.1	106.2	318.5	106.4	262.6	106.1	284.7	106.5	218	106.4	230.9	106.3	269.36	106.3
1	12.7	38.2	4.06	285.1	106.8	218.1	106.4	292.8	107.6	208	106.6	99.7	106.1	272	106.5	255.2	106.78
0	12.7	39.3	4.33	255.4	106.4	369.2	107	243.9	106.3	328.4	106.6	219.5	106.2	247.1	106.2	288.8	106.5
1	12.7	38.9	4.41	336.3	107.1	341.6	106.8	326.7	107.4	303.4	107.1	116.8	106.6	324.9	107.4	326.58	107.16
0	12.7	38.9	4.25	263.7	106.2	252	106.9	263.9	106.4	213.5	105.8	151	106.4	248.9	106.2	248.4	106.3
0	12.7	38.6	4.13	250.4	106.7	222.6	106.5	252.4	106.6	256.4	106.8	88.6	105.7	238.1	107.2	243.98	106.76
1	12.7	37.5	3.93	208.2	106.3	370.1	107.6	223.3	106.3	367.6	107	161.2	106	194.5	106.5	272.74	106.74
1	12.7	39.8	4.5	322.4	107.7	265.8	106.7	306	107.1	300.5	106.9	113.2	105.3	303.9	106.3	299.72	106.94
1	12.7	41.5	4.59	301.5	106.3	203.6	105.9	304.9	106.6	206.5	105.8	267.8	106.2	279.4	105.5	259.18	106.02
1	12.7	40.4	4.5	244.1	106.2	157.5	105.2	240	106.1	147.8	104.7	120.1	105.3	216.7	105.7	201.22	105.58
0	12.7	40	4.35	232.9	105.6	203.2	105.7	248.1	106.4	178.6	105.3	188.5	105.5	217	106.3	215.96	105.86
1	12.7	37.8	3.87	242.4	106.1	332.2	107.1	247.2	106.4	294.4	106.5	123.8	105.9	239.9	106.1	271.22	106.44
1	12.7	39.6	4.55	274.6	106.8	243.9	106.5	269	107.2	237.7	106.8	98.5	105.2	257.8	106.7	256.6	106.8
1	12.7	40.2	4.27	214.4	105.5	224.2	105.9	208.5	105.6	213.1	106.1	174.6	105.2	189.4	105.7	209.92	105.76
0	12.7	38.8	4.08	219.7	106.3	168.8	106.1	220.6	106.2	153.6	106	102.5	105.8	203.5	106.4	193.24	106.2
1	12.7	38.7	4.35	339.7	107.5	193.4	107	335.1	108.3	169.6	106	119.1	105.7	315.9	107.3	270.74	107.22
1	12.7	38.4	4.03	254.7	106.6	314	107	261.3	107.1	310.4	106.9	99.3	106.4	241.5	106.3	276.38	106.78
1	12.7	39.1	4.26	335.1	107.5	353.1	107.7	343.4	107.7	325.9	106.9	148.9	106.1	309.6	106.9	333.42	107.34
0	12.7	38.4	4.18	217.1	106.1	275.5	106.1	227.2	106.7	285.3	107.1	104.9	106.5	208.8	106.7	242.78	106.54
0	12.7	36.4	3.78	295.3	107.2	311.5	107.5	307.1	108	377	107.8	107.7	105.5	283.3	106.5	314.84	107.4
0	12.7	39.4	4.58	277.2	106.5	155.4	105.5	282.2	106.3	153.8	105.7	113.2	105.9	255.3	106.6	224.78	106.12
1	12.7	38.2	4.35	464.1	107.2	632.4	109	447.6	107.2	612	108.4	182.1	106	480.1	107.8	527.24	107.92
1	12.8	39.2	4.04	246.6	106.2	314.6	107.3	250.8	107.1	305.7	106.8	138.6	105.3	207.1	105.1	264.96	106.5
0	12.8	39.5	4.39	289.8	106.5	275.3	106.5	288.5	106.5	238	105.6	106.8	106.1	278.7	106.2	274.06	106.26
1	12.8	39.2	4.41	277.6	105.8	342.2	106.2	278.6	105.7	345.1	106	110.1	104.9	258.3	106	300.36	105.94
1	12.8	39.8	4.07	347.6	106.7	309.8	106.6	322.1	106.8	278.5	106.7	135.3	105.8	319	106.8	315.4	106.72
1	12.8	38.9	3.96	379.9	107.2	372.2	107.4	383.4	107.7	294.5	106.7	150.1	106.3	367.3	106.8	359.46	107.16
0	12.8	40.2	4.33	253	106.1	207.4	106.3	256.4	106.6	214.4	105.9	83.7	105.4	249.7	106.3	236.18	106.24
1	12.8	40	4.55	238.3	106.5	279.7	106.9	244.1	106.8	287.9	107	91.8	105.5	229.1	106.5	255.82	106.74
0	12.8	38.9	4.04	245.8	106.9	455.7	108.2	246.4	107.3	502.7	108.2	120.8	106	230.4	106.1	336.2	107.34
1	12.8	40.5	4.42	298.4	106.3	349.5	106.7	301.9	107.6	334.2	107.5	260.5	106.6	287.1	106.7	314.22	106.96
0	12.8	38.9	3.95	326.7	106.3	279.3	106	323.9	106.4	245	105.8	246.5	105.6	283.5	105.9	291.68	106.08
1	12.8	38.4	4.29	236	106.7	181.4	105.6	227.6	106.7	192.7	106.1	136.9	105.4	226.1	105.7	212.76	106.16
1	12.8	38.9	4.45	354	106.7	292.7	106.1	358.6	107.1	266.8	106.2	301	107.1	329.3	106.2	320.28	106.46
1	12.8	38.7	4.33	261	107	217.4	106.8	269.8	107.4	197.7	105.9	156.7	106.1	248	106.6	238.78	106.74
0	12.8	37.9	3.91	275.2	106.8	208.5	106.6	276	107.3	208.8	106.1	127.2	106.2	265.8	106.5	246.86	106.66
0	12.8	40.9	4.78	231.6	106.8	273.1	106.7	248.9	106.8	239.7	106.1	210.8	106.4	183.8	105.6	235.42	106.4
1	12.8	38.4	4.09	280.6	106.7	300	106.8	283.1	107.5	298.8	107	214	106.2	195.7	105.7	271.64	106.74
1	12.8	39.1	4.3	337.3	106.3	262.9	106.1	340.4	106.8	237.8	105.7	293.6	106.1	320.6	106.6	299.8	106.3
1	12.8	39.4	3.97	189.1	106.5	258.9	106.8	185.9	106.4	233.3	106.6	88.7	105.5	144.3	105.8	202.3	106.42
1	12.8	41.3	4.28	296.7	105.7	169.4	105.1	320	105.9	175.4	105.2	149.2	105.3	279	105.6	248.1	105.5
1	12.8	39.2	4.45	201.3	106.2	270.5	106.9	223.1	106.4	230.9	106	122.5	105.5	195.8	105.9	224.32	106.28
1	12.8	38.2	4.04	280.6	106	266.8	105.8	302.9	106.7	241.6	106.1	255.6	106.4	282.3	106.2	274.84	106.16
0	12.8	38.8	4.18	284.6	106.1	229.8	105.3	295.8	106.4	212.6	105.3	103.2	105	257.7	106.3	256.1	105.88
1	12.8	39.6	4.01	284.3	106.9	321.3	107.5	290.8	107.3	251.3	106.8	108.1	105.7	273.8	106.8	284.3	107.06
1	12.8	39	4.39	263.4	106.4	247	106.7	272.5	106.8	262.2	106.7	99.5	105.8	256.5	106.6	260.32	106.64
0	12.8	40.6	4.23	283.1	107.1	212.4	106.4	285.6	106.7	230.7	106.7	289.9	107.1	276.9	107.3	257.74	106.84
1	12.8	39.9	4.16	354.9	106.2	304.8	106.4	337.2	106.8	279.7	106.4	120.2	105.8	334.1	106.9	322.14	106.54
0	12.8	40.3	4.28	251.7	106.8	289.3	106.8	227.2	106.5	278.5	106.4	109	105.4	244.6	106.9	258.26	106.68
1	12.8	39.6	4.51	249.3	105.9	163.8	105.4	264.3	106.5	155.9	105.5	235.9	106.2	245.1	105.9	215.68	105.84
0	12.8	39.9	4.53	311.1	106.8	186.6	105.9	316.3	107.5	184.9	105.8	155.3	106.2	306.5	107.2	261.08	106.64
1	12.8	37.6	4.09	362.1	107.7	257.3	106.7	371.6	108	270.4	106.9	132	106	345.4	107.2	321.36	107.3
1	12.8	38.6	4.23	239.3	106.6	254.1	106.9	240.2	107.1	273.2	106.9	118.4	105.9	228.3	106.9	247.02	106.88
0	12.8	39.5	4.27	202.1	106.5	221.1	106.4	212	106.3	210.7	106.5	98.3	105.8	188.7	106.3	206.92	106.4
0	12.8	38.7	4.5	211.5	105.8	234.6	106.9	216.5	106.6	219	106.1	211.4	106.4	218.8	106.3	220.08	106.34
0	12.8	38.9	4.19	269.4	106.6	241.7	106.2	271	106.5	262.9	106.1	119.3	106.2	263.3	106.7	261.66	106.42
0	12.8	37.5	4.4	246.5	106.8	141.1	106	250.8	106.9	140.3	105.9	101.3	106.2	240.1	107.1	203.76	106.54
1	12.8	38.4	4.16	249.4	105.9	149.6	105	256	106.2	136.2	104.9	139.5	105.3	223.4	106.1	202.92	105.62
1	12.8	39.8	4.31	275.8	105.3	268	105.6	274.9	105.8	279.7	105.8	145.5	105.1	252.5	105.6	270.18	105.62
1	12.8	41.5	4.64	280.7	106.2	346.8	106.6	281	106.3	288.2	106.4	208.1	106.1	276.1	105.9	294.56	106.28
1	12.8	38.4	3.69	252.4	106.8	307.2	107.5	249	107.1	323.1	107.6	172.3	106.6	222.8	106.4	270.9	107.08
0	12.8	38.7	4.08	260.5	106.2	277.2	106	229.4	105.9	233.6	106	259.7	106.3	293.6	106.8	258.86	106.18
0	12.8	38.2	4.01	283.7	106.8	311.8	107.3	247.1	106.7	282.7	107.4	115.7	106.2	271	107.1	279.26	107.06
0	12.8	40.2	4.54	307.5	106.2	278	106.2	299.2	106.4	273.1	105.5	83.8	104.5	277	105.9	286.96	106.04
1	12.8	40.4	4.67	319.9	105.4	380.3	106	333.9	106.5	392.5	106.8	293.7	106	307.1	105.5	346.74	106.04
1	12.8	39.2	4.21	224.9	106.3	233.2	106.4	240.4	107.4	202.5	106	236.5	106.7	242.5	106.4	228.7	106.5
0	12.8	40.2	4.23	224.6	106.9	578.9	106.4	230.4	107.1	166	106.7	110.6	106.4	222.7	107.2	284.52	106.86
0	12.8	39.3	4.28	260.5	106.8	214.8	106.3	267.1	106.9	204.2	106.4	117.1	105.7	242.3	106.7	237.78	106.62
1	12.8	39.4	4.23	312.7	107.4	246.4	106.3	305.8	107.4	230	106.2	229.4	106.5	266.4	106.8	272.26	106.82
1	12.8	40.4	4.61	127	104.3	513.2	107.6	88.6	104.6	508.1	107.7	70.6	104.3	211.3	105.5	289.64	105.94
0	12.9	40	3.92	252.1	105.2	244.6	104.7	260.4	106.3	276	106.5	100.5	105.5	189.4	106.3	244.5	105.8
1	12.9	40.3	4.41	342.8	107.4	354.5	107	339.2	107.3	285.2	106.2	262.2	106.2	313.8	106.8	327.1	106.94
1	12.9	39.1	4.17	322.3	106.5	245.7	106.3	318.6	107.2	230.2	106.3	141.3	105.7	314.1	106.9	286.18	106.64
1	12.9	40.2	4.46	529.1	107.5	596.9	108.8	472.1	109.5	544.1	107.5	184.5	105.5	504.3	107.9	529.3	108.24
0	12.9	38.2	4.2	255.7	105.9	172	105.7	249.1	106	128.2	105.5	90.4	106	215.7	106.6	204.14	105.94
1	12.9	39	4.4	242.7	106.9	283.3	106.7	255.4	107.5	267.3	106.2	104.8	105.9	228.5	106.8	255.44	106.82
1	12.9	39.1	4.04	328.9	106.6	300.5	106.5	322.9	107.1	269.3	106.2	175.1	105.2	299.9	106.6	304.3	106.6
1	12.9	40.4	4.24	282.5	106.4	364.8	107.1	284.1	106.7	360.3	107.6	113.8	105.8	282	106.3	314.74	106.82
0	12.9	38.7	4.36	320.9	107.1	216.4	106	278.4	107.1	230.6	106.5	108.4	105.9	296.9	107.4	268.64	106.82
1	12.9	39.3	3.92	299.8	106.2	332.2	106.8	306.6	106.8	329.8	106.5	129.8	105.3	288.1	106.2	311.3	106.5
1	12.9	39.1	4.07	234.7	106.6	239.8	106.8	234.2	106.5	222.2	106.4	175.4	106.5	232.4	106.5	232.66	106.56
1	12.9	39.6	4.23	245.9	104.9	185	104.5	266.7	106	187.4	105.3	140.1	105.6	227.2	105.5	222.44	105.24
0	12.9	40.9	4.7	274.8	105.9	196	105.5	281.7	106.1	186.5	105.6	100	104.6	255.3	106.3	238.86	105.88
0	12.9	37	4.1	268	107.2	233.4	106.6	228.2	106.6	274.8	106.9	103.8	106.1	233	106.1	247.48	106.68
1	12.9	40.6	4.06	339.6	106.1	258.4	106.6	356	107.5	254	106.2	146.6	105.5	337.1	106.6	309.02	106.6
1	12.9	37.6	3.83	358.5	107.2	421.9	107.1	360.7	107.1	298.8	106.5	287.5	106.2	327.8	106.7	353.54	106.92
0	12.9	36.8	4.23	256.1	106.4	271.8	106.6	264.7	106.6	301.7	107.4	105.5	105.9	259.3	106.8	270.72	106.76
0	12.9	39.8	4.13	264.9	106.9	368.1	107.4	260.9	106.2	308.4	106.2	98.9	105	224.1	105.9	285.28	106.52
1	12.9	38	4.31	311.7	106.9	310.4	107.3	302.7	107	291.3	106.6	105.7	105.7	306.1	107.2	304.44	107
1	12.9	39.6	4.29	310.1	107	245.2	106.4	307.5	107.6	259.5	106.1	115.4	106	276.9	106.6	279.84	106.74
1	12.9	39	4.4	300.1	106	160.1	105.1	302.6	106.3	142.9	104.6	117.7	105	282.8	106	237.7	105.6
0	12.9	38.5	4.19	208.3	106.2	183.9	105.4	234.1	106.4	167.1	106.1	92	105.5	166.2	105.9	191.92	106
1	12.9	40.2	4.47	221.1	105.9	216.8	106	216.3	106.5	194.2	105.1	186.9	105.8	197.4	105.7	209.16	105.84
0	12.9	40	4.33	330.2	106.8	353.2	108.1	323.7	107.4	340.5	107.1	117	105.3	313.1	107.3	332.14	107.34
1	12.9	39.9	4.27	271.1	106.6	260.4	106.6	282.8	107.3	284.2	106.8	123.3	105.2	265.8	106.7	272.86	106.8
1	12.9	39.2	4.35	256.9	106.6	206.5	106.3	261.2	107.1	207.7	106.7	147.2	106.2	241.8	106.2	234.82	106.58
1	12.9	37.2	3.4	302.9	107	544.2	109.1	287	106.7	503.8	107.9	75.1	105.8	296.9	106.7	386.96	107.48
1	12.9	39.2	4.02	352.3	107.1	268.3	107.1	345.2	107.9	232.2	106.4	97.7	105.7	327.2	106.6	305.04	107.02
1	12.9	39.7	4.29	213.5	106.2	235.7	106.5	218.5	106.4	253.5	106.6	127.2	105.7	246.6	106.6	233.56	106.46
1	12.9	40.1	4.36	319.1	106.9	242.1	106.5	311.2	106.9	259.2	106.4	124.3	105.5	291.6	106.5	284.64	106.64
1	12.9	38.8	4.18	310.9	107.1	296.8	107.2	317.8	107.5	279.1	106.5	238.2	106.4	281	107.1	297.12	107.08
1	12.9	39.6	4.08	271.2	106	253.6	105.8	289	106.5	250.6	105.6	136	105.4	250.4	105.5	262.96	105.88
1	12.9	39.6	4.38	303.6	107	287	107.8	301.8	107.6	252.7	106.4	142.7	105.4	274.7	106.9	283.96	107.14
1	12.9	38.3	3.92	314.1	106	356.7	106.5	311.9	106.5	261	105.4	101.6	105	297.2	106.1	308.18	106.1
1	12.9	40.8	4.52	326.3	106.9	249.9	105.8	331.3	107	254.4	106.1	291.7	106.6	293.8	106.2	291.14	106.4
1	12.9	40.3	4.07	363.2	106.4	351.5	106.3	369	106.9	352.7	106.2	290.4	105.9	336.5	105.9	354.58	106.34
1	12.9	39.5	4.42	371.4	107.9	366.1	108.1	368.6	108.2	302.1	106.7	104	105.7	350.7	107.3	351.78	107.64
1	12.9	40.8	4.33	240.3	105.5	283	106.1	253.1	105.8	296.3	106.5	105.3	105.4	248.4	106.1	264.22	106
1	12.9	39	4.42	234.2	106.4	189.9	106.3	248.6	106.9	174.8	105.9	103.5	106.1	228.7	106.6	215.24	106.42
1	12.9	38.5	4.09	340.5	107	336.1	106.5	347	107.3	287.4	105.7	118.3	105.7	333.9	107	328.98	106.7
0	12.9	40.5	4.63	252.7	106.4	340.1	107.6	262.9	106.9	274	106.2	100	105.9	245.3	106.6	275	106.74
1	12.9	40.2	4.64	326.8	106.9	310.8	106.9	321.8	107.1	249.1	106.2	121.1	105.8	303.5	107.3	302.4	106.88
1	12.9	38.3	4.08	392.4	107.5	315.1	106.7	384.1	108.3	333.6	107.2	236.3	106.2	294.8	106.2	344	107.18
1	12.9	39.2	4.3	322.4	106.9	176.9	106.3	322.2	107.4	178.7	105.7	136.1	105.9	315.3	107	263.1	106.66
1	12.9	37.6	4.39	267.2	106.6	333.6	107.5	271.7	106.6	303.6	107	108.7	105.7	264.3	107	288.08	106.94
0	12.9	41	4.53	298.9	106.8	196	105.9	303.5	107.3	188.4	106	136.1	106.6	288	106.6	254.96	106.52
0	12.9	37.6	4.03	258.1	107	255.9	106.7	246.6	107.1	267.5	106.7	95.1	105.7	230.3	106.5	251.68	106.8
1	12.9	40.4	4.56	291.3	106.4	280	106.7	297.6	107.1	276.5	106.1	118.1	106.1	292	106.6	287.48	106.58
1	12.9	38.5	3.92	298.7	107.4	329.9	107.2	306.5	107.5	324.8	107.4	145.2	105.9	279.6	106.6	307.9	107.22
0	12.9	40.8	4.77	296.7	106.3	218.7	105.9	272.2	106.2	198.1	105.5	243.4	105.7	261.2	105.5	249.38	105.88
0	12.9	41.4	4.56	219.9	106.1	251.8	106.9	227.4	106.5	278.2	106.6	91.8	105.7	227.5	106.3	240.96	106.48
1	12.9	38.5	4.2	254.5	106	313.5	106.6	275.1	107	318	107.3	114	106.3	244.4	106.4	281.1	106.66
0	12.9	39.6	4.33	322.8	107.2	299.1	107	277.7	108	326.9	106.7	90.3	105.7	296.5	106.8	304.6	107.14
1	12.9	39.9	3.89	296.4	106.7	221.8	106.2	293.7	107.5	226.9	106.7	210.9	107	282.8	107.4	264.32	106.9
0	12.9	39.4	4.24	218.1	105.5	159.6	105.6	216.9	105.5	136.3	104.8	104.4	105.2	203.2	106	186.82	105.48
1	12.9	39.8	4.33	337	106.9	366.2	107.2	356.9	107.6	361.7	107.1	127.5	105.7	330	107.2	350.36	107.2
1	12.9	38.8	4.5	285.8	106.8	339.6	106.8	268.2	106.9	342.6	107.3	108.1	105.7	261	106.7	299.44	106.9
0	12.9	40.3	4.32	201.5	105.9	190.6	106.4	227.8	107.1	192.5	106.1	77.1	105.7	184.9	105.7	199.46	106.24
1	12.9	39.9	4.46	224.9	106.5	294	107.3	223.6	106.6	266.1	106.5	94.5	105.2	206.8	105.9	243.08	106.56
0	12.9	38.9	4.23	299.2	106.7	269.2	107.1	294.4	107.4	305.9	107.5	120.4	106	284.1	106.8	290.56	107.1
0	12.9	39.6	4.04	377	108	271.6	106.9	399.3	108.1	312.8	107.9	143.3	106.5	345.7	107.2	341.28	107.62
0	12.9	38.8	4.49	246.5	106.5	283.6	107.3	251.4	106.9	245	106.5	97.8	105.5	227	106.4	250.7	106.72
1	13	39.3	4.49	305	107.8	313.7	108	316.6	108.4	291.9	107	127.8	106.5	299.2	107.6	305.28	107.76
1	13	39.1	4.64	293.6	107	264.5	106.9	289.7	107.1	278.1	106.6	107.6	106.3	256.1	106.8	276.4	106.88
0	13	38.9	4.36	251.3	107.3	222.2	106	259.1	107.3	216.3	106.5	124.8	106.7	224.1	106.2	234.6	106.66
1	13	39.7	4.48	255.2	106	212.5	106.1	263.6	107.2	181.6	105.9	104.6	105.2	239.1	106.5	230.4	106.34
1	13	39.2	4.23	304	106.8	237.8	106.6	315.6	107.4	215.9	106.4	110.8	106.2	290.7	106.7	272.8	106.78
1	13	39.1	4.07	390	106.9	410.5	107	393.5	107.1	339.4	106.1	151.5	105.4	382.6	107.1	383.2	106.84
1	13	40.7	4.05	333.9	107.1	252.5	106.7	334.6	106.8	239.1	106.4	301.7	106.8	306.9	106.6	293.4	106.72
0	13	39.5	4.54	237.9	106	258.7	106.7	238.5	106.7	256.4	106.8	91	106	240.6	106.8	246.42	106.6
1	13	38.8	4.28	261.2	106.5	392.9	107.7	281.5	107.5	396.3	108	138.2	106.3	255.7	106.5	317.52	107.24
1	13	40.4	4.55	259.9	106.2	339.6	107.3	270.8	107.1	326.2	107.3	117.1	105.8	239.6	106.8	287.22	106.94
0	13	39.5	4.35	254	106.1	151.6	105.8	276.5	107	130.7	105.1	111	105.7	249.1	106.6	212.38	106.12
0	13	37.4	4.03	225.8	106.1	237.1	106.1	229.3	106.4	236.2	106.3	107.2	105.6	219.1	106.3	229.5	106.24
1	13	40.3	4.46	264.6	105.8	206.6	105.2	276.8	106.6	203.9	105.3	170.2	106	264.6	106	243.3	105.78
1	13	40.2	4.53	256.7	106.6	313.8	107.1	264.1	107.2	318.3	107.7	239.1	106.6	243.4	106.4	279.26	107
0	13	39	4.14	331.2	107.1	381.1	107.6	317.8	107.1	342.7	107.3	146.6	106.5	329.1	107.9	340.38	107.4
0	13	40.3	4.48	222.4	106.1	167.6	105.1	223.1	106.4	154.3	105.4	202.8	106.1	195	105.4	192.48	105.68
1	13	41	4.42	211.2	106.3	275	106.1	238	106.8	274.1	106.8	115	105.1	236.2	106.5	246.9	106.5
0	13	42.1	4.44	451.1	107.2	458.3	107.7	429.6	107.4	471.8	109.3	112.1	105.1	417.4	108	445.64	107.92
1	13	39	4.46	208	106.6	229	106.8	202.4	106.7	227.4	106.9	106.3	105.5	195.4	106.2	212.44	106.64
1	13	39.5	4.2	314.2	106.4	300	106.8	319.3	107.2	306.2	106.8	122.6	106.2	293	106.8	306.54	106.8
1	13	40.1	4.16	251.8	105.6	174.7	105.1	242	106.1	163.8	104.9	107.6	104.9	225.2	105.3	211.5	105.4
1	13	39.6	4.23	300.2	106.1	297.7	106.2	303	106.9	171.2	105.2	266.9	106.2	288.3	106.8	272.08	106.24
0	13	37.9	3.91	319.3	107.1	220.2	106.6	317.4	107.4	212.7	106.4	117.8	106.1	293.4	106.9	272.6	106.88
1	13	39.7	4.6	258.1	107	269.8	106.4	247.8	106.5	254.9	106.6	84.8	105.9	245.3	106.5	255.18	106.6
0	13	39.8	4.1	319.6	106.5	180.7	106.5	340.5	107.9	161.3	105.8	137.4	106.1	303.5	106.9	261.12	106.72
1	13	40.3	4.3	288.2	106.6	339.7	107.8	286.2	107.3	329.6	107.2	130.9	105.8	245.3	106.3	297.8	107.04
1	13	39.9	4.47	327.5	107.7	262.3	107.2	337.3	107.8	250.8	106.8	160.3	106.1	298.4	107.4	295.26	107.38
0	13	38.4	4.03	285.9	107.1	318.7	107.4	275.2	107.2	299.4	107.4	98.9	106	265.9	107.5	289.02	107.32
0	13	39.8	4.08	220.2	106.1	223.8	106.9	223.7	106.8	202.7	105.9	109.9	105.7	206.2	105.7	215.32	106.28
1	13	41.9	4.97	231.4	105.8	240.1	105.9	221.9	106.1	245.5	106.1	96	105.7	220.5	106.1	231.88	106
1	13	39.7	4.47	241.3	105.8	255.6	106.2	247.5	107.2	243	106.7	107.4	105.7	237.7	106.4	245.02	106.46
1	13	41	4.57	246	106.2	256.4	106.2	265.5	107.4	235.5	106.1	112.4	105.7	239.1	105.9	248.5	106.36
1	13	40.2	4.17	253.7	106.4	277.8	106.9	255.8	106.7	242.9	106.1	103.5	105.6	247.8	106.8	255.6	106.58
1	13	39.5	4.43	313.4	107.8	387.7	108.3	315.6	107.3	373.9	107.8	149.4	106.3	309.9	107.5	340.1	107.74
0	13	39.7	4.16	272.9	106.1	354.6	107	275.8	107.1	376.4	107.6	104.6	105.4	248.9	106.7	305.72	106.9
1	13	40.4	4.34	217.4	106.3	223.6	106.1	225.2	106.9	212.1	106.4	125.3	107	221.1	106.6	219.88	106.46
1	13	40.3	4.24	281.7	106.1	275.8	106.2	286.8	106.5	266.4	106.2	221.6	105.6	248.9	105.4	271.92	106.08
1	13	41.3	4.33	288.7	106.5	324.5	107.2	299.5	107.2	283.8	106.2	125.5	106.1	176	106.4	274.5	106.7
0	13	39.1	4.05	235.1	106.2	193.5	105.8	228.6	106.2	212.3	105.8	80.9	105.3	215.2	105.9	216.94	105.98
1	13	39.5	4.28	280.6	107.3	359.9	107.7	260.9	107.3	323.9	107.1	100.1	105.7	257.5	106.4	296.56	107.16
1	13	40.4	4.23	262.3	106.6	209.1	106.3	268.9	107	215.1	106.8	116.5	105.7	265.4	107	244.16	106.74
1	13	39.8	4.02	363.1	107	214.5	105.5	356.5	107.5	196.3	105.7	302.5	106.9	347.5	106.8	295.58	106.5
1	13	39.9	4.43	375.7	107.4	196.7	105.3	403.4	108	179.4	105.8	163.6	106.2	346.3	107.2	300.3	106.74
1	13	40.5	4.22	257.3	105.3	250.7	105.8	262.5	106.2	231.2	105.1	152	105.2	237.8	105.6	247.9	105.6
0	13	39.9	4.29	294.9	107	332.2	107	278.3	107.6	338.6	107.7	101.8	105.8	271.4	106.3	303.08	107.12
1	13	41.1	4.9	257.2	106.6	195	107.1	285.9	108.1	199.9	106.8	231.5	107	258.7	106.9	239.34	107.1
0	13	39.9	4.17	262.7	107.8	268.1	107	247.9	106.7	258.6	106.7	114.2	105.9	222.5	106.6	251.96	106.96
1	13	40.7	4.43	368.4	106.7	382.2	107.3	343.1	107.6	314.6	106.7	117.3	105.2	365.8	107.2	354.82	107.1
0	13	39.2	4.15	165.7	105.8	171.5	105.8	148.8	105.7	173.6	106	83.6	105.6	160.7	105.7	164.06	105.8
1	13.1	40.6	4.34	326.8	106.4	451.3	107.4	314.5	106.4	420.3	107.6	286.2	106.3	309.8	106.6	364.54	106.88
1	13.1	39.2	4.17	228.7	105.7	249	105.7	228.8	106.3	265	106.6	172.1	105.9	215.8	106	237.46	106.06
1	13.1	39.6	4.33	296.5	106.6	329	107.1	290.3	107	312.6	106.8	99.6	105.7	288.5	106.9	303.38	106.88
1	13.1	40.2	4.31	288.1	105.8	249.8	105.2	324.1	107.1	208.3	105.2	124.4	105.4	261.3	106.5	266.32	105.96
1	13.1	40.7	4.46	255.8	105.6	251.1	105.4	251.5	105.9	264.9	105.9	205.2	105.6	249.1	105.8	254.48	105.72
0	13.1	40.4	4.23	252.9	106.4	149.8	105.7	248.2	106.6	150.2	106	95.3	105.9	241.2	106.5	208.46	106.24
0	13.1	40.4	4.23	248.6	106.2	159.1	106	253.8	106.8	130.5	105.9	102.2	105.8	237.6	106.6	205.92	106.3
1	13.1	40.4	4.3	264.8	105.7	283	106.1	259.9	106.4	233.3	106	111.2	105.3	250.2	105.9	258.24	106.02
1	13.1	40.7	4.37	280.6	107.5	341.8	108.2	281.8	107.3	305.3	106.8	125.6	105.4	256.4	106.8	293.18	107.32
1	13.1	41.4	4.53	324.5	106	294.8	106	324.5	106.7	311.6	106.5	128.7	105.9	293.2	106.4	309.72	106.32
1	13.1	38.9	4.19	286.5	106.9	367.9	107.6	282.9	107.1	302.4	107.2	108	105.7	276.5	107.4	303.24	107.24
0	13.1	39.7	4.44	208.5	105.8	222.2	106.3	223.3	106.5	232.4	106.8	102.3	106.1	216	106.6	220.48	106.4
1	13.1	39.9	4.14	315.5	106.9	254	106.9	315.4	107.8	229.5	107	112.8	106.6	296.2	107.2	282.12	107.16
1	13.1	40.5	4.59	312.9	107	422	107.6	323.2	106.8	375.8	106.7	147	106	295.8	106.7	345.94	106.96
1	13.1	41	4.68	307.4	107.7	235	107.1	282.1	107.5	256.2	107	119.7	106.4	268.5	106.6	269.84	107.18
1	13.1	40.7	4.44	318.8	106.3	278	106.1	309.4	106.7	252.7	105.1	223.9	105.8	283	105.8	288.38	106
1	13.1	40.5	4.21	239.7	106.6	278.8	107	241.1	106.4	287.8	106.9	114.3	105.8	204.2	106.4	250.32	106.66
1	13.1	38.8	4.05	336.3	107.1	222.8	106.3	336.8	107.7	226.8	106.4	302.2	107.2	315.9	106.7	287.72	106.84
1	13.1	40.4	4.41	312.5	107.1	325.4	107.2	332	107.3	372.8	107.6	118.5	106	295.7	107.6	327.68	107.36
0	13.1	40.4	4.89	227.4	106.5	245.9	106.5	239.6	106.9	299.5	107	99.6	105.8	206.7	105.7	243.82	106.52
1	13.1	40.2	4.36	284.7	106.3	252	106.2	293.2	106.9	219.9	105.5	117	105.3	273.8	106.7	264.72	106.32
0	13.1	40.3	4.38	263	106.1	270.7	106.6	266.6	106.1	248.2	105.8	104.2	105	242.6	106.1	258.22	106.14
1	13.1	39.4	4.28	415.4	107.7	435.9	108.4	398.9	108	395.8	107.1	315.5	107.3	388.2	107.7	406.84	107.78
1	13.1	39.8	4.53	317.1	107.2	324.2	107.4	333.7	107.4	300.7	107	86	105.7	302	107	315.54	107.2
1	13.1	39.3	4.26	273.8	106.6	232.9	106.7	283.8	107.3	225.2	106.4	123.2	105.5	265.3	106.7	256.2	106.74
1	13.1	41.3	4.41	278.8	106.7	174.5	105.9	286.6	107.1	152.9	105.7	107.4	105.9	226.4	106.8	223.84	106.44
0	13.1	39.5	4.13	238.8	106	244.3	106.2	213.2	105.9	219.6	105.9	95.3	105.1	168.7	105.9	216.92	105.98
1	13.1	38.9	4.15	305.8	106.5	190.3	105.7	291.3	106.4	173.1	105.5	121.2	105.1	286.1	106.5	249.32	106.12
0	13.1	40.6	4.16	200.4	105.6	155.6	105.8	213.5	106.5	152.1	105.5	93.1	105.9	192.5	105.9	182.82	105.86
1	13.1	40.2	4.47	255.1	105.6	257.6	105.8	256.3	106.3	310.2	106.5	241.9	106.4	245.2	106	264.88	106.04
1	13.1	42.5	4.8	251.2	106.4	209.2	107	242.9	105	170.1	104.9	132.4	105.8	230.6	105.8	220.8	105.82
1	13.1	40.5	4.38	261	106.3	245.7	106.9	255.6	106.5	194	105.4	106.4	105.7	239.2	106.2	239.1	106.26
0	13.1	39	3.92	221.6	106.4	155.3	106.2	224.8	106.5	137.3	105.8	96.8	106.1	199.8	106.3	187.76	106.24
1	13.1	41.9	4.44	335	106.8	228.3	105.9	315.7	106.5	209.6	105.7	137.4	105.4	309.8	106.7	279.68	106.32
1	13.1	40.3	4.55	283.1	106.6	255.6	107.1	305.3	107	244.2	106.5	133.7	106.3	298.3	106.9	277.3	106.82
1	13.1	41.5	4.39	291	106.6	239.6	106.7	280.9	106.8	176.1	105.5	250.4	106.4	260.4	106.1	249.6	106.34
0	13.1	38.9	4.56	272.9	106.8	230.7	106.5	287.6	107.8	240	107	104	105.8	287.8	107.4	263.8	107.1
1	13.1	40.6	4.52	261.1	106.6	279.3	107	286.6	107.2	272.3	107	139.2	106.2	259.9	106.9	271.84	106.94
1	13.1	36.7	4.18	282.6	107.3	255.9	107.3	287.5	107.1	238	106.4	104.9	105.4	270	106.5	266.8	106.92
1	13.1	38.8	4.34	331.7	107.3	316.3	107.1	357.3	107.3	309.5	106.7	142.7	106	330.4	106.8	329.04	107.04
1	13.1	38.6	4.34	259.7	106.5	268.5	106.5	237.9	107.1	260.2	106.8	97.3	105.4	259	107.1	257.06	106.8
0	13.1	39.9	4.32	328.3	107.3	225.7	106.8	302.7	107.1	233.7	107	120.7	105.8	309.7	107.3	280.02	107.1
1	13.1	40	4.51	253.8	106.8	191	107	251.9	106.8	167.9	105.9	171.5	106.7	249.9	107.1	222.9	106.72
0	13.1	39.7	4.6	281.6	106.3	312.2	106.6	273.6	106.6	261.5	106.6	128.5	105.9	275.9	106.6	280.96	106.54
1	13.1	40.8	5	205.1	106.3	257.2	107.3	208.6	106.3	213.2	106	104.1	106	203.9	106.6	217.6	106.5
0	13.1	39.9	4.28	266.9	105.7	195	105.1	260.4	105.8	180.6	104.9	99.1	105.2	256.8	106.4	231.94	105.58
0	13.1	38.5	4.34	253.7	106.6	258.2	106.4	241.5	106	222.4	106.3	104.2	105.1	215.9	105.8	238.34	106.22
0	13.1	41.5	4.46	198.5	105.9	198.1	106.7	214.3	106.1	196.2	106.7	185	106.7	123.7	106.2	186.16	106.32
0	13.1	38.2	4.03	206.6	106.5	132	105.7	217.4	107.2	124.7	105.5	66.3	105.3	193.9	106.2	174.92	106.22
1	13.1	38.9	4.42	288.7	106.8	212.4	105.8	299.3	107.1	202.4	105.4	125.8	106.1	283.3	106.8	257.22	106.38
0	13.1	37.8	4.14	216.6	106.2	365.2	106.8	207.9	106.5	355	106.7	73.4	105.3	222.6	105.9	273.46	106.42
1	13.2	40.4	4.37	345.9	107.3	242	106.4	335.5	107.5	243.3	106.3	125	105.3	334.2	107.3	300.18	106.96
1	13.2	40.4	4.37	345.9	107.3	242	106.4	335.5	107.5	243.3	106.3	125	105.3	334.2	107.3	300.18	106.96
1	13.2	39.4	4.55	264.1	104.9	315.6	105.7	266.4	106	292.9	105.4	130.1	105	245	105.5	276.8	105.5
0	13.2	41.2	4.7	239.8	106.5	188.1	105.9	235.1	106.2	122.1	105.5	208.3	106.1	218.3	106.2	200.68	106.06
0	13.2	36.5	4.1	331.5	107.3	229.4	106.4	320.6	107.2	258.2	106.8	127.4	105.4	242.6	106.8	276.46	106.9
1	13.2	40.1	4.29	233.4	106.5	245.2	106.2	252.6	106.6	231.2	106	2391	106.4	238.2	106.4	240.12	106.34
0	13.2	40	4.45	318.7	106.8	184.9	106	321.1	107.2	171.3	105.5	248.1	107	297.8	107.1	258.76	106.52
1	13.2	40.3	4.56	289	107.3	245.3	107.3	295.3	107.4	226.8	106.3	151	106.1	257.6	106.7	262.8	107
1	13.2	41.6	4.5	287.9	106.8	408.4	107.7	267.7	106.7	406.6	107.8	119.1	106.6	269.2	107.2	327.96	107.24
0	13.2	42.6	5.12	221.3	105.7	324.6	106.9	223	106	388.9	106.1	90.3	105.1	214.6	105.9	274.48	106.12
1	13.2	39.4	4.38	295.2	107	190.3	106.3	302.6	107.5	187	106	104.7	106.2	271.3	106.4	249.28	106.64
1	13.2	40.6	4.24	304.6	106.7	303	106.1	295.6	106.7	312.5	106.6	101.9	105.2	288	107	300.74	106.62
1	13.2	39.6	4.18	321.1	106.3	368.8	107.2	329.2	108	295.6	106.4	103.5	105.8	294.7	106.3	321.88	106.84
0	13.2	39.4	4.35	252.4	106.1	168.8	105.5	242.3	106.2	169.6	105.9	186.1	105.7	220.1	106.2	210.64	105.98
0	13.2	39.7	4.26	238.4	106.7	151.6	106.2	243.4	107.8	132.9	105.2	99.9	105.9	228.1	106.4	198.88	106.46
1	13.2	40.2	4.54	220.5	105.5	173.7	106.3	234.9	106.5	170.7	106	98.3	106	209.5	106.8	201.86	106.22
0	13.2	40.6	4.31	289.4	107.1	281.4	107.4	280	107.5	290.4	107.7	100.6	105.9	276.3	107.5	283.5	107.44
0	13.2	38.9	3.8	272.6	107	151.7	105.6	273.1	107	148.1	105.4	106.5	106.2	275.4	106.9	224.18	106.38
1	13.2	40.2	4.27	308	106.5	253	105.8	307.1	107.2	248.5	106.1	110.8	105.6	290.3	107	281.38	106.52
0	13.2	40.6	4.88	288.6	107	313	107.4	290.4	107.3	262	106.2	112.1	105.6	269.3	106.5	284.66	106.88
0	13.2	40.5	4.65	332.7	107.9	291.6	107.6	331.2	107.9	298.3	107.2	112.9	105.8	307.14	106.9	312.188	107.5
1	13.2	42.9	4.99	277.3	105.9	311.8	106.5	288.6	106.7	280.5	106.5	228.9	105.9	270.7	106.1	285.78	106.34
1	13.2	40.2	4.28	228.5	106.5	329	107.5	237.7	107.1	324.2	107.4	123.4	105.4	209.3	105.7	265.74	106.84
1	13.2	40.4	4.4	259.1	106.2	267.9	106.1	255.6	106.3	260.8	106.1	221.9	105.9	201.2	105.8	248.92	106.1
1	13.2	39.7	4.55	297.5	107	280	106.7	287.4	107.5	296	106.6	104.5	105.7	264.5	106.3	285.08	106.82
1	13.2	39.3	4.66	249.4	106.4	153.4	106.1	243.5	106.3	155.6	106	115.2	106.2	242.2	106.7	208.82	106.3
1	13.2	39.3	4.05	308.9	106.8	317.6	107.5	326	107.5	273.1	106.6	130.6	105.4	284.3	106.7	301.98	107.02
1	13.2	39.8	4.26	329.6	106.5	258.1	106	299.3	106.8	239.4	106	135	105.4	301.3	106.6	285.54	106.38
1	13.2	40.8	4.75	216.6	106	217.5	106.1	235.2	107.4	207.4	106.4	110.9	105.7	204.6	106.2	216.26	106.42
1	13.2	39.5	4.3	318.6	106.3	209.4	105.5	323.1	107.2	184.2	105.4	296	106.3	296.9	106.2	266.44	106.12
1	13.2	40.2	4.39	347.5	107.7	290.6	106.6	335.7	107.5	310.9	106.8	129.7	106.1	326.7	106.9	322.28	107.1
1	13.2	38.7	4.08	181.6	106.1	122.2	105.6	177.5	106.4	145.1	106	94.9	105.5	184.1	105.9	162.1	106
1	13.2	38	4.1	277.3	107.1	214.8	106.6	307.8	107.6	225.4	106.5	118.5	106.3	281.7	107.4	261.4	107.04
1	13.2	41.1	4.48	268.1	106.4	267.5	106.6	284.1	107.2	250.1	106.9	107	105.9	264.1	106.3	266.78	106.68
1	13.2	40.4	4.49	306.4	106.4	305	107.1	278.9	107.3	311	107.9	271.9	106.9	310.6	107.2	302.38	107.18
1	13.2	38.6	3.99	256.7	105.8	222.7	105.4	256.2	105.5	217.7	105.5	102.2	104.8	211.4	105.4	232.94	105.52
0	13.2	39.8	4.41	289.2	107	232.7	106.7	279.4	107.6	210.7	106.9	102	106.3	281.5	107.3	258.7	107.1
1	13.2	41.1	4.52	380.9	107.8	334.4	106.7	373	107.8	291.5	105.9	142.8	105.4	356.3	106.7	347.22	106.98
0	13.2	39.7	4.43	239.1	106.6	430.7	108.2	239.3	106.8	414.6	107.3	102.2	105.4	234.6	106.3	311.66	107.04
1	13.2	41.8	4.387	342	106.7	364.1	106.8	340.6	107	309.2	106.8	310.9	107.2	322.5	106.6	335.68	106.78
1	13.2	40.6	4.29	268	106.7	172.6	105.4	275.1	106.8	166.8	105.2	132.4	105.7	248.1	106	226.12	106.02
1	13.2	40.2	4.49	274	106.6	189.7	106.4	308.1	107.8	183.6	106.2	149.1	105.7	285.6	107.2	248.2	106.84
1	13.2	41.2	4.42	252.1	107.1	292.1	107.5	244.2	106.9	276.2	107	112	105.8	230.5	106.9	259.02	107.08
1	13.2	40.7	4.25	285.1	106.4	278.3	106.9	289.1	107.1	279.9	106.8	122.3	105.6	287	107.1	283.88	106.86
1	13.2	40.7	4.27	306.7	106.5	268.6	106.4	318.2	107.1	225.4	106.2	256	106.4	290.2	106.3	281.82	106.5
0	13.2	40	4.27	275.1	106.7	266	106.4	273	106.9	256	106.2	138	106.6	260.7	106.8	266.16	106.6
1	13.2	40.3	4.53	277.7	106.3	300.8	107	260.4	106.8	297.2	106.6	114.8	106.2	256.4	106.3	278.5	106.6
0	13.2	38.6	3.99	265.5	106.7	211	106.1	282	107.6	170.2	105.8	92.8	105.4	113.9	106.1	208.52	106.46
1	13.2	40.4	4.13	233.9	106.9	282.9	107.1	237	106.7	277.1	107	95	105.1	220.4	106.4	250.26	106.82
0	13.2	40.7	4.51	227	105.7	243.3	106.1	230.9	106.2	244.2	106.4	88.4	105.4	202	105.3	229.48	105.94
0	13.2	39.8	4.06	229.6	105.3	245.9	105.6	236.5	106.1	253.9	106.1	125.7	105.5	218.6	106.2	236.9	105.86
1	13.2	41.8	4.44	269.6	106.7	291.8	106.7	248.6	106.9	240.3	106.1	117.5	106.2	268.9	106.5	263.84	106.58
0	13.2	38.8	4.49	248.2	106.8	162.9	106.6	244.2	107	145.3	105.4	88.9	105.4	223	106.8	204.72	106.52
0	13.2	38.8	4.21	341.6	108.4	364.6	108.3	338.6	107.1	329.7	107.6	121.7	106.9	336.4	107.9	342.18	107.86
0	13.2	40.3	4.6	232.5	106.2	222.3	106.5	230.4	107.2	218.5	106.3	103.8	105	210.1	106.8	222.76	106.6
1	13.2	40.4	4.13	238.9	107.1	286.2	107.3	238.3	106.1	274.9	106.5	84.9	105.2	217.6	106.2	251.18	106.64
0	13.2	40.3	4.69	204	105.7	231.7	105.2	192.3	105	242.7	106.1	56.7	105	210.7	105.9	216.28	105.58
0	13.2	39.4	4.03	298.1	105.7	263.2	106.7	266	105.9	428.5	107.9	82.2	104.9	347.9	107.5	320.74	106.74
1	13.3	40.3	4.44	329.7	107	338.9	107.5	327.1	107.4	328	106.8	121.3	105.7	312.1	107.1	327.16	107.16
1	13.3	40.3	4.88	272	107.3	290.7	107.1	278.9	106.9	272.3	106.8	109.3	105.7	257.5	106.8	274.28	106.98
0	13.3	42.1	4.19	271	106.3	333.9	106.6	254.9	105.8	325.2	106.6	95	105.5	247.6	106.6	286.52	106.38
1	13.3	41.8	4.77	258.1	106	334.1	107.2	254.7	106.7	304.3	106.4	205.4	105.9	237.9	106	277.82	106.46
1	13.3	39.6	4.35	283.9	106.7	288.3	107.2	280.4	107.1	247.6	105.8	83.8	105.3	260.8	106.4	272.2	106.64
0	13.3	40.1	4.32	271.8	106.1	307.9	106.6	273.9	106.4	244.1	106.2	212.4	106.3	251.5	106.4	269.84	106.34
1	13.3	41.3	4.67	251.9	105.8	228.1	105.7	257.5	106.2	212.8	105.3	225.9	105.6	244.6	105.8	238.98	105.76
1	13.3	40.2	4.39	278.1	107	187.8	105.6	256	107.3	212.8	106.1	102.9	105.3	233	106.6	233.54	106.52
0	13.3	41.9	5.09	258.4	106.1	222	106.9	286.2	107.4	203.4	105.9	98	105.6	239.5	106.6	241.9	106.58
1	13.3	42.3	4.55	322.7	107.2	246.6	106.2	318.4	107.1	217.9	106.5	140.8	105.7	290.3	106.9	279.18	106.78
0	13.3	41.2	4.35	292.6	106.9	315.9	107.5	300.3	107.3	261.3	106.3	103.1	105.9	285.5	106.9	291.12	106.98
0	13.3	40.2	3.86	327.4	107.4	354.8	107.8	316.4	107.7	349.2	107	105.6	105.4	299.4	106.9	329.44	107.36
0	13.3	38	4.19	215.1	105.6	254.9	106.4	207.5	106.3	295.1	106.2	118.1	106	176.1	106.1	229.74	106.12
1	13.3	39.9	4.58	338.4	106.9	180	106.2	331.2	107.8	183.1	106	122.9	106	310.9	107	268.72	106.78
1	13.3	40.4	4.23	335.2	107.5	237.6	106.6	329.1	107.3	246.2	106.2	121.7	105.1	309.3	106.9	291.48	106.9
1	13.3	42.3	4.45	262.8	105.8	202.7	105.5	256.1	105.9	185.6	105.4	98.1	105.4	240.9	105.6	229.62	105.64
0	13.3	40.1	4.27	220.2	105.9	232.6	106.6	218.6	106.8	226.3	106.4	93.7	105.3	218.1	106.5	223.16	106.44
1	13.3	40.5	4.36	282.1	107.4	198	106.6	252.5	106.7	212.4	105.9	100	105.7	268.5	106.9	242.7	106.7
1	13.3	39.1	4.1	343.2	107.3	271	106.3	344.4	106.6	255.2	106.7	309.3	107.1	322.1	106.4	307.18	106.66
1	13.3	41	4.63	264.6	105.9	269.3	105.6	267.5	106.1	283.5	106.3	117.9	105.2	209.8	105.7	258.94	105.92
1	13.3	40.6	4.43	287.4	106.3	324	106.4	269.9	106.1	289.5	106	99.7	105.4	264.3	106.1	287.02	106.18
1	13.3	42.7	5.14	195.6	106.8	182.4	105.4	202.6	106.9	192.6	106.8	198.5	106.9	184.9	106.2	191.62	106.42
1	13.3	38.7	4.22	264.8	106.2	280.1	106.3	265.1	106.6	217.6	105.8	105.8	105.1	253.8	106	256.28	106.18
1	13.3	41.4	4.41	269.2	106.2	227.9	106	298.2	107.5	202.5	105.5	262.8	106.6	255.8	106.7	250.72	106.38
1	13.3	41.2	4.56	334.5	106.8	190.2	106.1	342.7	108.4	182.3	106	261.9	106.4	317.4	107.1	273.42	106.88
1	13.3	41.4	4.69	244.1	106	246.7	106.6	254.1	107.3	205.6	106.2	141.9	105.9	231.5	106.8	236.4	106.58
1	13.3	40.2	4.33	345	107.1	197	105.9	349.5	107.5	186.4	105.7	124.8	105.5	315.8	106.4	278.74	106.52
1	13.3	41.2	4.92	211.4	105.9	168.2	105.4	217.9	106.3	156.3	105.5	96.4	105.4	198.8	106.1	190.52	105.84
1	13.3	40.8	4.54	318.3	107.3	36	107.5	309.3	107.9	375.4	107.2	88.8	106	302.4	106.9	268.28	107.36
1	13.3	40.6	4.64	304.6	107.5	218.5	106.7	312.1	107.7	214	106.7	120.6	106	283.5	107.5	266.54	107.22
1	13.3	39	4.16	230.3	104.9	222.9	105.2	236	105.3	213.7	104.7	144.1	104.6	212.3	104.7	223.04	104.96
0	13.3	42.3	4.58	240.9	106	317.6	107	234.7	105.9	309.5	106.5	110	105.6	238.1	106.3	268.16	106.34
1	13.3	40.8	4.45	320.6	107	242.4	106.2	299	108	220.9	106.8	131.8	106.1	312.9	107.2	279.16	107.04
1	13.3	40	4.35	236	105.7	236.2	105.9	258	107.7	252.9	107.2	114.4	105.9	235.5	106.6	243.72	106.62
1	13.3	40.8	4.38	173.9	105.9	302.8	107.2	200.8	106.7	281	106.9	182.1	106.5	170.8	106.6	225.86	106.66
1	13.3	40.8	4.34	236	106.4	324	106.8	228	106.4	301.6	106.7	101	105.3	234.7	106.5	264.86	106.56
0	13.3	40.9	4.58	288.1	106.1	178.1	105	296	106.7	172.4	105.2	118.3	105.2	264	105.7	239.72	105.74
1	13.3	39.3	4.36	312	106.3	328.5	107	322.6	107	344.1	107.7	115.2	105.8	301.4	106.9	321.72	106.98
0	13.3	39.3	3.95	276.3	106.8	225.6	106.9	283.6	107.3	216.7	106.1	109.9	105.6	269.2	106.7	254.28	106.76
1	13.3	41.9	4.49	243.3	106.3	243.6	106.4	253.2	107.3	218.4	106.7	105.8	105.4	265.5	107.1	244.8	106.76
1	13.3	40.9	4.22	241.3	105.7	307	106.4	266	106.6	224.6	105.6	91.6	105.4	243.9	106.2	256.56	106.1
1	13.3	41.9	4.19	218.9	105.3	198.6	105.1	224.7	105.6	173	105.4	173	106	194.9	105	202.02	105.28
0	13.3	39.4	4.16	235	106.6	218.6	106.8	199.5	106.8	229	106.7	105.1	106	215.5	107.2	219.52	106.82
1	13.3	39.3	4.41	281.6	107	174.7	106.6	285.8	106.9	160	105.8	127.7	106.1	267.1	106.8	233.84	106.62
1	13.3	39.6	4.48	250.6	106.6	183.9	106.3	260	106.9	185.9	105.8	178	105.7	224.6	106	221	106.32
1	13.3	41.3	4.34	294.3	107.3	236.1	106.8	274.5	106.9	254.2	106.5	104.8	105.4	278.5	106.7	267.52	106.84
1	13.3	41.3	4.34	294.3	107.3	236.1	106.8	274.5	106.9	254.2	106.5	104.8	105.4	278.5	106.7	267.52	106.84
1	13.3	40.9	4.17	309.7	107.1	232.6	106.4	306	107.5	225.7	106.4	116.9	106.6	294.4	107	273.68	106.88
0	13.3	39.5	4.27	246.5	107.2	277.9	107.3	235.6	106.9	256	106.6	115.2	106.3	226.4	106.4	248.48	106.88
0	13.3	40.6	4.56	236.3	106.1	241.3	106.2	226.3	106.2	251.8	106.5	87.1	105.7	229	106.3	236.94	106.26
0	13.3	40.5	4.38	259.3	107	146.6	105.8	260.1	107.2	134.5	105.6	90.7	106.2	239.4	107.3	207.98	106.58
0	13.3	40.9	4.61	238.9	106	145	105.6	251	106.7	160.9	106.5	125.2	105.8	209.1	106.3	200.98	106.22
0	13.4	40.8	4.37	253	107	224.1	105.8	259.2	108.1	244.3	106	87.9	105.6	235.3	106.6	243.18	106.7
1	13.4	40.3	3.89	332.9	106.9	400.3	108.2	319.5	107.7	327.5	107.2	151.2	105.6	314.2	107	338.88	107.4
1	13.4	41.1	4.54	236.5	106.4	292.8	107.1	241	106.7	273.6	106.7	240.8	107.5	233.2	107.3	255.42	106.84
1	13.4	40	4.38	257.4	106.1	306.5	106.6	265.2	106.7	268.7	106.4	107.7	105.6	253.6	106.4	270.28	106.44
1	13.4	40.4	4.6	322.2	106.3	224.3	105.8	327.3	107.8	196.7	105.1	118.5	104.8	297.4	106.3	273.58	106.26
1	13.4	39.4	4.44	311.6	107.4	214.3	106.3	278.7	107.4	227.1	107	132.3	106.4	302.5	107.2	266.84	107.06
1	13.4	39.4	4.44	311.6	107.4	214.3	106.3	278.7	107.4	227.1	107	132.3	106.4	302.5	107.2	266.84	107.06
0	13.4	40	4.43	220.7	106.7	174.7	106.5	226.4	106.6	148	105.8	95.2	105.9	197.1	107	193.38	106.52
0	13.4	40.9	5	237.7	106.8	371	108.1	233.7	106.9	325.3	108	100.9	106.2	218.5	106.6	277.24	107.28
1	13.4	40.4	4.39	304.3	107	311.6	107.4	296.6	107	262.6	106.6	120.1	106	277.9	106.7	290.6	106.94
1	13.4	42.3	4.61	245.5	106.3	256.7	106.5	237	106.3	194.7	106	210.4	106.2	220.2	106	230.82	106.22
0	13.4	39.5	4.25	321.3	107.4	283.9	106.3	301	107.1	372.5	107.5	102.9	105.6	281.1	107.4	311.96	107.14
1	13.4	40	4.19	291.8	106.7	358.9	107.5	284.3	107.6	336.7	107.7	108.8	105.7	278.6	107.2	310.06	107.34
1	13.4	40	4.37	303.8	106.4	297.8	106.6	317.2	106.6	299.5	105.9	120.2	105.4	281.5	106.3	299.96	106.36
0	13.4	40.1	4.53	298	107.3	135	105.3	309.6	107.4	147.3	106	130.7	106.2	282.8	106.7	234.54	106.54
1	13.4	42.6	4.58	241.5	106.8	167.2	105.8	241.9	106.4	162.7	105.7	112.2	105.9	228.2	106.6	208.3	106.26
1	13.4	41.5	4.5	267.9	106.1	344.8	106.4	262.9	105.8	178.2	105.1	111.5	104.9	246.8	106.1	260.12	105.9
0	13.4	40.5	4.72	219.9	106.1	249.1	106.3	220.8	106.1	288.1	106.6	91.5	106.4	229.5	106.9	241.48	106.4
1	13.4	40.3	4.47	304.3	107.4	313.1	107.1	313.3	107.3	317.6	106.7	119.3	106.1	292.6	107	308.18	107.1
0	13.4	41	4.35	350.4	106.9	451.1	107.6	334.5	107.3	428.5	107.8	115.4	105	329.3	108	378.76	107.52
0	13.4	40.2	4.17	393.9	107.3	481.7	107.3	379.9	107.1	425.3	108.6	336	109.4	355.6	108.4	407.28	107.74
1	13.4	42	4.47	288.1	106	341.6	106.1	290.3	106.1	302.7	105.2	113.9	104.8	254	105.4	295.34	105.76
0	13.4	38.9	4.01	300.6	106.5	303.3	107.1	307.7	107.2	284.1	106.6	111.8	106	283	106.6	295.74	106.8
0	13.4	42	4.59	244.8	106.8	262.1	106.5	246.3	107	286.6	106.9	81.6	105.6	235.2	106.7	255	106.78
1	13.4	43	4.62	171.5	106	144.9	106	178.8	106	148.8	106.5	126.7	106.4	180.2	106.7	164.84	106.24
1	13.4	41.8	4.47	313.4	105.9	243.6	106.4	319.6	106.6	231.7	106.4	265	106.3	279.9	106.2	277.64	106.3
1	13.4	40.1	4.31	286	107	289.6	107	299	107.1	307.7	107.3	132.7	105.7	293.5	107.4	295.16	107.16
1	13.4	41.7	4.58	362.8	107.2	173	106.1	364.2	108.2	175.5	106.2	189.2	106.7	356.3	107.2	286.36	106.98
1	13.4	40.7	4.34	242.6	106.6	232.9	106.7	242.9	106.6	254	107.2	115	105.9	239.6	106.9	242.4	106.8
0	13.4	39.8	4.45	279.6	106.2	176.4	105.7	289.4	106.6	156.1	105.4	105.9	104.6	246.8	106.6	229.66	106.1
0	13.4	39	4.3	251.9	105.5	148.9	105	248.3	105.7	160.3	105.2	84.3	105.4	251.7	106.8	212.22	105.64
0	13.4	42.8	4.56	319.7	107	354.8	107.9	304.1	106.7	311.9	107	134.4	106.5	326.1	107.5	323.32	107.22
1	13.4	43	4.54	393.9	107.5	441.2	108.4	388.6	108.6	413.9	107.9	174.9	106.3	387.7	108.2	405.06	108.12
1	13.4	40.9	4.37	265.9	106.4	299.5	107.1	267.9	106.7	248.8	106.1	145.8	105.5	252.6	106.1	266.94	106.48
0	13.4	41.2	4.3	290.8	106.9	236.8	106.6	292.4	107.5	274.5	107.1	130.8	106.1	283.4	106.6	275.58	106.94
1	13.4	41.4	4.39	290	106	316.8	106.8	302.2	106.6	329	106.6	146.1	105.4	280.6	105.8	303.72	106.36
1	13.4	41.6	4.55	276.8	106.4	273.8	106.8	245.7	107.5	271.8	106.4	100.9	104.8	238.2	106.3	261.26	106.68
1	13.4	40.4	4.13	231.2	105.8	336.5	107	245.9	106.2	367.5	107.6	88.1	105.4	243.5	106.8	284.92	106.68
1	13.4	40	4.26	299.8	106.2	230.4	105.6	311.3	106.8	240.1	106.2	116.2	106.1	285.7	106.3	273.46	106.22
1	13.4	41.5	4.56	268.8	106.5	225.4	106.4	271.5	106.9	161.3	105.6	259.5	106.4	254.7	106.2	236.34	106.32
1	13.4	40.2	4.57	316.6	107	183.7	106.1	307.4	107	161.8	105.9	153	106	287.9	106.7	251.48	106.54
1	13.4	42.2	4.75	238.3	105	295.2	107.5	255.6	106.3	289	106.7	127	105.9	256.4	107.1	266.9	106.52
0	13.4	42.3	4.85	224.8	106.3	149.3	105.6	222.8	106.4	152.9	105.8	196.5	106.2	212.4	106.2	192.44	106.06
1	13.4	40.3	4.16	215.7	105.7	265.7	106.1	234.5	106.2	244.2	106.1	215.7	106.4	207.9	106.4	233.6	106.1
0	13.4	40.9	4.5	292.3	107.5	206.6	106.3	279.1	107.4	189.6	106.9	118.3	106.5	262	106.7	245.92	106.96
1	13.4	41.1	4.67	240.1	106.1	242.8	106.3	252.9	107.2	241.2	106.8	120.7	105.6	245	107	244.4	106.68
0	13.4	40.8	3.94	357.8	106.3	351.6	105.9	324.4	106.4	346.5	105.7	116.3	105.1	329.3	105.9	341.92	106.04
0	13.4	42.9	4.67	323	105.7	362.5	106.4	291.8	106.1	261.6	105.5	71.6	105.2	319.3	105.9	311.64	105.92
0	13.4	40.1	4.31	144.3	104.8	411.8	106.6	112.9	104.7	390.8	106.9	56.2	104.5	164.9	105.5	244.94	105.7
1	13.5	42.9	4.97	233.9	106.4	330	107.6	246.9	106.7	253.1	106.1	110.5	105.5	200.8	105.9	252.94	106.54
0	13.5	41.4	4.37	247.9	105.4	243.5	106.3	262	105.7	217.5	105.5	238.6	106	248.4	106.1	243.86	105.8
1	13.5	41.8	4.25	343.4	107.4	305.4	107.4	334.7	107.7	327.7	107.2	133.8	105.8	332.3	107.1	328.7	107.36
1	13.5	41.8	4.25	343.4	107.4	305.4	107.4	334.7	107.7	327.7	107.2	133.8	105.8	332.3	107.1	328.7	107.36
1	13.5	41.3	4.8	277.1	106.7	189	106.3	293.9	107.2	172.7	106	166.3	106	261.8	106	238.9	106.44
1	13.5	41	4.48	257.7	106.2	181.5	106.2	297.1	107.5	178.8	105.8	255.5	106.5	231.6	105.5	229.34	106.24
1	13.5	40.6	4.4	345.6	107.1	235.5	106.4	288.7	107.4	274.7	106.6	111	106.2	319.3	107.4	292.76	106.98
1	13.5	42.7	4.45	362.9	107.4	372.2	107.5	347.6	107.7	304	106.6	125.1	106.5	337.8	106.9	344.9	107.22
0	13.5	41	4.05	289.6	106.9	198.3	106.8	296.5	107.1	211.5	106	112.1	105.7	291.7	107.1	257.52	106.78
1	13.5	40.7	4.3	252.1	106.7	387.3	107.7	244	107.1	376.9	107.7	106.8	106.3	240.7	107.3	300.2	107.3
0	13.5	40.7	4.22	240.1	106.1	262.9	106.3	227.6	105.8	231.8	106.1	113.6	105.6	223.9	106.2	237.26	106.1
1	13.5	42	4.55	251.3	106.5	194	106	238.7	106.6	188.3	106.1	62.6	105.5	223.6	106.1	219.18	106.26
1	13.5	41.2	4.78	350.6	107.3	357.5	107.6	367.4	108.3	349.8	107.2	140.1	106.4	330.7	107.1	351.2	107.5
1	13.5	41.9	4.48	244.9	105.8	201.2	105.3	249.7	106.3	184.9	105.5	102.6	105.3	193.4	105.6	214.82	105.7
1	13.5	39.9	4.57	295.6	106.9	322.3	107.4	296.4	107.5	286.9	106.7	113.2	105.7	276	106.7	295.44	107.04
1	13.5	42.7	4.55	250.1	106.1	317.5	107.1	247.6	106.5	275.2	106	149.5	105.2	230.5	106.1	264.18	106.36
1	13.5	39.9	4.33	255	105.8	216.9	105.7	276.5	106.9	229.3	105.6	117.2	105.3	247.7	106.3	245.08	106.06
1	13.5	40.8	4.55	298.4	106.5	181.2	106.2	315.7	107	169.2	105.3	253.8	106.6	293.6	106.6	251.62	106.32
1	13.5	41.3	4.38	342.3	107.7	357.1	107.6	341.2	107.8	312	106.5	208	107.6	294.3	106.5	329.38	107.22
0	13.5	42.2	4.59	227	106.8	197.4	105.8	217.4	106.5	191.6	106.4	86	106.3	209	106.2	208.48	106.34
0	13.5	42.1	4.72	344.5	107.2	378.3	107.2	326.5	107	340.3	106.7	108.6	105.3	331.9	107.1	344.3	107.04
1	13.5	40.3	4.46	262.3	106.4	180.8	105.3	250.1	107	182.6	106	239.8	106.4	224.2	105.4	220	106.02
0	13.5	41.3	4.38	263.6	106.4	236.8	107.1	269.9	107.3	195.6	105.4	111.1	105.4	247.7	106.6	242.72	106.56
0	13.5	41.3	4.61	222.9	107.1	244.1	106.9	209.2	106.4	247.9	106.9	118.9	105.8	177.4	105.9	220.3	106.64
0	13.5	42.4	4.7	276.1	106.9	246.1	106.8	273.1	107	224.7	106.3	106	105.6	253.7	106.7	254.74	106.74
1	13.5	41.1	4.29	392.4	106.8	215.7	106	418.8	107.8	197.6	105.5	343.1	107	370	106.5	318.9	106.52
1	13.5	41.1	4.45	265.5	106.7	306.3	106.9	259.9	107	328.6	107	96.6	105.8	258.2	106.9	283.7	106.9
0	13.5	41.3	4.48	213.2	106.4	215.3	106.2	220.7	107.4	207.8	106	106.8	105.9	202.8	106.2	211.96	106.44
0	13.5	41.8	4.52	254	106.9	179.2	106.1	257.7	107.5	178.9	106.2	101.4	106.1	241.1	106.8	222.18	106.7
1	13.5	40.2	4.5	299.1	106.5	310.2	106.9	286.6	107.1	301.5	107.5	152.8	106	295.5	106.8	298.58	106.96
1	13.5	40.5	4.2	343.8	107.2	331.3	107.1	348.9	107.6	283.8	107.2	121.1	106	325.6	107.4	326.68	107.3
0	13.5	40.3	4.73	292.7	106.5	323.7	106.5	272.1	106.3	315.2	107.2	255.2	106.7	253.2	105.9	291.38	106.48
1	13.5	39.7	4.6	214.2	106.3	213.5	106.3	226.9	107	206.1	106.4	111.7	105.7	205.6	106.2	213.26	106.44
1	13.5	41.5	4.74	306.7	106.7	396.9	107.7	304	107.6	358.6	107.2	118.2	105.7	290.3	107.2	331.3	107.28
0	13.5	41.5	4.58	235.4	106.5	233.2	106.4	244	106.9	169.9	105.3	115.7	106.1	233.2	106.8	223.14	106.38
1	13.5	41.9	4.36	301.8	106.6	328.9	106.9	289.8	107.3	326.5	106.9	121.2	105.4	281.9	106.6	305.78	106.86
1	13.5	42	4.28	360.8	107.1	271.2	107.1	355.2	107.6	264.1	106.9	144.4	105.8	345.8	106.6	319.42	107.06
1	13.5	43	4.84	293.1	106.2	217.8	105.9	285.3	106.5	204.6	105.5	126.2	105.2	275.9	106.4	255.34	106.1
0	13.5	40.3	4.28	251.1	105.2	260.1	105.5	236.1	105.1	225	105.3	85.6	104.5	227.3	105.7	239.92	105.36
0	13.5	43.6	5.1	289	106.9	363.3	108.3	270.4	106.8	371.1	107.9	116.8	105.3	284.3	106.3	315.62	107.24
1	13.5	40.9	4.66	264.3	106.6	269.8	106.4	266	106.9	255.1	105.9	125.7	105.6	248.3	106	260.7	106.36
1	13.5	41.2	4.53	310.5	107.2	582.6	109.1	316.9	108	664.9	109.3	111.5	105.5	298.1	106.8	434.6	108.08
1	13.5	41.2	4.53	310.5	107.2	582.6	109.1	316.9	108	664.9	109.3	111.5	105.5	298.1	106.8	434.6	108.08
0	13.5	40.3	4.28	206	105	279.4	105.9	198.5	105.2	264.5	105.7	151.9	105	182.8	104.7	226.24	105.3
1	13.5	42.3	4.64	208.5	105.8	185.5	105.6	215.3	106.3	178.5	105.2	190.7	106.2	199.9	105.3	197.54	105.64
1	13.5	42.1	4.24	349.6	107.1	244.4	106.7	353.6	107.9	234	106	114.9	105.8	321.1	106.5	300.54	106.84
0	13.5	40.3	4.23	294.6	105.7	199	105.8	302.9	106.1	178.6	105.1	121.6	105.2	270.7	106	249.16	105.74
1	13.5	41.3	4.31	241.6	106.4	335.9	107.4	254.6	107	339.5	106.9	117.9	105.7	230.1	106.1	280.34	106.76
0	13.5	42.5	4.29	254.1	105.5	250.2	105.6	236.8	106.2	243.6	105.4	101.7	105.3	241.4	105.7	245.22	105.68
1	13.5	41.7	4.79	322.3	107	319	107.2	320.8	107.4	353.7	107.4	137.2	105.9	308.4	107.2	324.84	107.24
1	13.5	41.8	4.67	215.2	106	192.3	105.9	218.5	106.1	170.2	105.5	206.5	106.5	208.6	105.9	200.96	105.88
1	13.5	41.2	4.35	272.6	106.8	155.6	105.8	274.5	107.2	151.9	105.9	106.7	105.9	236.4	106.2	218.2	106.38
1	13.5	41.3	4.61	276.8	106.5	316.7	107.2	282.2	107.2	281.5	107	117.4	105.8	267.3	106.5	284.9	106.88
1	13.5	39.5	4.62	281.6	106.8	208.4	106.3	288.1	107.2	217.5	106.7	116.9	105.9	260.2	107.4	251.16	106.88
0	13.5	42.4	4.67	243.1	106.4	287.5	106.8	243.1	106.6	285.4	107.2	84.3	105.7	228	106.3	257.42	106.66
1	13.5	41.3	4.59	191.2	106.4	204.9	106.3	219.3	106.6	190.5	105.8	130.8	105.5	199.1	106.4	201	106.3
1	13.5	41.8	4.77	381.8	106.6	298.8	106.6	386.6	107.6	241.2	105.2	133	106.3	361.9	107	334.06	106.6
0	13.5	40.8	4.26	343	107.4	407.2	108.7	335.7	107.5	348.4	106.6	87.2	105.5	311.9	106.3	349.24	107.3
1	13.5	39.4	4.45	270.6	106.8	255.4	106.9	282.9	106.7	238.9	106.6	121.4	106.1	253.8	106.7	260.32	106.74
0	13.5	41.8	5.1	200	106.5	179.2	105.9	190.8	106.1	187.4	106.2	99.2	105.5	179.6	106.3	187.4	106.2
0	13.5	41.7	4.85	287.5	106.7	263.4	107.4	283.3	107.2	220.2	106.3	98.3	105.9	270.3	107.8	264.94	107.08
0	13.5	39.7	4.15	228.5	105.5	342.3	106.2	225.6	106.2	294.7	106	69.7	104.5	240.5	105.8	266.32	105.94
0	13.5	40.3	4.35	136.6	105	396.6	106.6	108.2	104.9	374.9	106.4	56.3	104.1	133.3	105.1	229.92	105.6
0	13.5	40.8	4.43	344.8	106.7	212.6	105.4	367.2	106.4	237.9	106.4	106.3	105.2	340.6	106.9	300.62	106.36
1	13.6	40	4.23	278.8	106.6	220.7	106.3	245.3	106.7	233.1	106.5	117.8	106	262.5	106.8	248.08	106.58
0	13.6	42.9	4.58	265.5	106.9	365.9	107.5	255.6	107.1	463.9	109.1	91.8	105.6	250.7	106.3	320.32	107.38
1	13.6	41.8	4.39	343.9	107.2	414.7	108.1	349.6	107.7	387.5	107.5	127.6	105.5	321.7	107.4	363.48	107.58
1	13.6	41.3	4.63	286.4	107	320.1	107.2	293.8	107.1	284.8	106.6	92.2	106	275.1	107.2	292.04	107.02
1	13.6	39.6	4.39	306.2	107.4	393.6	108.2	314.4	107.1	361.3	107.4	121.4	105.4	286.2	107.3	332.34	107.48
0	13.6	39.9	4.09	303.3	107	193.7	106.3	288.1	108.1	183.3	106	104.6	105.9	276	106.7	248.88	106.82
1	13.6	40.2	4.56	275.2	107	310.1	107.6	276.7	106.9	283.4	106.7	111	105.3	267.1	106.7	282.5	106.98
0	13.6	41.5	4.43	320.8	107	292.1	106.7	327.7	107	290.8	107.2	128.3	105.6	317.6	107.2	309.8	107.02
1	13.6	41.1	4.52	294.3	107.2	321	107.4	311.2	107.8	407.4	107.8	122.5	105.5	292.2	106.5	325.22	107.34
1	13.6	40.3	4.36	211.9	106.2	141.8	105.7	227.3	106.3	147.4	105.7	105	105.5	223.3	106.3	190.34	106.04
1	13.6	42.3	4.66	334	107.3	236.1	107	327.7	107.8	182.2	105.5	131.1	106.3	313.2	107.4	278.64	107
1	13.6	39.8	4.33	261.2	106.6	259.7	106.5	278.3	106.4	224.5	105.8	211.4	106	242.7	105.7	253.28	106.2
0	13.6	41.5	4.95	268.5	106	241.4	106.2	243.3	105.9	200.1	105.8	101.2	105.6	216.7	106.7	234	106.12
1	13.6	41.4	4.49	211.1	106.4	231.7	107.2	220.6	106.6	243	106.8	121	106.6	205.8	106.8	222.44	106.76
0	13.6	41.4	4.42	237.3	107	194.5	106.3	229.3	106.6	185.5	106.8	214.6	106.8	218.2	106.7	212.96	106.68
0	13.6	41.7	4.51	314.6	107.6	211.3	106.8	301.9	107.4	210.7	106.6	101.2	106.2	283.1	106.8	264.32	107.04
1	13.6	43.9	5.06	233.5	106.2	232.4	106.4	252.3	106.6	188.6	105.7	125.4	105.4	227	106.5	226.76	106.28
0	13.6	41.1	4.22	232.5	106.7	256.9	106.5	231.4	107	245.8	106.9	105.9	106.1	229.2	106.6	239.16	106.74
1	13.6	41.6	4.6	217.4	106.3	213.2	105.5	212.8	106.1	202.5	106.3	214.9	106.3	208.1	106.1	210.8	106.06
1	13.6	41.2	4.69	328.4	106.6	229.7	106	318.9	107.1	201.6	105.4	118.8	105.6	303.3	106.8	276.38	106.38
0	13.6	41.2	4.19	255	106.3	138	105.9	252.1	106.4	129.1	106	104.1	105.7	246.6	106.6	204.16	106.24
1	13.6	41.7	4.3	296.9	106.7	270.4	106.8	327.6	107.6	280.5	107.7	229.1	107.5	296.2	108.3	294.32	107.42
1	13.6	42.8	4.57	323.7	106.6	240.2	106	336.4	107.4	213.6	105.6	253.1	106.2	315.8	106.6	285.94	106.44
0	13.6	41.7	4.26	271.6	106.5	235	106.7	270.7	106.3	203.7	106.4	99.3	105.7	271.3	106.5	250.46	106.48
0	13.6	39.2	4.13	212.6	106.7	230.1	106.7	204	106.9	219.1	107.1	74	105.9	194.6	106.7	212.08	106.82
1	13.6	41.3	4.57	278.3	107.1	281	107.4	296.2	107.1	268	106.9	147	105.7	261.1	106.4	276.92	106.98
1	13.6	41.2	4.43	324.1	107	194.8	106	351.2	107.7	166.5	105	262.6	106	298.2	106.2	266.96	106.38
1	13.6	42	4.11	343.3	107	398.3	107.5	337.5	107.4	356.9	107.5	109.1	105.1	311.3	107	349.46	107.28
1	13.6	40.8	4.47	239.3	106.5	252.3	106.9	237.8	106.4	195.1	106.1	93.3	105.5	246.9	107.1	234.28	106.6
1	13.6	41.1	4.73	233.2	106.4	237	106.7	232.8	107	248.5	107.5	110.3	105.3	205.7	106.3	231.44	106.78
1	13.6	43	4.93	300.8	106.5	234.1	105.8	294	106.9	204.3	105.3	171.5	106.1	271.3	106.7	260.9	106.24
0	13.6	41.2	4.17	314.4	107.3	333.2	107.5	302	106.8	262.1	106.3	114.1	106.1	301.3	107	302.6	106.98
0	13.6	43	4.6	278.1	106.2	250.1	106.4	267.4	106.4	245.6	106.4	128.3	105.6	266.4	107	261.52	106.48
1	13.6	37.7	3.91	310.5	106.9	321.4	107	314.1	107.5	336	107.3	127.5	106.1	290.7	106.8	314.54	107.1
1	13.6	42.7	4.52	255	106.5	200.7	105.8	261.7	106.8	210.1	106	114.5	105.6	249.1	105.8	235.32	106.18
1	13.6	40.7	4.29	354.3	107.3	242.7	107.3	355.7	107.4	239.8	107	170.3	106.2	330.3	107.1	304.56	107.22
1	13.6	41.5	4.61	370.2	106.7	294.2	106.8	367.4	107.2	285.8	106.7	314.6	106.3	362.8	107.2	336.08	106.92
0	13.6	42.2	4.91	311.6	107.4	232	107	301.5	107.6	230.5	107	79.7	105.5	280.9	106.5	271.3	107.1
0	13.6	38.6	4.54	275.7	106.5	315.7	107.8	268.2	106.6	346.7	107.2	92.7	105.5	267.2	106.8	294.7	106.98
1	13.6	40.3	4.29	364.9	107.6	377	107.6	333.8	107.5	350	107.3	114.5	105.6	345.1	106.9	354.16	107.38
0	13.6	42.7	4.78	222	105.7	283.8	106.7	241.2	106.8	284.4	106.9	107.9	106	212.6	106.6	248.8	106.54
1	13.6	40.9	4.31	349.2	107.1	357.1	107.4	351	107.5	362.2	107.5	346.6	107	327.7	106.7	349.44	107.24
1	13.6	43.3	4.54	266.7	106.7	258.4	106.4	267	106.6	242.6	105.6	210.7	106.4	240.5	106.6	255.04	106.38
1	13.6	42.2	4.54	293.6	105.6	236.6	105.6	306.9	106.4	224.9	105.3	108.8	105.6	287.3	106.3	269.86	105.84
1	13.6	40.7	4.46	304.2	107.1	319.3	107.2	303.3	107.7	311.6	107.2	104	106	270.5	107.1	301.78	107.26
1	13.6	40.7	4.43	288.2	106.5	204.7	105.8	295.6	106.9	195.7	105.9	123.4	105.4	278.5	106.6	252.54	106.34
0	13.6	41.4	4.38	260.6	106.9	260.4	106.5	256.7	106.5	260.6	106.5	121.3	105.6	247.1	106.1	257.08	106.5
1	13.6	41.6	4.6	263.5	106.9	285.7	106.9	265.9	107.2	315	107.4	126.9	106.1	241.6	106.5	274.34	106.98
0	13.6	40.5	4.4	269.7	105.6	367.6	106.6	257.2	105.9	318.3	106.1	95.9	104.9	272.3	106.1	297.02	106.06
0	13.6	41.1	4.34	260.7	106.7	259.9	107	268.6	107	243.2	106.6	207.6	107.4	243.2	107	255.12	106.86
0	13.6	42.3	4.44	243.4	106	189.8	105.6	222.6	105.9	177.5	105.5	92.9	104.8	224.5	105.7	211.56	105.74
0	13.6	49.2	5.39	369.5	108	289.5	108	373.3	108.8	321.4	107.8	117.5	106.6	356.8	108.4	342.1	108.2
0	13.6	40.6	4.34	276	106.5	197	106.1	272.2	106.3	163.2	105.7	129.1	106.4	257.6	107	233.2	106.32
1	13.6	42.5	4.64	286.4	106.3	290.2	106.8	293.3	106.9	319.7	107.5	156.4	105.6	275.4	106.5	293	106.8
1	13.6	40.1	4.91	292.6	106.7	251.6	106.8	295.3	106.8	239.7	105.6	234.3	106.5	270.8	106.7	270	106.52
1	13.6	40.8	4.86	308	106.8	289.6	106.9	304.2	107.4	274.9	106.5	121.2	106.1	289.2	107.2	293.18	106.96
1	13.6	40.6	4.66	288.1	107.3	268.8	106.4	288.2	107.5	281.6	107	141.2	105.8	252	106.6	275.74	106.96
1	13.6	40.8	4.28	286.2	106.5	251.6	105.9	284.5	106.8	229.3	106.1	250.4	106.3	271.5	106.5	264.62	106.36
0	13.6	41.5	4.44	285	106.4	315.6	106.8	293.6	106.7	271.9	105.4	258.1	106.7	265.8	105.8	286.38	106.22
0	13.6	40.8	4.5	257.9	106.8	174.5	106.2	251.9	107	163.5	105.5	105.2	106	245.4	106.8	218.64	106.46
1	13.6	41.4	4.54	266.4	106.4	327.7	107.3	271.3	107.5	332.4	107.3	135.3	105.8	253.6	106.9	290.28	107.08
1	13.6	43.7	4.58	312.9	106.4	184.4	106	320.6	107.1	164.9	105.3	99.4	105.5	286.6	106.4	253.88	106.24
0	13.6	39.9	4.35	178.8	106.3	144.3	106.2	184.8	106	144.4	105.7	88.6	105.8	168.6	106	164.18	106.04
1	13.6	41.4	4.58	301.9	106.9	206.8	106.1	305	107	221.7	106.3	276	107.3	312.3	107.6	269.54	106.78
1	13.6	40.9	4.22	197.6	106.1	243.7	106.2	209.5	107.6	265	107.6	119.5	106.2	195.3	106.4	222.22	106.78
0	13.6	38.7	4.16	257.4	105.4	357.8	106.5	233.4	106.5	389	106.6	72.1	104.8	263.9	106.5	300.3	106.3
1	13.7	41.9	4.61	273.9	106.3	199.5	105.8	277	107.2	194.3	106.1	140.4	106	256.2	106.4	240.18	106.36
1	13.7	40.1	4.22	312.7	106.3	341.3	107.2	338.2	107.7	324.9	107.4	239.1	106.6	299.5	107.2	323.32	107.16
0	13.7	42.3	4.31	318.2	106.8	233.2	106.5	320.3	107.7	217.3	106.3	112.4	105.9	293.7	106.6	276.54	106.78
1	13.7	41.5	4.48	295	107.1	183.3	106	275.1	106.9	184.8	106	216.3	107.6	283	107.1	244.24	106.62
1	13.7	41	4.53	331.6	106.4	325.9	106.3	331.2	106.7	287.4	106.1	118.8	105.2	310.4	106.7	317.3	106.44
1	13.7	42.9	4.51	339.9	107.2	230.5	106.5	350.4	107.6	209.1	105.6	151.1	105.7	314.7	107.1	288.92	106.8
0	13.7	42.8	4.49	323.9	107.6	420.8	108.3	328.4	107.1	439.8	107.7	254	107.1	304.1	106.9	363.4	107.52
0	13.7	40.9	4.4	306.7	106.7	289.7	106.7	315.5	107.2	256.7	105.8	138.1	105.2	278.4	106.2	289.4	106.52
1	13.7	41.9	4.56	232.2	105.9	168.4	105.1	235.9	106.5	196.3	105.8	133.7	106	208.6	106.4	208.28	105.94
1	13.7	42.7	4.72	173.2	106.1	135	105.9	194.9	106.4	129.3	105.9	96.1	105.4	175.8	105.8	161.64	106.02
0	13.7	41.3	4.45	207.5	106.2	219.5	106	185.6	104.9	155.8	104.9	98.1	105.9	165.3	106	186.74	105.6
1	13.7	40.8	4.57	266.8	106.4	369.7	107	286.2	107.4	335.1	106.7	107.8	106.2	252.2	107	302	106.9
0	13.7	40.6	4.19	265.5	107.4	252.6	107.1	253.3	106.7	283.6	107.2	93.6	105.3	251.7	106.6	261.34	107
1	13.7	42.4	4.58	356.4	107.1	424.9	107.2	366.8	107.8	415.8	108	142	105.7	343.9	107.7	381.56	107.56
1	13.7	42.3	4.68	282.2	107.5	368	108.5	286.6	107.6	357.6	108	130.9	106.1	271	107.4	313.08	107.8
1	13.7	41.7	4.25	308	105.8	205.9	106.3	308.4	107	197	105.6	126.7	105.1	308.1	106.3	265.48	106.2
1	13.7	41.5	4.56	297.2	106.8	364.6	107	289.5	107.4	376.1	108	132.2	106.3	279.6	106.8	321.4	107.2
1	13.7	42.7	4.96	256.4	105.9	183.7	105.3	258.3	106.1	168.6	105.1	90.9	105.3	245.5	106	222.5	105.68
1	13.7	41.1	4.83	284.3	106.4	104.9	106.6	312.4	106.8	394.3	107.1	137.6	106.2	286.9	107.1	276.56	106.8
0	13.7	41.6	4.5	256.5	105.4	253.7	105.8	253.1	105.6	253.4	105.9	85.9	105.3	247.2	105.8	252.78	105.7
0	13.7	41.2	4.34	298.2	106.9	272.2	106.7	296.7	107	173.6	105.4	114.5	105.7	275.4	106.6	263.22	106.52
1	13.7	43	4.54	343.6	107	325.9	106.6	325.9	107	352	107.3	110.8	105.6	338.9	106.9	337.26	106.96
1	13.7	42.2	4.38	385.7	106.6	355.8	107.9	386	107.8	350.8	106.8	269.3	106.4	348.6	107.5	365.38	107.32
1	13.7	40.9	4.62	288.3	106.5	314.9	106.8	296.1	107.2	264.7	106.2	104	105.5	266.6	106.4	286.12	106.62
1	13.7	42.2	4.64	306.2	106.3	236.5	104.9	297.6	106.5	237.8	106.1	134.8	104.4	275	106.2	270.62	106
1	13.7	41.3	4.68	200.4	106.1	297.4	107.2	186.3	106.3	285.2	106.6	114.3	105.6	179.6	105.6	229.78	106.36
0	13.7	41.2	4.76	320.4	107	331.1	107.3	308.8	107	311.1	106.8	110.7	106.1	277.4	106.7	309.76	106.96
1	13.7	42.2	4.18	302.3	106.6	288.4	107.2	295.7	107.6	225.3	105.5	254.8	107	305.6	106.7	283.46	106.72
1	13.7	40.7	4.73	238.5	106.1	295.9	106.7	243.1	107.1	273.9	106.5	96	105.8	244	106.5	259.08	106.58
1	13.7	40.2	4.62	190.7	105.8	148.1	105.8	204	105.9	126.4	104.8	98.8	104.7	186.7	105.9	171.18	105.64
1	13.7	40	4.81	271.5	107.1	325.3	107.5	291.5	108	326.2	106.7	120.4	106	260.5	106.4	295	107.14
1	13.7	42.4	4.49	258.8	106.5	226.1	106.3	256.9	106.6	211.9	105.8	236.1	106.4	253.7	106.4	241.48	106.32
1	13.7	41.7	4.5	328.4	106.1	350.7	106.4	303.4	106.5	303.5	105.7	117.2	105.4	318.4	106	320.88	106.14
0	13.7	43.5	4.33	308.8	106.5	254.4	106.7	333.7	106.7	223.3	106	119.5	105.5	291.6	106.8	282.36	106.54
1	13.7	42.5	4.75	276.9	106.3	264.5	106.5	278.4	106.9	291.8	106.9	106.4	105.7	281.3	107	278.58	106.72
1	13.7	41.3	4.59	414.9	107	401	106.9	387.1	107.3	360.1	106.5	146.5	105.3	398.5	107.2	392.32	106.98
1	13.7	42.8	5.01	240.3	106.4	315.4	106.9	239.4	106.7	316.8	107.8	110.5	105.7	198.8	105.7	262.14	106.7
0	13.7	43.7	4.62	231.3	106.8	178.8	105.7	231.2	106.8	196.5	106.2	111.7	105.1	234.9	106.5	214.54	106.4
1	13.7	42.9	4.59	361.6	106.2	252.3	105.3	363.7	106.5	228.7	105.3	150.9	105.1	324.8	106.9	306.22	106.04
0	13.7	43.1	4.64	263.1	107.1	143.1	105.7	271.9	107.1	134.4	105.1	241.6	106.1	250.1	106.5	212.52	106.3
1	13.7	41.4	4.6	264	105.8	269.6	105.9	267.3	106.4	269	105.9	109.6	105.3	239.2	105.6	261.82	105.92
1	13.7	44.7	5.04	239.4	106	225.4	106.1	253.5	106.4	209.8	105.7	91.1	105.4	212.1	105.6	228.04	105.96
0	13.7	40.9	4.5	257	106.4	180.7	106	254.7	106.7	197.9	106.2	88.2	105.2	252.1	106.6	228.48	106.38
1	13.7	43.3	4.55	338.2	107.5	226.2	107.2	318.5	107.5	219.6	106.5	118.5	106.9	307.2	107.2	281.94	107.18
0	13.7	42.6	4.54	293.3	107.4	403.8	108	289	107.1	431.5	107.8	104.4	105.7	279.8	107	339.48	107.46
0	13.7	39.8	4.69	356.3	107.1	398.2	107.8	340.6	107.6	404.7	107.7	107.3	106	339.3	107.6	367.82	107.56
1	13.7	41.7	4.4	296.6	106.1	250.5	105.7	243.4	104.3	251.7	105.1	105.3	105.2	264.3	105.2	261.3	105.28
1	13.8	42.4	4.57	345.1	106.4	295.3	105.9	349.4	106.8	265.7	106	125.7	105.5	327	106.5	316.5	106.32
1	13.8	43	4.56	320.7	107	387.4	107.3	296.2	106.9	348.6	107.3	85.8	105.2	271.6	106.3	324.9	106.96
0	13.8	42.4	4.42	292.8	106.3	389.1	107.1	254.6	106.6	386.4	107.2	98.7	105.5	272	106.5	318.98	106.74
1	13.8	41	4.33	271	105.8	296.6	105.5	282.1	106.4	284.5	105.6	111.5	105.3	259.1	105.7	278.66	105.8
1	13.8	41.7	4.4	328.9	106.8	325.7	106.6	330.5	107.2	283.3	106.8	313.4	107.1	307.7	106.4	315.22	106.76
1	13.8	43.2	4.96	312.7	106.8	352.8	107.1	314.3	107.2	278	105.6	261.3	106.3	284.7	106.5	308.5	106.64
1	13.8	40	4.27	351.9	106.8	229.7	106.4	356.4	107.3	224.4	106.4	139.7	105.7	329.4	107	298.36	106.78
0	13.8	41.3	4.42	272.6	107	207.3	106.9	264.4	107.2	197.7	107.2	86.9	105.6	273.4	107.8	243.08	107.22
0	13.8	42.5	4.57	216.2	105.8	195.9	105.8	233	106.6	177	106.1	108.2	105.3	213.9	106	207.2	106.06
1	13.8	40.8	4.31	353.4	105.8	398.7	107.1	378.4	107.1	374.6	106.4	364.8	108.1	342.3	106.3	369.48	106.54
1	13.8	42.6	4.53	317.6	107.1	284.4	107	335.4	108.1	314.4	107.2	139	105.2	303.7	106.7	311.1	107.22
1	13.8	42.6	4.53	317.6	107.1	284.4	107	335.4	108.1	314.4	107.2	139	105.2	303.7	106.7	311.1	107.22
1	13.8	41.4	4.24	299.1	106.6	367.3	107.5	277.3	106.4	368.4	107.2	135.6	105.2	263.7	106.2	315.16	106.78
0	13.8	41.3	4.61	261.5	106.8	292.3	107	291.3	107.5	313.6	106.7	84.7	105.4	188.8	105.7	269.5	106.74
1	13.8	41	4.61	239.2	106.3	307	106.8	254	107.3	316.8	107.5	131.5	106.2	240.3	107	271.46	106.98
1	13.8	42.6	4.63	213.6	106.2	207.3	106.1	212.8	106.1	198.3	105.6	107.7	105	204.8	106.2	207.36	106.04
1	13.8	42.4	4.45	247.4	105.8	267.3	105.9	247.8	106.1	259.3	105.7	226.4	105.9	226.3	105.4	249.62	105.78
0	13.8	41.5	4.64	260.1	106.7	328.5	107.6	253.1	106.7	321.3	106.7	92	105.6	244.8	106.4	281.56	106.82
1	13.8	42.9	4.48	253.9	106.1	240.6	106.2	260.1	106.7	243	107.1	117.8	106.1	248	106.6	249.12	106.54
1	13.8	40.1	4.47	281.1	106.2	172.7	105.7	291.9	107.1	153.4	105.6	270.9	106.8	262.1	107	232.24	106.32
0	13.8	43.8	4.58	325.4	106.8	236.8	106.1	320.2	107	236.5	106.2	247.9	106.8	319	107.6	287.58	106.74
0	13.8	40.4	4.53	258.2	105.6	218.7	105.6	261.8	105.8	210	105.5	112.3	105	250.5	106	239.84	105.7
0	13.8	39	4.42	196.3	106.5	142.6	106	212.7	106.9	137.3	106.3	102.1	106	179.1	106.2	173.6	106.38
1	13.8	40.1	4.17	267.7	106.7	321.1	107	299.7	107.6	305.3	106.9	103.8	105.9	266.8	106.6	292.12	106.96
0	13.8	42.1	4.59	277.1	105.8	184.8	105.4	263.2	105.6	158.1	105.3	97	104.8	268.5	105.9	230.34	105.6
1	13.8	40.7	4	278.1	107	236.7	107	281.2	107.6	244.1	106.6	116.5	106.3	266.7	107	261.36	107.04
1	13.8	40.9	4.27	306	105.7	282.3	105.6	306.2	106.1	298.7	105.9	140	105.3	279.9	106.3	294.62	105.92
1	13.8	40.9	4.6	317.6	107.2	264.6	106.4	310.3	107.3	290.9	107	90.9	105.7	285.9	107.5	293.86	107.08
1	13.8	41	4.55	304.2	107	225.9	105.7	295.7	106.5	228.5	106	258.1	107.1	280	106.5	266.86	106.34
0	13.8	43.1	4.94	307.3	106.8	239.6	107.1	290.8	107	219.1	106.4	98.2	105.8	298.8	107.2	271.12	106.9
1	13.8	43	4.62	277.4	106	261	106.3	264.4	106.4	239	105.2	114.7	105.4	233.2	106.4	255	106.06
1	13.8	42.6	4.41	325.9	106.9	291.5	106.9	323.7	107.5	301.4	106	128	105.7	303.6	106.3	309.22	106.72
1	13.8	40.6	4.4	299	106	398.9	107.1	319.6	106.8	436.2	107.6	181.9	105.9	300	106.4	350.74	106.78
0	13.8	41.2	4.7	258.2	106.7	268.9	106.7	229.1	106.5	259.2	106.9	95	105.8	237.2	106.7	250.52	106.7
0	13.8	44	4.55	269.3	105.6	334.4	106.4	288.3	106.4	329.5	106.3	143.7	105.5	251	105.7	294.5	106.08
1	13.8	40.8	4.36	252.6	105.9	292.3	107	249.2	106.6	327.9	107.1	112	104.9	241.4	106.6	272.68	106.64
1	13.8	42.9	4.65	476.4	108.1	442.2	108.1	466.2	108.8	430.2	107.8	184	106.3	453.2	107.5	453.64	108.06
1	13.8	41.4	4.34	326.4	107.1	267.3	106.4	330.2	107.1	283.4	106.8	113.6	105.8	319.1	107.1	305.28	106.9
0	13.8	41.9	4.39	305	106.6	248	106.8	329.3	107.6	120.2	106.4	232.6	106.7	285.2	107.1	257.54	106.9
1	13.8	43.2	4.45	285.9	106.5	253.3	105.9	274.7	106.4	224.1	105.4	225.9	106	253	105.8	258.2	106
0	13.8	41	4.32	302.7	106.7	178.4	106	294.7	107.1	162.2	105.5	122.9	105.7	265.3	106.1	240.66	106.28
0	13.8	39.9	4.41	236.4	106.9	291.5	107.4	226.2	107	271	106.6	73.6	105	199.7	106.1	244.96	106.8
0	13.8	41.5	4.6	304	106.8	150	105.7	297.6	106.9	139.9	105.4	121.7	105.3	271.9	106.1	232.68	106.18
0	13.8	42.6	4.66	252.4	106.5	254.1	106.4	251.8	107.1	247.9	106.4	85.8	105.2	242.6	106.1	249.76	106.5
0	13.8	42.9	4.93	364.3	106.7	155.4	105.3	365	107.4	130	105.2	343.6	107	324.9	106.4	267.92	106.2
0	13.8	42.7	4.83	316.8	106.8	395.9	107.8	319.1	107.3	366.6	107.7	128	106.4	283.3	106.6	336.34	107.24
0	13.8	39.4	4.34	256.1	106.8	245.9	106.9	252.5	106.4	192.1	106	114.3	106.3	230.6	106.8	235.44	106.58
0	13.8	40.9	4.22	370.3	106.4	384.3	106.6	348.6	106.9	381.5	106.7	338.6	106.4	101.9	105.1	317.32	106.34
0	13.9	42.3	4.26	276.5	106.8	292.5	107	309.5	107.7	273.3	107	112.4	105.7	150.7	106.7	260.5	107.04
1	13.9	41.4	4.38	314.6	107	302.1	106.5	312.6	107.7	307.4	107.6	130.9	105.9	300.1	106.6	307.36	107.08
0	13.9	41	4.37	240	106.1	252.1	107.1	251.7	106.7	222.2	106	101.4	105.6	239.1	106.6	241.02	106.5
0	13.9	41.2	4.5	198.6	106.5	310.8	107.1	219.9	107.2	322.7	107.6	111.3	106	186.7	105.8	247.74	106.84
1	13.9	42.5	4.7	339.7	107.2	246.5	106.2	329.5	107	345.7	106.5	124.2	105.1	313.5	106.8	314.98	106.74
0	13.9	41.6	4.66	289.2	107.2	313.3	106.5	303.3	107	273.5	106.6	227.9	106.2	267.5	106.4	289.36	106.74
0	13.9	42.4	4.72	268.6	107.2	199.4	106.3	277.9	107.6	191.6	106.7	261.1	107.4	258.1	106.8	239.12	106.92
0	13.9	42	4.67	231.5	106.8	207.6	106.6	252.2	107.7	219.2	105.9	102.5	105.4	230.6	106.7	228.22	106.74
1	13.9	41.1	4.42	247.3	106.1	191.1	105.6	257.2	106.5	187	105.8	116.5	105.7	246	107.4	225.72	106.28
0	13.9	41.6	4.62	268.2	106.6	282.1	106.6	252.8	106.8	266.6	106.5	77.5	105.4	239.8	106.5	261.9	106.6
1	13.9	43.2	4.64	307.9	106.3	401.8	107.2	310.4	106.4	391.1	107.5	145.8	105.3	288.3	106.2	339.9	106.72
0	13.9	42.6	4.62	290.8	107.2	310.9	107.1	282.5	107	299.5	107.3	104.2	106.1	282	106.5	293.14	107.02
1	13.9	42.1	4.6	390.5	107.5	234.9	106.7	393.3	107.8	214.1	106.5	143.8	106.1	340.2	107.6	314.6	107.22
1	13.9	42.9	4.76	301.4	105.8	244.2	105.9	311.5	106.8	239.4	105.7	101.5	105.3	284.5	106.3	276.2	106.1
0	13.9	41.8	4.43	237.5	106.6	270.3	106.7	246.8	107.1	280.9	106.9	112.1	106.2	234.4	107	253.98	106.86
1	13.9	40.4	4.29	275.2	106.8	157.3	106.1	279.7	107.4	156.6	105.8	236.6	106.9	248.8	107.1	223.52	106.64
1	13.9	41.4	4.26	270.7	107	203.5	106.4	261.7	107.3	154.3	106.4	206.4	106.3	239.8	106.9	226	106.8
0	13.9	43.3	4.94	315.1	107	306.9	107.3	305.4	107.4	229.9	106.1	129.3	105.9	292.6	106.9	289.98	106.94
1	13.9	43	4.59	328.6	106.5	328	107	338.7	106.8	277.4	106.3	122.9	105.6	293.5	107.1	313.24	106.74
0	13.9	42.6	4.63	284.3	106.7	312.5	106.7	285	107.1	280.2	106.4	248.2	106.4	261.4	106.6	284.68	106.7
1	13.9	43.7	4.87	228.8	105.8	276.3	106.3	233.7	106.1	250.8	105.8	122.9	105.3	213.4	105.9	240.6	105.98
0	13.9	40.9	4.57	323.3	107.1	325.5	106.9	310.1	107.2	286	106.1	89.6	105.7	299.1	106.3	308.8	106.72
1	13.9	43.6	4.68	254.7	106.4	168.8	105.7	261	107.1	157.4	106.1	237.3	106.8	242.2	106.1	216.82	106.28
0	13.9	42.1	4.63	278.4	107.1	179.2	106.4	287.2	107.2	164.1	105.5	93.7	105.6	267.9	107	235.36	106.64
1	13.9	43.4	4.52	297.6	106.3	205.3	105.8	297.8	107	158.7	105.2	241.8	106.4	277.5	106.3	247.38	106.12
0	13.9	42.1	4.51	286.6	106.5	272.3	106.6	298.2	106.6	268.2	106.5	122.2	106	258.3	106.5	276.72	106.54
1	13.9	42.1	4.73	345.9	107.1	309	106.7	346.5	107.7	290.3	106.4	308	106.9	297.9	106.5	317.92	106.88
1	13.9	43.7	4.67	267.7	106.7	284.1	107.7	268.9	107.4	298.4	107.6	230	107	248.2	106.9	273.46	107.26
1	13.9	42.5	4.92	193	105.5	235.2	106.6	222.1	107.2	214.1	106.3	90.4	105.6	192.6	106.4	211.4	106.4
1	13.9	43.1	4.95	250.7	106.8	221.4	106.8	254.9	107.4	189.3	106.1	212.4	106.7	238.9	106.6	231.04	106.74
0	13.9	42	4.54	239.6	107.2	261.5	107.2	294.6	107.8	265.4	107.5	126.8	106.4	290.7	107.3	270.36	107.4
0	13.9	40.9	4.59	238.2	106.4	208.5	106.1	235.2	106.7	203.5	106	106.7	106.1	218.8	106.3	220.84	106.3
1	13.9	42	4.54	224.7	106.2	264.2	106.6	237.9	106.5	290.8	107.2	120.6	106.2	234.5	106.6	250.42	106.62
0	13.9	41.8	4.64	313.5	106.1	298.5	106.1	285.9	106.1	273.5	106.4	91.5	105.6	302.2	107.1	294.72	106.36
1	13.9	41.7	4.59	365	107.4	295.2	107.4	352.2	107.5	268.2	106.7	308.8	106.9	341.9	107.4	324.5	107.28
0	13.9	44.2	4.61	259.4	106.4	149.5	105.3	264.6	106.5	140.3	105.2	91.6	105.3	236.5	106.8	210.06	106.04
0	13.9	41.2	4.42	311.9	106.7	226	106.4	314	107.1	206.3	105.8	271.1	106.5	289.6	106.6	269.56	106.52
1	13.9	42.1	4.53	257.4	107	293.9	107.1	241.3	106.7	284	106.7	89.8	106	145.1	105.9	244.34	106.68
1	13.9	42.9	4.62	230.1	106.4	173.1	105.6	232.2	106.7	183.5	105.9	117.1	105.7	216.8	105.9	207.14	106.1
0	13.9	41.7	4.47	248.5	106.8	217.2	106.6	238.1	107.1	202.6	106.3	91.2	105.7	238.5	106.4	228.98	106.64
0	13.9	40.7	4.09	392.6	106.6	380.7	106.5	338.4	105.4	318.5	106.4	118.7	104.3	359.2	105.8	357.88	106.14
1	14	42.2	4.65	274.9	106.7	215.1	106.6	315.1	107.5	214.2	106.5	132.4	106.1	239.7	106.6	251.8	106.78
0	14	42.7	4.47	260.6	106.5	312.4	107.2	254.5	106.6	340.3	107.1	77.1	105.5	258.4	107.1	285.24	106.9
1	14	42.9	4.51	279.8	107.6	270.2	106.4	288.3	107.9	267.4	107.4	132.2	106.3	262.8	106.9	273.7	107.24
1	14	43.9	4.77	287.6	106.9	166	106.2	287.3	107.5	173.2	106.5	116.8	105.6	260.9	106.7	235	106.76
0	14	42.3	4.44	288.4	106.8	207.8	106.2	262.5	106.2	230.3	106.1	110	105.7	260.3	106.7	249.86	106.4
1	14	40.4	4.26	346.4	107.5	286.4	107.1	337.8	107.7	215.7	106.2	120.6	106.1	325.2	107.1	302.3	107.12
1	14	41.8	4.48	285.1	106.9	192.3	106.4	285.3	107.3	182.4	106.4	142.6	106.6	282.4	107.6	245.5	106.92
0	14	41.1	4.34	296.8	107	220.7	106.9	292.9	107	188.8	106.2	108.5	105.9	272.9	106.9	254.42	106.8
0	14	43.3	4.5	254.9	105.8	162.6	105.4	265.1	106.3	165.5	105.6	105.8	105.2	239.6	105.9	217.54	105.8
0	14	41.9	4.39	227	106.8	288.8	107.3	231.5	107	285.3	107.5	105	105.9	214.6	106.5	249.44	107.02
0	14	43.8	4.71	302	106.4	433.7	107.6	297.1	107.3	384.5	106.2	403.1	105.7	293.9	106.2	342.24	106.74
0	14	43.5	4.72	313.5	106.9	305.9	107.4	303.6	107	250.3	105.8	228.7	106.5	296.6	106.9	293.98	106.8
0	14	41.8	4.64	315.6	106.4	204.2	106	311.1	107.4	210.9	107.5	211.4	107.4	304.1	106.7	269.18	106.8
0	14	40.5	4.2	219.1	107.1	297.9	107.7	214.2	106.6	262	106.6	86	105.1	199.7	106.3	238.58	106.86
1	14	43.1	4.39	305.9	106.7	308.3	106.4	302.7	106.9	308.9	106.6	228.9	106.5	288.6	106.8	302.88	106.68
0	14	42.1	4.54	262.5	106.1	265.7	106.5	278.7	107.4	283.4	106.6	269.5	106.9	226.8	106.3	263.42	106.58
1	14	43.4	4.35	350.3	106.9	189.5	105.2	332.8	106.6	179.9	105.5	139.2	105.1	335.3	107	277.56	106.24
1	14	41.6	4.51	305.6	107	253.2	107	266.5	106.9	273.5	107.9	116.7	105.8	298.8	106.9	279.52	107.14
0	14	41.4	4.39	357.9	107	530.7	108.4	335.4	107.1	515.9	109.6	164.8	107	181.8	107.4	384.34	107.9
0	14	43.1	4.89	230.4	106.5	333.5	107.2	256.1	108	362.8	107.3	96.5	105.8	231.9	107.5	282.94	107.3
1	14	40.9	4.56	332.5	107.1	180	106	324.7	107.6	179.9	106.3	149.4	105.9	322.8	107.2	267.98	106.84
0	14	42.2	4.51	311.1	106.9	222	106.1	307.3	107	199.4	105.4	140	105.6	293.9	106.5	266.74	106.38
1	14	42.8	4.34	368.9	106.3	313.1	105.9	374	107.1	309.4	106.4	301.7	105.6	359.2	106.3	344.92	106.4
1	14	42.8	4.59	219.6	106.1	338	107.7	240.1	106.7	322	107.6	127.8	106.1	223.6	106.2	268.66	106.86
0	14	42.5	4.7	262.2	107.4	266.6	107.2	254.5	107	249.8	107	100.7	105.2	244.1	107.1	255.44	107.14
0	14	42.6	4.76	245.8	107.3	109.5	106.1	246.5	107.4	111	105.7	94.1	105.4	234.2	107	189.4	106.7
1	14	42.7	4.52	275.1	107.4	320.1	107.6	272.8	107.1	295.3	106.7	109.2	105.5	259.7	106.7	284.6	107.1
0	14	42.8	4.66	261.9	107.2	340.2	108.2	272.1	107.4	327.7	107.3	215.7	107	230.7	106.7	286.52	107.36
1	14	40.5	4.36	252.9	105.9	260.1	106.7	244.7	106.5	247.1	106.3	111.9	105.5	230.8	106.2	247.12	106.32
0	14	42.4	4.51	348.1	107.3	269.1	106.1	329.3	107.2	271.3	106.5	98.1	105.5	337.9	107	311.14	106.82
0	14	44.3	4.38	233.1	106.3	267.4	107.1	259.2	106.8	271.2	106.5	108.6	106.1	221	106.4	250.38	106.62
1	14	43.6	4.94	294	106.4	200.2	106.3	300	106.9	180.8	106.1	165.2	105.6	287.8	107.5	252.56	106.64
1	14	43.2	4.55	302.6	107.3	296.31	107.3	287	107.5	256.8	106.3	153.5	106.3	281.2	107.2	284.782	107.12
1	14	42.9	4.45	251.8	106.3	183.1	105.7	261.3	106.7	185.6	105.7	125.5	105.8	239.6	106.7	224.28	106.22
0	14	43.3	4.67	226.4	105.9	159.6	105.7	237.9	105.8	148	105.1	112.3	105.1	211.1	105.6	196.6	105.62
1	14	41.8	4.45	317.5	106.7	265	106	312.3	106.6	275	106.1	116	105.5	201.6	105.4	274.28	106.16
0	14	44.3	4.78	204.7	106.5	109.9	105.9	227.9	107.1	98.9	105	88.9	105.9	156.5	105.7	159.58	106.04
0	14	43.5	4.66	238.7	106.4	242.1	106.4	232.2	106.8	243.3	106.5	121.8	106.5	219.7	107.3	235.2	106.68
0	14	41.4	4.51	303.3	107.2	204.2	106.4	300.9	107.7	191.4	106.4	129.2	106.4	293.3	106.9	258.62	106.92
0	14	42.8	4.36	263.5	107.2	254.7	107.5	244	107.1	239.5	107.1	94.6	105.6	248.4	106.6	250.02	107.1
0	14	41.9	4.71	253.6	107	228.9	106.3	225.1	107.5	254	106.8	80.2	105.6	223.9	106.5	237.1	106.82
0	14	41.9	4.71	253.6	107	228.9	106.3	225.1	107.5	254	106.8	80.2	105.6	223.9	106.5	237.1	106.82
0	14	42	4.53	229	106.8	135.7	105.8	239.7	106.9	131.6	106.1	118	105.8	214.2	106.1	190.04	106.34
0	14	42.4	4.69	347	106.9	190.3	105.4	345.2	107.2	176.2	105.7	119.4	105.5	314.8	107	274.7	106.44
1	14	42.6	4.64	251.7	105.7	395	107.3	263	107.3	302.1	106	133.7	105.2	235.6	105.6	289.48	106.38
0	14	42.2	4.36	363.4	107.2	359.4	107.1	356.4	107.4	327.5	107	104.5	106.1	331.4	106.9	347.62	107.12
0	14	42	4.57	305.3	106.3	178.9	106	310.3	107.6	162.5	105.7	127.5	106.3	251.6	107.1	241.72	106.54
0	14	44.6	5.02	276.9	106.8	344.7	107	268.9	107	327.7	107.3	91.4	106.2	274.7	107.4	298.58	107.1
1	14	44.2	5.05	372.2	107.6	450	108.6	373.8	108.3	437.4	107.9	149.1	106.1	349.5	108	396.58	108.08
0	14	42.8	4.69	267.9	106.8	189.9	106.1	261.1	106.8	213.9	106.6	109.7	105.8	263.4	106.8	239.24	106.62
0	14.1	42	4.65	233.6	106.8	241.3	106.7	235.7	106.9	247.9	106.9	119.6	106.2	212.8	106.4	234.26	106.74
1	14.1	42.2	4.75	259.2	105.9	187.2	105.4	268.3	106.3	180	105.2	114.4	105	241.9	106	227.32	105.76
1	14.1	42.1	4.46	317.3	106.6	238.9	105.9	317.7	106.9	237.7	106.1	140.6	105.8	307	107.1	283.72	106.52
0	14.1	40.8	4.84	288.7	105.9	216.7	105.6	276.5	105.9	208.3	105.3	121.6	105.1	267.6	105.8	251.56	105.7
0	14.1	42	4.54	243.7	106.8	210.6	106.3	241.2	106.5	193.7	105.8	81.4	105.5	217.6	106.6	221.36	106.4
1	14.1	42.5	4.07	164.4	106	168.2	105.9	172	106.6	162.1	106.1	108.9	105.5	155.2	105.9	164.38	106.1
0	14.1	42	4.59	308.2	106.8	254.6	107.3	309.3	106.9	213.6	106.2	245.3	106.6	285.1	107.1	274.16	106.86
0	14.1	45.2	4.98	226.6	105.6	216.3	105.4	235.9	106.4	185.8	105.4	85.5	105.3	224.5	106.1	217.82	105.78
0	14.1	44.8	4.88	238.8	105.7	246	106.1	232	105.9	257.3	106.1	89.4	105.2	225.9	105.7	240	105.9
0	14.1	40.7	4.4	314.2	106.6	254.5	106.4	291.2	106.5	242.5	106.1	107.7	105.5	290.3	107.4	278.54	106.6
1	14.1	40.7	4.79	232	106.8	240.9	106.4	240.9	107.2	158.8	105.1	120.6	105.5	168.4	105.9	208.2	106.28
0	14.1	41.3	4.3	210.9	106.1	186.6	106.6	190	106.4	213.8	106.6	91.8	105.5	198.9	106.4	200.04	106.42
0	14.1	41.3	4.3	210.9	106.1	186.6	106.6	190	106.4	213.8	106.6	91.8	105.5	198.9	106.4	200.04	106.42
1	14.1	43.8	4.69	388.1	107.5	319.3	107.2	391.3	108.3	290	106.9	371.7	107.4	349.4	107.1	347.62	107.4
1	14.1	43.4	4.45	247.5	106.9	254.6	107.1	237.2	106.9	217.5	105.6	89.3	105.9	238.7	106.9	239.1	106.68
1	14.1	41.6	4.33	218.6	106.8	277.2	107	252	107.4	239.7	106.8	198.3	106.2	224.6	106.8	242.42	106.96
1	14.1	41.6	4.33	213.8	106.5	274.4	106.9	252.3	107.4	282.9	107	97.8	105.8	222.1	106.5	249.1	106.86
1	14.1	42	4.29	190	106	213.2	106.3	162.7	106.6	214.8	106.4	100.2	105.1	153.6	105.5	186.86	106.16
1	14.1	44.2	4.89	266.7	106.2	224.4	105.9	259	106.2	216.3	105.9	220.5	106.2	256.8	106.4	244.64	106.12
0	14.1	42.8	4.56	250.7	107	254.9	106.9	255.2	107.5	280.7	107.4	111.8	106.6	244.9	106.6	257.28	107.08
1	14.1	43	4.76	295.8	106.9	452.4	108.3	309.1	107.9	388	107.6	144	105.6	281.6	107	345.38	107.54
0	14.1	41.8	4.21	274.7	106	285.2	106.2	268.8	106.1	238.2	105.7	96.8	105.2	255.9	105.9	264.56	105.98
0	14.1	41.1	4.23	264.4	106.7	273.4	106.4	256.8	106.6	242.4	106.2	120.6	106	251.2	106.7	257.64	106.52
1	14.1	42.2	4.55	284.7	106.8	301.8	107.3	283.9	107.3	259.6	106.4	107.7	105.5	279.2	106.9	281.84	106.94
1	14.1	43.7	4.58	298.6	106.3	170.4	105.8	302.8	107.3	166.6	105.4	130.4	106.1	295.9	107.2	246.86	106.4
0	14.1	41.9	4.68	221.4	106.3	254	106.9	223.6	106.9	287.4	107	89	105.4	217.8	106.6	240.84	106.74
0	14.1	41.2	4.49	228.5	106.6	164.5	105.8	232.4	106.7	162	106.3	147.6	105.8	199.8	106.1	197.44	106.3
0	14.1	42.2	4.83	245.8	106.7	206.2	106.3	237.4	106.7	219.2	106.8	116.8	106.3	231.3	106.9	227.98	106.68
1	14.1	42.8	4.74	249.7	106.1	305.8	106.3	253.1	106.4	295	106.1	101.3	105	225.7	106	265.86	106.18
1	14.1	43.6	4.79	240	105.7	185.2	106.1	234.7	106.1	174.9	106	118.4	105.8	224.4	106.3	211.84	106.04
0	14.1	41.8	4.28	286.4	107.3	296.6	107.1	278.5	107.6	302.1	107.3	120.4	105.6	270.8	106.7	286.88	107.2
1	14.1	42	4.53	244.7	105.8	248.5	106	242.8	106.3	221.7	106.1	97.4	105.1	238.4	106.1	239.22	106.06
0	14.1	41.6	4.52	229.3	106.1	207	106.5	229.2	106.8	180.5	106	110.7	105.7	217.5	106.1	212.7	106.3
1	14.1	41.1	4.42	335.1	107.3	247.4	106.7	355.4	108.3	226	105.9	127.2	106.3	322.2	107.3	297.22	107.1
1	14.1	43.2	4.88	255.2	106.5	297.5	106.9	249.3	106.8	249.9	106.4	186.3	106.1	241.3	106.6	258.64	106.64
1	14.1	42.7	4.43	346.4	107.2	251.8	106.6	331.9	107.9	213.1	106.1	136.2	106.3	322.6	107.3	293.16	107.02
0	14.1	41.9	3.75	310.6	107.1	155.2	105.6	317.3	107.4	147.3	105.3	121.6	106	295.6	107	245.2	106.48
1	14.1	41.9	4.38	259.3	106.3	166.2	105.1	254.6	106.3	179.3	106	129.9	105.4	227.8	105.7	217.44	105.88
0	14.1	45	4.8	251.5	107.1	160.9	105.7	245.4	106.3	145	105.3	117.7	105.5	246.6	106.5	209.88	106.18
0	14.1	43.8	4.67	265.3	107.5	151.8	106	255.9	106.7	166	106	116.6	105.6	252.9	107.2	218.38	106.68
0	14.1	43	4.53	250.9	105.9	161.6	105.2	248	105.8	162.5	105.4	109.3	105.2	222.9	105.4	209.18	105.54
0	14.1	44.1	4.94	269.1	107	241.7	106.9	272.1	107.5	221.1	106.6	95.4	105.8	246.1	107.4	250.02	107.08
1	14.1	44.4	4.86	290.9	106.1	252.3	105.5	295.8	106.2	259.5	105.5	124.1	104.9	271	105.9	273.9	105.84
0	14.1	42.4	4.5	266.7	107	187.9	106.5	266	107.3	168.9	106.1	108.4	106.2	250.6	106.9	228.02	106.76
1	14.1	43.6	4.28	273.8	106.7	299.2	106.1	258.5	106.9	235	106.3	121.6	106.3	261.3	106.7	265.56	106.54
1	14.1	41.8	4.36	368.9	107.7	279.9	106.8	365.4	108	256.8	106.4	133.8	106.6	289.7	107.6	312.14	107.3
0	14.1	45.2	4.98	226.6	105.5	215.5	105	206	105.9	211.2	105.7	87.8	104.9	222.5	105.5	216.36	105.52
1	14.2	43.4	4.76	355.1	107.2	255.5	106.8	353.4	107.5	236	106.5	169.7	106.3	305.5	107.4	301.1	107.08
1	14.2	41	4.61	299.3	106.8	199.3	106.5	302.5	107	203.4	106.7	148.3	106.2	296.7	106.9	260.24	106.78
0	14.2	41.9	4.57	239.5	106.1	221.5	106.4	234.7	106.5	278.6	107.3	101.3	106	233.6	106.6	241.58	106.58
1	14.2	43.1	4.82	317.3	107.2	303.3	107.3	314.8	106.9	272.1	107.2	184.9	106.2	303.8	107.3	302.26	107.18
1	14.2	42.1	4.51	204.7	105.4	217.9	105.7	193	105.7	190.2	105.4	119.3	105.5	198.4	105.8	200.84	105.6
0	14.2	43.6	4.47	409.7	106.7	355.9	106.6	401.9	106.8	364.1	106.4	377.2	106.9	397.2	106.7	385.76	106.64
0	14.2	43.9	4.55	278.3	105.8	253.9	105.4	296	106.5	210.9	105.4	99.2	105.6	280.5	106	263.92	105.82
0	14.2	42.4	4.49	262.3	106.5	281.2	107.3	273.6	107.2	273.1	106.4	232.9	106.8	252.1	106.6	268.46	106.8
1	14.2	41.6	4.59	269.2	106.5	250.9	106.5	262.5	106.8	233.5	106.5	87.4	106	247.4	106.3	252.7	106.52
1	14.2	42.7	4.89	333.6	107.2	193.6	106.6	345.1	107.9	185.8	106	142.4	106.3	326.2	107.9	276.86	107.12
0	14.2	41	4.33	309.4	106.7	407.4	107.9	297	106.8	373.7	107.9	228.1	106.1	311.3	106.9	339.76	107.24
1	14.2	43.6	4.68	387.7	106.7	49.7	107.1	365	106.9	480.6	107.2	311.9	106.4	351.1	106	326.82	106.78
1	14.2	43.1	4.57	253	107.6	272	107.5	247.8	107.1	207.5	106.9	151.7	106.4	219.9	107.3	240.04	107.28
0	14.2	42.3	4.5	283.3	106.4	274	107.1	280.5	107.5	275.9	106.4	82.9	105.1	272.2	106.7	277.18	106.82
0	14.2	41.9	4.23	259	107	279	107.2	248.9	106.6	283.9	107.1	102.2	105.6	255.2	106.5	265.2	106.88
1	14.2	40.4	4.71	294.3	107.4	248.8	106.4	296.4	107.3	246.1	106.3	139.5	105.5	262.2	106.6	269.56	106.8
0	14.2	43.7	4.8	220.7	106.7	213.8	106.2	203.6	106.1	212.9	106.5	78.9	105.8	205	106	211.2	106.3
0	14.2	44	4.5	224.4	106	225.6	105.9	215.3	105.9	231.3	106.2	108.1	105.5	203.8	106.3	220.08	106.06
1	14.2	42.4	4.8	340	107.5	308.3	107.7	340.7	107.4	354.7	107.4	116.4	105.2	333.8	107.2	335.5	107.44
1	14.2	42.3	4.83	256.2	106.7	304.6	107.1	263.2	106.8	318.9	107.1	151.9	105.4	242.8	106.7	277.14	106.88
1	14.2	43.4	4.8	217.6	106.6	133.8	105.8	224.8	106.6	126.7	105.4	95	105.8	206.8	106	181.94	106.08
1	14.2	43.1	5.16	349	107.9	306	107	335.9	107.9	269.4	106.7	109.1	105.5	299.9	106.9	312.04	107.28
0	14.2	44	4.79	249.6	106.3	264.9	106.5	251.4	106	297.2	106.2	137.3	105.3	200.1	105.7	252.64	106.14
0	14.2	43.7	4.71	195.5	105.7	152.9	105.1	228.1	106.9	172.1	106	92.3	105.7	200.5	106.5	189.82	106.04
1	14.2	42.7	5	228.5	105.9	151.8	104.9	219	105.9	165.1	105.7	122.3	105.8	221.8	106.8	197.24	105.84
[truncated: 544 more rows]
